# Supplementary material for: Global gene expression patterns of grass carp following compensatory growth
Source: BMC Genomics. 2015 Mar 14;16(1):184. doi: 10.1186/s12864-015-1427-2 (PMC4374334; doi:10.1186/s12864-015-1427-2)
Supplement: Additional file 5: — Detail information of DGEs in different comparisons. [file 12864_2015_1427_MOESM5_ESM.xlsx]

## Sheet: E-1-M vs C-1-M
myog	readcount_M22	readcount_M21	log2FoldChange	pval	padj	Blast swiss prot
CI01000000_00259416	21.3837	53.7066	-1.3286	0.00018848	0.0024903	sp|Q9WV75|SPON2_RAT Spondin-2 OS=Rattus norvegicus GN=Spon2 PE=1 SV=1//2.51062e-142
CI01000000_00827067	30.0154	75.264	-1.3263	3.74e-05	0.00062714	sp|Q20A00|DDT4L_ONCMY DNA damage-inducible transcript 4-like protein OS=Oncorhynchus mykiss GN=ddit4l PE=2 SV=1//1.44823e-38
CI01000000_00849542	367.274	238.383	0.62357	0.0047374	0.036465	sp|Q8R3B7|BRD8_MOUSE Bromodomain-containing protein 8 OS=Mus musculus GN=Brd8 PE=1 SV=2//1.26154e-19
CI01000000_01098757	625.225	272.126	1.2001	1.62e-08	6.03e-07	sp|Q9R013|CATF_MOUSE Cathepsin F OS=Mus musculus GN=Ctsf PE=2 SV=1//7.15001e-07
CI01000000_01102607	253.605	144.229	0.81422	0.00035547	0.0042709	sp|Q5EAR5|TRPT1_DANRE tRNA 2&apos;-phosphotransferase 1 OS=Danio rerio GN=trpt1 PE=2 SV=2//6.72344e-116
CI01000000_01180221	970.61	176.643	2.4581	1.12e-27	4.71e-25	sp|Q98TT6|4EB3L_DANRE Eukaryotic translation initiation factor 4E-binding protein 3-like OS=Danio rerio GN=eif4ebp3l PE=1 SV=1//6.04931e-54
CI01000000_02033091	99.424	167.442	-0.75199	0.0031805	0.026339	sp|Q9NQT5|EXOS3_HUMAN Exosome complex component RRP40 OS=Homo sapiens GN=EXOSC3 PE=1 SV=3//2.13512e-93
CI01000000_03148993	11803.4	6099.84	0.95236	5.18e-06	0.00010679	sp|Q6P7E4|PDLI7_DANRE PDZ and LIM domain protein 7 OS=Danio rerio GN=pdlim7 PE=2 SV=1//5.24335e-15
CI01000000_03189468	321.361	205.613	0.64426	0.0029482	0.024766	sp|Q96CS3|FAF2_HUMAN FAS-associated factor 2 OS=Homo sapiens GN=FAF2 PE=1 SV=2//3.80526e-133
CI01000000_03984423	282.693	171.605	0.72014	0.0013512	0.013075	sp|Q80YQ8|RMD5A_MOUSE Protein RMD5 homolog A OS=Mus musculus GN=Rmnd5a PE=2 SV=2//4.10878e-09
CI01000000_04033360	21.2998	54.7353	-1.3616	0.00011193	0.0015932	sp|Q5E9M8|SFXN1_BOVIN Sideroflexin-1 OS=Bos taurus GN=SFXN1 PE=2 SV=3//4.60449e-14
CI01000000_04081018	199.294	353.449	-0.8266	0.00021671	0.0028039	sp|Q1ZZU7|MIF_SHEEP Macrophage migration inhibitory factor OS=Ovis aries GN=MIF PE=3 SV=1//9.50874e-10
CI01000000_04392483	18.559	50.2239	-1.4363	0.00012567	0.0017572	sp|P79331|ATS2_BOVIN A disintegrin and metalloproteinase with thrombospondin motifs 2 OS=Bos taurus GN=ADAMTS2 PE=1 SV=1//0
CI01000000_04586515	611.471	333.824	0.87319	2.87e-05	0.00049381	sp|Q2KIG0|ETFD_BOVIN Electron transfer flavoprotein-ubiquinone oxidoreductase, mitochondrial OS=Bos taurus GN=ETFDH PE=2 SV=1//0
CI01000000_04589208	39.1767	118.388	-1.5955	2.24e-08	8.13e-07	-//-
CI01000000_04595231	55.5166	152.046	-1.4535	5.2e-08	1.74e-06	sp|Q13427|PPIG_HUMAN Peptidyl-prolyl cis-trans isomerase G OS=Homo sapiens GN=PPIG PE=1 SV=2//4.01104e-06
CI01000000_05369719	42.3774	16.0532	1.4004	0.00022377	0.0028796	sp|Q802A9|FGFP2_CHICK Fibroblast growth factor-binding protein 2 OS=Gallus gallus GN=FGFBP2 PE=2 SV=1//1.04733e-17
CI01000000_05406432	90.5646	272.06	-1.5869	5.37e-11	3.2e-09	sp|P47827|CCNA2_XENLA Cyclin-A2 OS=Xenopus laevis GN=ccna2 PE=2 SV=1//7.38297e-146
CI01000000_05471297	176.733	80.2618	1.1388	3.9e-06	8.28e-05	sp|Q6DHG0|SETD7_DANRE Histone-lysine N-methyltransferase SETD7 OS=Danio rerio GN=setd7 PE=2 SV=1//0
CI01000000_05683192	666.66	1036.95	-0.63732	0.006357	0.045742	-//-
CI01000000_05784556	15.4482	37.5011	-1.2795	0.0014422	0.01382	sp|Q9BGT1|TTC9C_MACFA Tetratricopeptide repeat protein 9C OS=Macaca fascicularis GN=TTC9C PE=2 SV=1//5.39944e-10
CI01000000_05933395	115.754	57.4149	1.0116	0.00014932	0.0020468	sp|P70704|AT8A1_MOUSE Probable phospholipid-transporting ATPase IA OS=Mus musculus GN=Atp8a1 PE=1 SV=1//6.23167e-06
CI01000000_06591948	91.9752	206.266	-1.1652	2.22e-06	4.99e-05	sp|Q7ZVE0|GAR1_DANRE H/ACA ribonucleoprotein complex subunit 1 OS=Danio rerio GN=gar1 PE=2 SV=1//3.20888e-27
CI01000000_06863920	12.7074	43.5547	-1.7772	1.51e-05	0.00027725	sp|Q9P2E7|PCD10_HUMAN Protocadherin-10 OS=Homo sapiens GN=PCDH10 PE=2 SV=2//1.06741e-20
CI01000000_07615419	56.4123	107.386	-0.92872	0.00079555	0.0083697	sp|Q7YQK9|TSN7_PONPY Tetraspanin-7 OS=Pongo pygmaeus GN=TSPAN7 PE=2 SV=1//6.51709e-60
CI01000000_07618587	404.039	633.599	-0.64908	0.0019373	0.017609	sp|Q8AWD1|M1I1L_DANRE Mid1-interacting protein 1-like OS=Danio rerio GN=mid1ip1l PE=2 SV=1//3.95465e-98
CI01000000_07719096	42.2211	93.1509	-1.1416	0.00011251	0.0015998	sp|Q8AYS7|CENPI_CHICK Centromere protein I OS=Gallus gallus GN=CENPI PE=1 SV=1//3.23821e-174
CI01000000_07902576	62.0797	120.13	-0.9524	0.00046583	0.0053754	sp|Q5R7L9|TAF7_PONAB Transcription initiation factor TFIID subunit 7 OS=Pongo abelii GN=TAF7 PE=2 SV=1//1.38783e-21
CI01000000_07949573	656.765	407.097	0.69001	0.0011048	0.01105	sp|Q99607|ELF4_HUMAN ETS-related transcription factor Elf-4 OS=Homo sapiens GN=ELF4 PE=1 SV=1//1.75675e-104
CI01000000_07978630	55.4347	162.869	-1.5548	1.28e-07	3.89e-06	sp|Q9ESC2|TNMD_RAT Tenomodulin OS=Rattus norvegicus GN=Tnmd PE=2 SV=1//5.84571e-06
CI01000000_08977875	316.462	499.228	-0.65766	0.0020859	0.018681	sp|Q9CX86|ROA0_MOUSE Heterogeneous nuclear ribonucleoprotein A0 OS=Mus musculus GN=Hnrnpa0 PE=1 SV=1//8.04179e-77
CI01000000_08991586	45.7657	82.5413	-0.85085	0.004532	0.035186	sp|Q6P6S4|SIL1_RAT Nucleotide exchange factor SIL1 OS=Rattus norvegicus GN=Sil1 PE=2 SV=1//4.21039e-125
CI01000000_10187727	209.033	96.1477	1.1204	0.00026847	0.0033651	sp|Q86XE3|EFHA2_HUMAN EF-hand domain-containing family member A2 OS=Homo sapiens GN=EFHA2 PE=2 SV=1//1.31314e-06
CI01000000_10228613	133.44	224.658	-0.75154	0.0049032	0.037479	sp|Q03958|PFD6_MOUSE Prefoldin subunit 6 OS=Mus musculus GN=Pfdn6 PE=2 SV=1//1.28466e-11
CI01000000_10370020	3640.39	5326.52	-0.5491	0.0056943	0.04188	sp|Q6DD88|ATLA3_HUMAN Atlastin-3 OS=Homo sapiens GN=ATL3 PE=1 SV=1//0
CI01000000_10433001	4.74306	22.1478	-2.2233	0.000102	0.0014746	-//-
CI01000000_10452941	234.18	41.9683	2.4802	1.17e-21	3.1e-19	sp|Q9CYP7|SESN3_MOUSE Sestrin-3 OS=Mus musculus GN=Sesn3 PE=2 SV=1//1.00376e-10
CI01000000_10770168	39.4676	89.4684	-1.1807	6.32e-05	0.0009844	sp|Q9W719|HPRT_CHICK Hypoxanthine-guanine phosphoribosyltransferase OS=Gallus gallus GN=HPRT1 PE=2 SV=1//8.52271e-119
CI01000000_10788722	404.193	125.805	1.6839	1.05e-13	9.8e-12	sp|Q5RJS6|MSPD1_RAT Motile sperm domain-containing protein 1 OS=Rattus norvegicus GN=Mospd1 PE=2 SV=1//3.85188e-06
CI01000000_11602519	53341.8	30323.9	0.81481	3.65e-05	0.00061436	sp|Q09073|ADT2_RAT ADP/ATP translocase 2 OS=Rattus norvegicus GN=Slc25a5 PE=1 SV=3//1.44537e-11
CI01000000_11866514	38.3836	82.4599	-1.1032	0.00024736	0.0031409	sp|P61294|RAB6B_MOUSE Ras-related protein Rab-6B OS=Mus musculus GN=Rab6b PE=1 SV=1//5.14934e-29
CI01000000_12174678	64.3737	23.805	1.4352	0.00058037	0.0064257	sp|P58659|EVA1C_MOUSE Protein eva-1 homolog C OS=Mus musculus GN=Eva1c PE=1 SV=2//1.05819e-06
CI01000000_12189353	305.698	200.633	0.60754	0.0056057	0.041367	sp|O15247|CLIC2_HUMAN Chloride intracellular channel protein 2 OS=Homo sapiens GN=CLIC2 PE=1 SV=3//2.11977e-123
CI01000000_12538128	47.7268	191.776	-2.0065	7.09e-05	0.0010841	-//-
CI01000000_12852405	173.65	90.7929	0.93553	0.00016953	0.0022721	sp|Q7ZWF4|RN145_DANRE RING finger protein 145 OS=Danio rerio GN=rnf145 PE=2 SV=1//0
CI01000000_13067441	21.0756	43.2417	-1.0369	0.0047056	0.036259	sp|Q9H5J0|ZBTB3_HUMAN Zinc finger and BTB domain-containing protein 3 OS=Homo sapiens GN=ZBTB3 PE=1 SV=1//4.34717e-30
CI01000000_13070057	36.8998	86.0284	-1.2212	7.65e-05	0.0011507	-//-
CI01000000_13377035	17.8842	69.8163	-1.9649	1.83e-08	6.75e-07	sp|P79896|ADHX_SPAAU Alcohol dehydrogenase class-3 OS=Sparus aurata PE=2 SV=1//6.65249e-145
CI01000000_13586927	40.5994	546.769	-3.7514	8.48e-07	2.12e-05	sp|Q6PC64|ELOV6_DANRE Elongation of very long chain fatty acids protein 6 OS=Danio rerio GN=elovl6 PE=2 SV=1//2.13495e-171
CI01000000_13588280	21.6878	179.733	-3.0509	1.7e-09	7.51e-08	-//-
CI01000000_14175045	852.854	123.925	2.7828	5.44e-35	3.85e-32	sp|Q3UTJ2|SRBS2_MOUSE Sorbin and SH3 domain-containing protein 2 OS=Mus musculus GN=Sorbs2 PE=1 SV=2//6.39682e-20
CI01000000_14189186	28.6495	70.4339	-1.2978	0.0032417	0.026752	sp|Q9PU47|PDLI3_CHICK PDZ and LIM domain protein 3 OS=Gallus gallus GN=PDLIM3 PE=1 SV=1//2.56301e-146
CI01000000_14814888	33.8934	65.9646	-0.96069	0.0023122	0.020237	sp|Q00547|HMMR_MOUSE Hyaluronan mediated motility receptor OS=Mus musculus GN=Hmmr PE=1 SV=4//1.30194e-11
CI01000000_14870819	101.972	189.599	-0.89477	0.00032502	0.0039515	sp|O35547|ACSL4_RAT Long-chain-fatty-acid--CoA ligase 4 OS=Rattus norvegicus GN=Acsl4 PE=2 SV=1//3.79008e-12
CI01000000_15092317	68.6919	25.5334	1.4278	0.00022543	0.0028946	-//-
CI01000000_15123050	1715.52	800.537	1.0996	4.01e-08	1.37e-06	sp|Q5RED5|T22D3_PONAB TSC22 domain family protein 3 OS=Pongo abelii GN=TSC22D3 PE=2 SV=1//1.51072e-56
CI01000000_16014992	120.238	268.843	-1.1609	8.87e-07	2.2e-05	sp|Q15582|BGH3_HUMAN Transforming growth factor-beta-induced protein ig-h3 OS=Homo sapiens GN=TGFBI PE=1 SV=1//7.76746e-08
CI01000000_16091758	175.833	390.191	-1.15	3.22e-07	8.89e-06	sp|Q9BVK6|TMED9_HUMAN Transmembrane emp24 domain-containing protein 9 OS=Homo sapiens GN=TMED9 PE=1 SV=2//2.10682e-98
CI01000000_16368520	3421.78	12334.3	-1.8499	3.85e-20	8.41e-18	sp|O93390|SPRC_COTJA SPARC OS=Coturnix coturnix japonica GN=SPARC PE=2 SV=1//4.74601e-148
CI01000000_16382103	887.169	1555.74	-0.81032	0.0002003	0.0026141	sp|Q5RB87|G3BP1_PONAB Ras GTPase-activating protein-binding protein 1 OS=Pongo abelii GN=G3BP1 PE=2 SV=1//5.20177e-127
CI01000000_17403918	1759.35	677.156	1.3775	1.08e-11	7.19e-10	sp|Q9NYF5|FA13B_HUMAN Protein FAM13B OS=Homo sapiens GN=FAM13B PE=2 SV=2//1.30957e-141
CI01000000_17510080	46.1024	91.0185	-0.98132	0.0016798	0.015697	sp|Q9D967|MGDP1_MOUSE Magnesium-dependent phosphatase 1 OS=Mus musculus GN=Mdp1 PE=1 SV=1//5.94365e-37
CI01000000_17545953	52.0703	96.8202	-0.89485	0.001414	0.013577	sp|Q9W638|REQUA_XENLA Zinc finger protein ubi-d4 A OS=Xenopus laevis GN=req-a PE=2 SV=1//3.59576e-155
CI01000000_17915640	464.969	136.915	1.7639	4.58e-15	5.24e-13	sp|Q2QCI8|MED12_DANRE Mediator of RNA polymerase II transcription subunit 12 OS=Danio rerio GN=med12 PE=2 SV=1//1.49251e-07
CI01000000_18584010	13.6489	50.1402	-1.8772	1.44e-06	3.41e-05	sp|Q5ZIZ2|SMYD5_CHICK SET and MYND domain-containing protein 5 OS=Gallus gallus GN=SMYD5 PE=2 SV=1//6.59195e-10
CI01000000_18893893	65.5444	160.136	-1.2888	7.9e-07	1.99e-05	sp|Q14493|SLBP_HUMAN Histone RNA hairpin-binding protein OS=Homo sapiens GN=SLBP PE=1 SV=1//1.35427e-59
CI01000000_19068807	130.674	58.6102	1.1567	5.36e-05	0.00085762	-//-
CI01000001_00108304	795.735	34.9339	4.5096	4.83e-15	5.5e-13	-//-
CI01000001_00131285	1.9969	95.9891	-5.587	1.83e-08	6.75e-07	sp|Q3S8M4|ELOV4_MACMU Elongation of very long chain fatty acids protein 4 OS=Macaca mulatta GN=ELOVL4 PE=3 SV=1//3.20906e-12
CI01000001_00227735	1.19242	8.60868	-2.8519	0.004971	0.037815	sp|P23606|TGM1_RAT Protein-glutamine gamma-glutamyltransferase K OS=Rattus norvegicus GN=Tgm1 PE=2 SV=1//6.77315e-06
CI01000001_00333574	119.34	69.7231	0.77537	0.0024649	0.021333	sp|Q8VDC1|FYCO1_MOUSE FYVE and coiled-coil domain-containing protein 1 OS=Mus musculus GN=Fyco1 PE=1 SV=1//8.94071e-10
CI01000001_00498517	126.821	76.1489	0.7359	0.0042487	0.033313	sp|Q5T2D3|OTUD3_HUMAN OTU domain-containing protein 3 OS=Homo sapiens GN=OTUD3 PE=1 SV=1//2.44629e-06
CI01000001_00806154	172.159	95.9677	0.84312	0.00061266	0.0067252	sp|O75110|ATP9A_HUMAN Probable phospholipid-transporting ATPase IIA OS=Homo sapiens GN=ATP9A PE=1 SV=3//3.60475e-13
CI01000001_00878013	86.6705	50.5988	0.77644	0.0055537	0.0411	sp|Q9NPA5|ZF64A_HUMAN Zinc finger protein 64 homolog, isoforms 1 and 2 OS=Homo sapiens GN=ZFP64 PE=1 SV=3//5.80387e-08
CI01000001_01558113	99.4582	240.975	-1.2767	6.11e-08	2.01e-06	sp|Q90XD2|SPEB_CHICK Agmatinase, mitochondrial OS=Gallus gallus GN=AGMAT PE=2 SV=1//1.92629e-06
CI01000001_01569360	385.585	174.104	1.1471	2.32e-07	6.59e-06	sp|Q9BXM7|PINK1_HUMAN Serine/threonine-protein kinase PINK1, mitochondrial OS=Homo sapiens GN=PINK1 PE=1 SV=1//9.6754e-12
CI01000001_01771029	445.747	177.673	1.327	1.82e-09	7.96e-08	sp|Q503E1|INT11_DANRE Integrator complex subunit 11 OS=Danio rerio GN=cpsf3l PE=2 SV=1//0
CI01000001_01933914	125.29	72.3158	0.79289	0.0021851	0.019382	sp|Q7ZUB3|TSN31_DANRE Tetraspanin-31 OS=Danio rerio GN=tspan31 PE=2 SV=2//1.62214e-23
CI01000001_02101722	77.1652	316.495	-2.0362	7.33e-17	1.08e-14	sp|Q9Y600|CSAD_HUMAN Cysteine sulfinic acid decarboxylase OS=Homo sapiens GN=CSAD PE=1 SV=2//0
CI01000001_02142836	87.0312	141.174	-0.69787	0.0058656	0.042896	sp|Q5R5F2|COPZ1_PONAB Coatomer subunit zeta-1 OS=Pongo abelii GN=COPZ1 PE=2 SV=1//1.22175e-14
CI01000001_02171151	93.7331	162.112	-0.79036	0.0012831	0.012509	sp|P45973|CBX5_HUMAN Chromobox protein homolog 5 OS=Homo sapiens GN=CBX5 PE=1 SV=1//4.79735e-66
CI01000001_02321379	57.6711	29.7472	0.95509	0.0037659	0.030317	sp|Q9NYD6|HXC10_HUMAN Homeobox protein Hox-C10 OS=Homo sapiens GN=HOXC10 PE=1 SV=2//4.98201e-14
CI01000001_02406849	427.018	68.5666	2.6387	3.11e-10	1.61e-08	sp|A2BGD5|CACO1_DANRE Calcium-binding and coiled-coil domain-containing protein 1 OS=Danio rerio GN=calcoco1 PE=3 SV=1//0
CI01000001_02544932	3565.94	1896.53	0.91092	4.84e-06	0.00010016	sp|Q9GKY7|JPH2_RABIT Junctophilin-2 OS=Oryctolagus cuniculus GN=JPH2 PE=2 SV=1//1.73932e-161
CI01000001_02557711	427.476	828.874	-0.95531	5.4e-06	0.00011091	sp|Q6P9V9|TBA1B_RAT Tubulin alpha-1B chain OS=Rattus norvegicus GN=Tuba1b PE=1 SV=1//7.90499e-23
CI01000001_02653037	107.351	223.028	-1.0549	3.21e-05	0.00054617	sp|P11064|PPAC_BOVIN Low molecular weight phosphotyrosine protein phosphatase OS=Bos taurus GN=ACP1 PE=1 SV=3//7.5542e-60
CI01000001_02671962	41.0911	14.9007	1.4634	0.0012458	0.012209	sp|Q641X7|FBX25_RAT F-box only protein 25 OS=Rattus norvegicus GN=Fbxo25 PE=2 SV=1//4.44712e-158
CI01000001_03453617	575.433	358.493	0.6827	0.0014177	0.013608	sp|Q63ZW2|CHCH6_DANRE Coiled-coil-helix-coiled-coil-helix domain-containing protein 6, mitochondrial OS=Danio rerio GN=chchd6 PE=2 SV=1//2.37955e-06
CI01000001_03461493	593.773	1130.79	-0.92935	7.7e-06	0.00015283	sp|Q9GMB8|SYSC_BOVIN Serine--tRNA ligase, cytoplasmic OS=Bos taurus GN=SARS PE=2 SV=3//4.96813e-15
CI01000001_03500098	103.385	189.193	-0.87183	0.0061692	0.044604	sp|P62309|RUXG_MOUSE Small nuclear ribonucleoprotein G OS=Mus musculus GN=Snrpg PE=1 SV=1//7.45151e-17
CI01000001_03525499	2833.54	1604.49	0.82049	3.21e-05	0.00054617	sp|Q0QEL7|CISY_MESAU Citrate synthase, mitochondrial (Fragment) OS=Mesocricetus auratus GN=CS PE=1 SV=1//1.99248e-10
CI01000001_03602210	27.1309	83.6054	-1.6237	3.32e-07	9.13e-06	sp|Q9H0H5|RGAP1_HUMAN Rac GTPase-activating protein 1 OS=Homo sapiens GN=RACGAP1 PE=1 SV=1//0
CI01000001_03615121	62.4448	129.27	-1.0497	6.41e-05	0.00099573	sp|Q68FR2|BIN2_RAT Bridging integrator 2 OS=Rattus norvegicus GN=Bin2 PE=2 SV=1//1.49638e-87
CI01000001_03833027	200.715	122.398	0.71357	0.002163	0.019226	-//-
CI01000001_04384527	1279.06	844.196	0.59943	0.0035115	0.028574	sp|O08992|SDCB1_MOUSE Syntenin-1 OS=Mus musculus GN=Sdcbp PE=2 SV=1//1.68347e-06
CI01000001_04523431	26.4402	76.2205	-1.5274	0.00010533	0.0015143	sp|Q4W5Z4|DNM3A_CHICK DNA (cytosine-5)-methyltransferase 3A OS=Gallus gallus GN=DNMT3A PE=2 SV=1//2.17723e-06
CI01000001_04727511	2835.91	1760.02	0.68822	0.00064909	0.0070492	sp|Q6PBI2|PDPFB_DANRE Pancreatic progenitor cell differentiation and proliferation factor B OS=Danio rerio GN=ppdpfb PE=2 SV=1//2.9968e-09
CI01000001_04754209	3730.97	585.35	2.6722	9.19e-37	7.96e-34	sp|Q5PQN5|TRI55_RAT Tripartite motif-containing protein 55 OS=Rattus norvegicus GN=Trim55 PE=2 SV=1//6.93499e-14
CI01000001_04759421	22.8936	47.0484	-1.0392	0.0044392	0.034588	sp|P56101|CSP_TORCA Cysteine string protein OS=Torpedo californica PE=1 SV=1//2.35926e-08
CI01000001_04792659	22.3858	46.1826	-1.0448	0.0058453	0.042782	sp|Q8VCL5|S17A9_MOUSE Solute carrier family 17 member 9 OS=Mus musculus GN=Slc17a9 PE=1 SV=3//1.09259e-159
CI01000001_04943256	46.5747	90.4159	-0.95703	0.00071017	0.0076085	sp|P49642|PRI1_HUMAN DNA primase small subunit OS=Homo sapiens GN=PRIM1 PE=1 SV=1//0
CI01000001_04960550	15650.5	7854.1	0.99469	5.48e-07	1.45e-05	sp|Q8JIU7|NACA_DANRE Nascent polypeptide-associated complex subunit alpha OS=Danio rerio GN=naca PE=1 SV=1//3.50252e-79
CI01000001_04971921	34.9222	11.0527	1.6597	6.99e-05	0.0010717	sp|Q8K1N1|PLPL8_MOUSE Calcium-independent phospholipase A2-gamma OS=Mus musculus GN=Pnpla8 PE=2 SV=1//4.19019e-143
CI01000001_05059659	243.551	709.071	-1.5417	5.97e-13	4.98e-11	sp|A9JTG4|MFD4B_DANRE Major facilitator superfamily domain-containing protein 4-B OS=Danio rerio GN=mfsd4b PE=2 SV=1//0
CI01000001_05229184	41.5324	104.304	-1.3285	7.5e-06	0.00014911	sp|P41564|IDH3G_MACFA Isocitrate dehydrogenase [NAD] subunit gamma, mitochondrial (Fragment) OS=Macaca fascicularis GN=IDH3G PE=2 SV=1//5.06116e-144
CI01000001_05293421	200.208	509.509	-1.3476	1.17e-09	5.34e-08	sp|Q99611|SPS2_HUMAN Selenide, water dikinase 2 OS=Homo sapiens GN=SEPHS2 PE=1 SV=3//4.75934e-13
CI01000001_05308912	1117.56	1928.17	-0.78688	0.0001042	0.0015033	sp|Q07984|SSRD_RAT Translocon-associated protein subunit delta OS=Rattus norvegicus GN=Ssr4 PE=2 SV=1//8.92033e-13
CI01000001_05313728	18.919	62.0204	-1.7129	0.00011323	0.0016069	sp|Q9YGM9|CAV2_TAKRU Caveolin-2 OS=Takifugu rubripes GN=cav2 PE=3 SV=1//4.44155e-09
CI01000001_05384192	28.127	62.0969	-1.1426	0.0034776	0.028376	sp|P12883|MYH7_HUMAN Myosin-7 OS=Homo sapiens GN=MYH7 PE=1 SV=5//0
CI01000001_05398706	253.626	155.107	0.70944	0.0016967	0.01583	sp|Q8TEL6|TP4AP_HUMAN Short transient receptor potential channel 4-associated protein OS=Homo sapiens GN=TRPC4AP PE=1 SV=2//2.07042e-09
CI01000001_05480124	2205.58	1020.62	1.1117	4.78e-07	1.28e-05	sp|P80971|COX42_THUOB Cytochrome c oxidase subunit 4 isoform 2, mitochondrial OS=Thunnus obesus PE=1 SV=2//3.31843e-66
CI01000001_05577709	18.8065	155.526	-3.0478	9.32e-05	0.0013715	sp|P70245|EBP_MOUSE 3-beta-hydroxysteroid-Delta(8),Delta(7)-isomerase OS=Mus musculus GN=Ebp PE=1 SV=3//1.46961e-16
CI01000001_05591952	29.4658	96.2292	-1.7074	4.75e-08	1.6e-06	sp|Q9WV35|ABEC2_MOUSE Probable C-&gt;U-editing enzyme APOBEC-2 OS=Mus musculus GN=Apobec2 PE=1 SV=1//1.80887e-70
CI01000001_05757768	203.805	58.0455	1.8119	1.05e-12	8.39e-11	sp|P0C927|ASB14_RAT Ankyrin repeat and SOCS box protein 14 OS=Rattus norvegicus GN=Asb14 PE=3 SV=1//2.64123e-11
CI01000001_05943721	53.8765	111.001	-1.0429	0.00027113	0.0033944	-//-
CI01000001_06084571	131.541	244.49	-0.89427	0.00012621	0.0017631	sp|P21810|PGS1_HUMAN Biglycan OS=Homo sapiens GN=BGN PE=1 SV=2//2.11601e-27
CI01000001_06118257	17.9361	129.247	-2.8492	1.91e-19	3.94e-17	sp|Q5FW85|ECM2_MOUSE Extracellular matrix protein 2 OS=Mus musculus GN=Ecm2 PE=1 SV=1//2.88011e-26
CI01000001_06124748	3803.81	2122.98	0.84135	0.0023464	0.020462	sp|P19123|TNNC1_MOUSE Troponin C, slow skeletal and cardiac muscles OS=Mus musculus GN=Tnnc1 PE=2 SV=1//1.2945e-64
CI01000001_06161111	803.422	427.1	0.91158	1.56e-05	0.00028488	sp|O94966|UBP19_HUMAN Ubiquitin carboxyl-terminal hydrolase 19 OS=Homo sapiens GN=USP19 PE=1 SV=2//3.95976e-07
CI01000001_06195286	1285.43	375.402	1.7757	3.15e-17	4.82e-15	sp|P02469|LAMB1_MOUSE Laminin subunit beta-1 OS=Mus musculus GN=Lamb1 PE=1 SV=3//3.3285e-06
CI01000001_06307988	96.1372	171.284	-0.83322	0.0014555	0.013911	sp|Q5R9W6|TAF13_PONAB Transcription initiation factor TFIID subunit 13 OS=Pongo abelii GN=TAF13 PE=2 SV=1//8.68472e-63
CI01000001_06547403	19.9384	54.2244	-1.4434	4.5e-05	0.00073631	-//-
CI01000001_06568295	30.6395	7.44455	2.0411	1.28e-05	0.00024022	sp|Q99JZ7|ERRFI_MOUSE ERBB receptor feedback inhibitor 1 OS=Mus musculus GN=Errfi1 PE=1 SV=1//4.20397e-37
CI01000001_06889266	485.277	323.142	0.58664	0.0049927	0.037928	sp|Q5T4S7|UBR4_HUMAN E3 ubiquitin-protein ligase UBR4 OS=Homo sapiens GN=UBR4 PE=1 SV=1//0
CI01000001_06959048	2.38483	14.4275	-2.5969	0.00049804	0.0056665	sp|B5X1Q3|DRXIB_SALSA Draxin-B OS=Salmo salar GN=draxin-B PE=2 SV=1//1.57886e-50
CI01000001_06976281	192.633	67.4869	1.5132	1.02e-05	0.00019505	sp|A0JNG4|RN207_BOVIN RING finger protein 207 OS=Bos taurus GN=RNF207 PE=2 SV=1//6.01007e-08
CI01000001_06990659	135.556	223.258	-0.71983	0.0024554	0.021257	sp|Q6NYE2|RCC2_DANRE Protein RCC2 homolog OS=Danio rerio GN=rcc2 PE=2 SV=1//7.75716e-16
CI01000001_07040074	181.558	113	0.68411	0.0049938	0.037928	sp|Q9HCE6|ARGAL_HUMAN Rho guanine nucleotide exchange factor 10-like protein OS=Homo sapiens GN=ARHGEF10L PE=1 SV=3//0
CI01000001_07496973	90.0696	47.3829	0.92667	0.0010161	0.010337	sp|Q9D5L7|SPSB1_MOUSE SPRY domain-containing SOCS box protein 1 OS=Mus musculus GN=Spsb1 PE=1 SV=1//9.09531e-12
CI01000001_07564471	154.831	347.317	-1.1656	1.41e-07	4.25e-06	sp|Q8WMN1|GTR5_SHEEP Solute carrier family 2, facilitated glucose transporter member 5 OS=Ovis aries GN=SLC2A5 PE=2 SV=1//0
CI01000001_07584809	4058.15	1742.05	1.22	1.13e-06	2.74e-05	sp|P08734|ENOA_XENLA Alpha-enolase OS=Xenopus laevis GN=eno1 PE=2 SV=2//5.35621e-145
CI01000001_07760870	899.888	530.471	0.76247	0.00024032	0.0030624	sp|Q9P2R6|RERE_HUMAN Arginine-glutamic acid dipeptide repeats protein OS=Homo sapiens GN=RERE PE=1 SV=2//9.86358e-139
CI01000001_08037745	320.501	168.926	0.92394	5.59e-05	0.00088991	sp|Q90VV1|HES4B_XENLA Transcription factor HES-4-B OS=Xenopus laevis GN=hes4-b PE=1 SV=1//9.57198e-17
CI01000001_08494279	26.5925	7.72259	1.7839	0.00020673	0.002687	sp|Q6IWH7|ANO7_HUMAN Anoctamin-7 OS=Homo sapiens GN=ANO7 PE=1 SV=2//1.08809e-09
CI01000001_08699315	256.002	114.479	1.1611	0.00098165	0.010054	sp|A5PL98|DHSB_DANRE Succinate dehydrogenase [ubiquinone] iron-sulfur subunit, mitochondrial OS=Danio rerio GN=sdhb PE=2 SV=1//7.40271e-09
CI01000001_08766941	164.601	83.5636	0.97802	0.000115	0.0016279	sp|O14595|CTDS2_HUMAN Carboxy-terminal domain RNA polymerase II polypeptide A small phosphatase 2 OS=Homo sapiens GN=CTDSP2 PE=1 SV=2//3.07764e-32
CI01000001_08782959	149.557	260.197	-0.79891	0.00053381	0.0060001	sp|Q7ZUC2|CAB45_DANRE 45 kDa calcium-binding protein OS=Danio rerio GN=sdf4 PE=2 SV=1//4.98587e-29
CI01000001_08845223	38.5546	69.161	-0.84305	0.0070063	0.049468	sp|Q0P3W2|OLF3B_DANRE Olfactomedin-like protein 3B OS=Danio rerio GN=olfml3b PE=2 SV=1//0
CI01000001_08940532	436.037	216.961	1.007	3.22e-06	6.98e-05	sp|Q6NYM1|KLH21_DANRE Kelch-like protein 21 OS=Danio rerio GN=klhl21 PE=2 SV=1//0
CI01000001_08968219	96.6383	53.2227	0.86055	0.0021852	0.019382	sp|P55211|CASP9_HUMAN Caspase-9 OS=Homo sapiens GN=CASP9 PE=1 SV=3//1.06058e-94
CI01000001_09350703	171.683	85.4138	1.0072	4.24e-05	0.00070024	sp|Q15434|RBMS2_HUMAN RNA-binding motif, single-stranded-interacting protein 2 OS=Homo sapiens GN=RBMS2 PE=1 SV=1//1.59625e-179
CI01000001_09375120	51.9008	102.764	-0.98551	0.00057456	0.0063854	sp|Q52KL1|FITM2_DANRE Fat storage-inducing transmembrane protein 2 OS=Danio rerio GN=fitm2 PE=2 SV=1//3.16236e-100
CI01000001_09481888	57.5155	28.5303	1.0115	0.0020262	0.018268	sp|Q9R1E9|CTGF_RAT Connective tissue growth factor OS=Rattus norvegicus GN=Ctgf PE=2 SV=1//5.35334e-91
CI01000001_10409163	114.099	58.5635	0.96221	0.00038155	0.0045356	sp|Q5R9C9|ATF7_PONAB Cyclic AMP-dependent transcription factor ATF-7 OS=Pongo abelii GN=ATF7 PE=2 SV=1//5.76145e-08
CI01000001_10457383	92.7471	182.677	-0.97792	8.98e-05	0.0013266	sp|Q71RC2|LARP4_HUMAN La-related protein 4 OS=Homo sapiens GN=LARP4 PE=1 SV=3//1.26726e-06
CI01000001_10473374	19965.1	5670.52	1.8159	2.91e-08	1.03e-06	sp|P17858|K6PL_HUMAN 6-phosphofructokinase, liver type OS=Homo sapiens GN=PFKL PE=1 SV=6//2.42112e-07
CI01000001_10484892	16.0358	45.5509	-1.5062	9.9e-05	0.0014376	-//-
CI01000001_10539667	8512.83	4593.72	0.88998	0.001135	0.011316	sp|P62856|RS26_RAT 40S ribosomal protein S26 OS=Rattus norvegicus GN=Rps26 PE=3 SV=3//3.65934e-49
CI01000001_10582123	58.1104	28.0496	1.0508	0.0012276	0.012059	sp|Q803C7|LMBRL_DANRE Limb region 1 homolog-like protein OS=Danio rerio GN=lmbr1l PE=2 SV=1//0
CI01000001_10582802	20.7196	7.94235	1.3834	0.006125	0.044329	-//-
CI01000001_10925951	49.7727	87.2185	-0.80928	0.0051096	0.038612	sp|Q96PM9|Z385A_HUMAN Zinc finger protein 385A OS=Homo sapiens GN=ZNF385A PE=2 SV=1//1.5063e-07
CI01000001_11238289	45.3552	222.527	-2.2946	1.97e-06	4.48e-05	sp|Q64674|SPEE_MOUSE Spermidine synthase OS=Mus musculus GN=Srm PE=2 SV=1//1.90971e-140
CI01000001_11795338	861.159	545.588	0.65847	0.0012307	0.012085	sp|O95155|UBE4B_HUMAN Ubiquitin conjugation factor E4 B OS=Homo sapiens GN=UBE4B PE=1 SV=1//5.89067e-07
CI01000001_11991073	134.974	247.374	-0.87402	0.00027401	0.0034215	sp|Q9DCJ7|AKIP_MOUSE Aurora kinase A-interacting protein OS=Mus musculus GN=Aurkaip1 PE=2 SV=2//2.72888e-11
CI01000001_12495297	268.313	411.611	-0.61736	0.005003	0.037988	sp|Q5U458|DJC11_MOUSE DnaJ homolog subfamily C member 11 OS=Mus musculus GN=Dnajc11 PE=2 SV=2//0
CI01000001_12519435	36.9396	12.2476	1.5927	0.0001031	0.0014886	sp|Q58CZ2|PCMD2_BOVIN Protein-L-isoaspartate O-methyltransferase domain-containing protein 2 OS=Bos taurus GN=PCMTD2 PE=2 SV=1//1.59071e-07
CI01000001_12666609	38.4867	88.8232	-1.2066	3.96e-05	0.00065754	sp|Q80TA1|EPT1_MOUSE Ethanolaminephosphotransferase 1 OS=Mus musculus GN=Ept1 PE=2 SV=3//2.73224e-128
CI01000001_12952770	424.116	188.76	1.1679	8.25e-08	2.63e-06	sp|Q9Z191|EYA4_MOUSE Eyes absent homolog 4 OS=Mus musculus GN=Eya4 PE=2 SV=2//7.75104e-23
CI01000001_13027805	384.395	179.237	1.1007	6.09e-07	1.59e-05	sp|Q6NWF1|GTR12_DANRE Solute carrier family 2, facilitated glucose transporter member 12 OS=Danio rerio GN=slc2a12 PE=2 SV=2//6.57421e-07
CI01000001_13109663	205.061	328.178	-0.67843	0.0016751	0.015664	sp|Q66I21|AL8A1_DANRE Aldehyde dehydrogenase family 8 member A1 OS=Danio rerio GN=aldh8a1 PE=2 SV=1//2.88308e-20
CI01000001_13136545	578.082	318.815	0.85856	5.39e-05	0.00086104	sp|Q5R6Y0|HBS1L_PONAB HBS1-like protein OS=Pongo abelii GN=HBS1L PE=2 SV=1//7.50385e-07
CI01000001_13223877	38.224	80.0154	-1.0658	0.00041465	0.0048813	sp|Q9D7A8|ARMC1_MOUSE Armadillo repeat-containing protein 1 OS=Mus musculus GN=Armc1 PE=2 SV=1//5.06726e-95
CI01000001_13306593	101.859	288.88	-1.5039	3.43e-10	1.73e-08	sp|Q6DDV8|TPX2B_XENLA Targeting protein for Xklp2-B OS=Xenopus laevis GN=tpx2-b PE=2 SV=1//3.46216e-152
CI01000002_01135226	274.222	121.449	1.175	1.72e-06	3.97e-05	sp|P96576|YDAC_BACSU Uncharacterized methyltransferase YdaC OS=Bacillus subtilis (strain 168) GN=ydaC PE=3 SV=1//4.13478e-08
CI01000002_01149966	5.41249	25.3721	-2.2289	0.00010264	0.001483	sp|Q08BH7|UBE2T_DANRE Ubiquitin-conjugating enzyme E2 T OS=Danio rerio GN=ube2t PE=2 SV=1//1.82245e-07
CI01000003_00414819	11.6766	40.6698	-1.8003	2.05e-05	0.00036545	sp|Q17QM8|DUS14_BOVIN Dual specificity protein phosphatase 14 OS=Bos taurus GN=DUSP14 PE=2 SV=1//6.64789e-34
CI01000003_00424844	63.1404	117.876	-0.90064	0.0017419	0.016182	sp|Q8R2Z0|F132A_MOUSE Protein FAM132A OS=Mus musculus GN=Fam132a PE=2 SV=2//2.97241e-08
CI01000003_00547944	288.252	434.078	-0.59062	0.0070742	0.049825	sp|A9UMS3|PHB2_XENTR Prohibitin-2 OS=Xenopus tropicalis GN=phb2 PE=2 SV=1//7.52035e-136
CI01000003_00573291	733.961	1187.61	-0.69429	0.00077112	0.0081638	-//-
CI01000003_00742538	170.372	968.24	-2.5067	4.68e-07	1.25e-05	sp|Q07891|TFR1_CRIGR Transferrin receptor protein 1 OS=Cricetulus griseus GN=TFRC PE=2 SV=1//0
CI01000003_01196374	24.5976	47.861	-0.96033	0.0066223	0.047317	sp|Q13145|BAMBI_HUMAN BMP and activin membrane-bound inhibitor homolog OS=Homo sapiens GN=BAMBI PE=1 SV=1//2.50917e-25
CI01000003_01624224	309.844	198.775	0.64041	0.0045751	0.035463	sp|O15118|NPC1_HUMAN Niemann-Pick C1 protein OS=Homo sapiens GN=NPC1 PE=1 SV=2//1.66397e-07
CI01000003_01809455	21.8854	55.2493	-1.336	0.00018083	0.0023995	sp|Q9ESN4|C1QL3_MOUSE Complement C1q-like protein 3 OS=Mus musculus GN=C1ql3 PE=1 SV=1//2.526e-29
CI01000003_01849326	487.489	738.921	-0.60005	0.0032839	0.027014	sp|Q8BGT5|ALAT2_MOUSE Alanine aminotransferase 2 OS=Mus musculus GN=Gpt2 PE=2 SV=1//1.87279e-21
CI01000003_01928830	110.281	231.719	-1.0712	1.13e-05	0.00021316	sp|O95881|TXD12_HUMAN Thioredoxin domain-containing protein 12 OS=Homo sapiens GN=TXNDC12 PE=1 SV=1//2.31435e-74
CI01000003_01973134	356.43	539.017	-0.59671	0.0046855	0.036133	sp|Q28104|COPE_BOVIN Coatomer subunit epsilon OS=Bos taurus GN=COPE PE=1 SV=3//1.69157e-156
CI01000003_02254635	7.45858	22.1696	-1.5716	0.0024992	0.021584	sp|Q5R6L8|GPI8_PONAB GPI-anchor transamidase OS=Pongo abelii GN=PIGK PE=2 SV=1//3.32134e-11
CI01000004_00301616	2306.38	754.123	1.6128	9.21e-15	1.03e-12	sp|Q8JFP1|IF4A2_CHICK Eukaryotic initiation factor 4A-II OS=Gallus gallus GN=EIF4A2 PE=2 SV=1//2.12927e-18
CI01000004_00372258	243.799	109.277	1.1577	5.61e-07	1.48e-05	sp|Q9Z1K8|YLAT1_MOUSE Y+L amino acid transporter 1 OS=Mus musculus GN=Slc7a7 PE=1 SV=1//3.21076e-09
CI01000004_01220270	168.648	85.5432	0.97929	6.04e-05	0.00095063	sp|Q5SGD2|PPM1L_HUMAN Protein phosphatase 1L OS=Homo sapiens GN=PPM1L PE=1 SV=1//0
CI01000004_01279547	168.786	34.3977	2.2948	5.89e-17	8.72e-15	sp|Q8K0C1|IPO13_MOUSE Importin-13 OS=Mus musculus GN=Ipo13 PE=2 SV=1//0
CI01000004_01292761	166.241	72.7511	1.1922	0.00027969	0.0034803	sp|Q9UM11|FZR_HUMAN Fizzy-related protein homolog OS=Homo sapiens GN=FZR1 PE=1 SV=2//5.84723e-09
CI01000004_01304391	113.202	192.006	-0.76224	0.0015656	0.014819	sp|P0CB50|PRDX1_CHICK Peroxiredoxin-1 OS=Gallus gallus GN=PRDX1 PE=1 SV=1//6.01685e-122
CI01000004_01319203	106.682	168.817	-0.66213	0.0050862	0.038507	sp|Q802W2|A9A1B_DANRE Aldehyde dehydrogenase family 9 member A1-B OS=Danio rerio GN=aldh9a1b PE=2 SV=2//4.47627e-17
CI01000004_01622364	555.594	369.227	0.58952	0.0040116	0.031847	sp|P29597|TYK2_HUMAN Non-receptor tyrosine-protein kinase TYK2 OS=Homo sapiens GN=TYK2 PE=1 SV=3//1.10877e-06
CI01000004_01807872	162.859	98.9512	0.71884	0.0028888	0.024403	sp|P41182|BCL6_HUMAN B-cell lymphoma 6 protein OS=Homo sapiens GN=BCL6 PE=1 SV=1//2.5721e-77
CI01000004_01821755	98.493	287.578	-1.5459	4.8e-09	1.93e-07	sp|Q7ZWE9|KCY_DANRE UMP-CMP kinase OS=Danio rerio GN=cmpk1 PE=2 SV=2//2.24729e-30
CI01000004_01920203	9.98249	28.2804	-1.5023	0.0011556	0.011497	-//-
CI01000004_01954044	46.5284	117.619	-1.3379	2.71e-06	5.97e-05	sp|P49585|PCY1A_HUMAN Choline-phosphate cytidylyltransferase A OS=Homo sapiens GN=PCYT1A PE=1 SV=2//1.52369e-06
CI01000004_02032165	357.179	777.089	-1.1214	1.25e-07	3.84e-06	sp|Q9JJV2|PROF2_MOUSE Profilin-2 OS=Mus musculus GN=Pfn2 PE=1 SV=3//2.17919e-06
CI01000004_03131458	24.1757	53.0438	-1.1336	0.0020452	0.018391	sp|A5PN38|F151A_DANRE Protein FAM151A OS=Danio rerio GN=fam151a PE=3 SV=1//0
CI01000004_03212826	16.4769	46.2324	-1.4885	0.00010556	0.0015169	sp|O00311|CDC7_HUMAN Cell division cycle 7-related protein kinase OS=Homo sapiens GN=CDC7 PE=1 SV=1//2.10838e-171
CI01000004_03322167	26.7123	64.8415	-1.2794	0.00051298	0.0058024	sp|Q5R7T9|MTF2_PONAB Metal-response element-binding transcription factor 2 OS=Pongo abelii GN=MTF2 PE=2 SV=1//6.80608e-20
CI01000004_04317415	571.297	309.583	0.88391	3.07e-05	0.00052555	sp|P15103|GLNA_BOVIN Glutamine synthetase OS=Bos taurus GN=GLUL PE=2 SV=4//0
CI01000004_04410740	38.4788	131.668	-1.7748	5.11e-10	2.48e-08	sp|Q9JJ66|CDC20_MOUSE Cell division cycle protein 20 homolog OS=Mus musculus GN=Cdc20 PE=1 SV=2//4.45036e-11
CI01000004_04579456	1009.89	1697.78	-0.74945	0.0014346	0.013757	sp|Q04637|IF4G1_HUMAN Eukaryotic translation initiation factor 4 gamma 1 OS=Homo sapiens GN=EIF4G1 PE=1 SV=4//1.37045e-10
CI01000004_04627283	285.677	156.667	0.86669	0.00013999	0.0019367	sp|Q6P5G6|UBXN7_MOUSE UBX domain-containing protein 7 OS=Mus musculus GN=Ubxn7 PE=1 SV=2//8.60855e-12
CI01000004_04647840	43.9464	89.6508	-1.0286	0.00033913	0.0040987	sp|A0JPE9|GLPK5_DANRE Putative glycerol kinase 5 OS=Danio rerio GN=gk5 PE=2 SV=1//2.83433e-26
CI01000004_04904347	668.047	385.644	0.79268	0.00015642	0.0021219	sp|Q5ZIR1|SHLB1_CHICK Endophilin-B1 OS=Gallus gallus GN=SH3GLB1 PE=2 SV=1//9.71891e-10
CI01000004_05203177	107.922	457.517	-2.0838	2.75e-19	5.45e-17	sp|P12107|COBA1_HUMAN Collagen alpha-1(XI) chain OS=Homo sapiens GN=COL11A1 PE=1 SV=4//5.44394e-10
CI01000004_05376608	62.6997	135.448	-1.1112	2.85e-05	0.00049179	sp|P37397|CNN3_RAT Calponin-3 OS=Rattus norvegicus GN=Cnn3 PE=1 SV=1//1.36339e-09
CI01000004_05834517	3122.09	2014.84	0.63185	0.0013838	0.013346	sp|P35573|GDE_HUMAN Glycogen debranching enzyme OS=Homo sapiens GN=AGL PE=1 SV=3//0
CI01000004_05877153	18.39	70.7157	-1.9431	3.2e-08	1.12e-06	sp|Q68BL8|OLM2B_HUMAN Olfactomedin-like protein 2B OS=Homo sapiens GN=OLFML2B PE=2 SV=2//0
CI01000004_05931169	355.691	845.75	-1.2496	1.06e-05	0.00020235	sp|Q90416|RXRGA_DANRE Retinoic acid receptor RXR-gamma-A OS=Danio rerio GN=rxrga PE=2 SV=2//0
CI01000004_06046940	154.871	313.869	-1.0191	0.00053134	0.0059794	sp|Q9CPW4|ARPC5_MOUSE Actin-related protein 2/3 complex subunit 5 OS=Mus musculus GN=Arpc5 PE=2 SV=3//4.96721e-58
CI01000004_06078306	376.077	234.291	0.68273	0.0017176	0.015979	sp|Q803I4|RING2_DANRE E3 ubiquitin-protein ligase RING2 OS=Danio rerio GN=rnf2 PE=2 SV=1//7.88107e-10
CI01000004_06239572	85.661	47.8951	0.83876	0.0033675	0.027575	sp|Q32KV8|ZN414_BOVIN Zinc finger protein 414 OS=Bos taurus GN=ZNF414 PE=2 SV=1//4.73289e-06
CI01000004_06249282	43.297	82.4693	-0.92959	0.0021278	0.01899	sp|Q03111|ENL_HUMAN Protein ENL OS=Homo sapiens GN=MLLT1 PE=1 SV=2//4.82747e-44
CI01000004_06314451	195.172	99.2379	0.97579	6.31e-05	0.00098316	sp|A1YB07|AMOL2_DANRE Angiomotin-like 2a OS=Danio rerio GN=amotl2a PE=1 SV=2//1.96576e-09
CI01000004_06359362	7.37674	0	Inf	5.7e-05	0.00090482	sp|Q3UYR4|ESPNL_MOUSE Espin-like protein OS=Mus musculus GN=Espnl PE=2 SV=1//5.21342e-06
CI01000004_06390103	133.122	68.7457	0.9534	0.00026391	0.0033216	sp|Q12756|KIF1A_HUMAN Kinesin-like protein KIF1A OS=Homo sapiens GN=KIF1A PE=1 SV=2//1.59889e-06
CI01000004_06454719	188.481	292.148	-0.63228	0.0043036	0.033669	sp|Q2NKY7|SEPT2_BOVIN Septin-2 OS=Bos taurus GN=SEPT2 PE=2 SV=1//6.69552e-09
CI01000004_07087489	146.975	390.702	-1.4105	9.01e-10	4.22e-08	sp|Q5U504|KBTB5_XENLA Kelch repeat and BTB domain-containing protein 5 OS=Xenopus laevis GN=kbtbd5 PE=2 SV=1//0
CI01000004_07257382	4.18944	0	Inf	0.0040699	0.032253	-//-
CI01000004_07320274	9.87203	25.9665	-1.3952	0.0036743	0.029696	-//-
CI01000004_07339831	47.6818	187.636	-1.9764	0.00036965	0.0044171	sp|Q5PZ43|XIRP1_DANRE Xin actin-binding repeat-containing protein 1 OS=Danio rerio GN=xirp1 PE=1 SV=1//0
CI01000004_07364249	199.171	64.6703	1.6228	2.18e-05	0.00038429	sp|Q8BGQ2|CSRN2_MOUSE Cysteine/serine-rich nuclear protein 2 OS=Mus musculus GN=Csrnp2 PE=2 SV=1//2.55789e-07
CI01000004_07504328	185.615	91.753	1.0165	2.7e-05	0.00046946	sp|Q5RK27|S12A7_RAT Solute carrier family 12 member 7 OS=Rattus norvegicus GN=Slc12a7 PE=2 SV=2//4.39498e-11
CI01000004_07645369	53.4038	129.424	-1.2771	2.71e-06	5.97e-05	sp|Q5CZN0|FITM1_DANRE Fat storage-inducing transmembrane protein 1 OS=Danio rerio GN=fitm1 PE=2 SV=1//1.39044e-96
CI01000004_07655677	188.958	119.445	0.66172	0.005136	0.038729	sp|Q99N91|RM34_MOUSE 39S ribosomal protein L34, mitochondrial OS=Mus musculus GN=Mrpl34 PE=2 SV=1//2.65294e-18
CI01000004_07780352	803.722	141.1	2.51	4.9e-09	1.97e-07	sp|Q9Z1P8|ANGL4_MOUSE Angiopoietin-related protein 4 OS=Mus musculus GN=Angptl4 PE=2 SV=1//6.81939e-91
CI01000004_07899539	27.7071	64.0967	-1.21	0.00022012	0.0028379	sp|P23727|P85A_BOVIN Phosphatidylinositol 3-kinase regulatory subunit alpha OS=Bos taurus GN=PIK3R1 PE=1 SV=1//0
CI01000004_07906667	265.344	472.281	-0.83178	0.0060492	0.043903	sp|A6QPN6|GILT_BOVIN Gamma-interferon-inducible lysosomal thiol reductase OS=Bos taurus GN=IFI30 PE=2 SV=1//1.0828e-66
CI01000004_07910335	11.4584	37.819	-1.7227	0.00030049	0.0036989	sp|Q6DGV7|M17L2_DANRE Mpv17-like protein 2 OS=Danio rerio GN=mpv17l2 PE=2 SV=1//5.61991e-133
CI01000004_07997413	3615.95	1076.95	1.7474	6.76e-18	1.15e-15	sp|P13280|GLYG_RABIT Glycogenin-1 OS=Oryctolagus cuniculus GN=GYG1 PE=1 SV=3//5.14499e-153
CI01000004_08208539	924.145	455.731	1.0199	5.63e-07	1.48e-05	sp|Q06190|P2R3A_HUMAN Serine/threonine-protein phosphatase 2A regulatory subunit B&apos;&apos; subunit alpha OS=Homo sapiens GN=PPP2R3A PE=1 SV=1//0
CI01000004_08515797	142.095	308.218	-1.1171	0.00011805	0.0016661	sp|Q90592|GTR2_CHICK Solute carrier family 2, facilitated glucose transporter member 2 OS=Gallus gallus GN=SLC2A2 PE=2 SV=1//0
CI01000004_08521540	158.787	309.1	-0.96098	2.74e-05	0.00047544	sp|P10160|IF5A1_RABIT Eukaryotic translation initiation factor 5A-1 OS=Oryctolagus cuniculus GN=EIF5A PE=1 SV=2//1.54531e-87
CI01000004_08594424	76.8524	43.9259	0.80702	0.0060819	0.044044	sp|Q5REK8|CLD11_PONAB Claudin-11 OS=Pongo abelii GN=CLDN11 PE=2 SV=1//1.24908e-44
CI01000004_08873681	578.111	363.795	0.66822	0.0015097	0.014356	sp|Q5T447|HECD3_HUMAN E3 ubiquitin-protein ligase HECTD3 OS=Homo sapiens GN=HECTD3 PE=1 SV=1//0
CI01000004_08945864	15.7277	35.5346	-1.1759	0.0042441	0.033286	sp|Q91VU1|YIPF1_MOUSE Protein YIPF1 OS=Mus musculus GN=Yipf1 PE=2 SV=1//5.78873e-09
CI01000004_08991239	41.0573	90.2551	-1.1364	0.00015482	0.0021061	sp|Q12797|ASPH_HUMAN Aspartyl/asparaginyl beta-hydroxylase OS=Homo sapiens GN=ASPH PE=1 SV=3//6.4842e-16
CI01000004_08997863	34.2355	181.189	-2.4039	1.37e-08	5.13e-07	-//-
CI01000004_09004879	55.1054	102.871	-0.90058	0.0014526	0.013888	sp|P20456|IMPA1_BOVIN Inositol monophosphatase 1 OS=Bos taurus GN=IMPA1 PE=1 SV=1//1.11559e-143
CI01000004_09218621	6.04392	24.1681	-1.9995	0.00015494	0.0021067	sp|Q90763|CADH7_CHICK Cadherin-7 OS=Gallus gallus GN=CDH7 PE=2 SV=1//0
CI01000004_09488654	144.049	641.732	-2.1554	2.16e-13	1.94e-11	sp|Q9PTS2|DCUP_DANRE Uroporphyrinogen decarboxylase OS=Danio rerio GN=urod PE=2 SV=1//4.68873e-25
CI01000004_09622200	125.84	68.4831	0.87777	0.00089178	0.0092494	sp|Q96EP0|RNF31_HUMAN E3 ubiquitin-protein ligase RNF31 OS=Homo sapiens GN=RNF31 PE=1 SV=1//3.66956e-07
CI01000004_10295288	1378.68	6273.24	-2.1859	3.32e-26	1.28e-23	sp|Q92051|CAHZ_DANRE Carbonic anhydrase OS=Danio rerio GN=cahz PE=1 SV=2//2.32131e-26
CI01000004_10627261	10.9634	28.4644	-1.3765	0.0039048	0.031213	sp|Q2L6L1|CNPY1_DANRE Protein canopy-1 OS=Danio rerio GN=cnpy1 PE=1 SV=1//1.34253e-09
CI01000004_10809214	7778	3523.71	1.1423	6.92e-09	2.71e-07	sp|Q9ET80|JPH1_MOUSE Junctophilin-1 OS=Mus musculus GN=Jph1 PE=1 SV=1//1.74006e-12
CI01000004_10902376	18.6469	49.9598	-1.4218	0.0001491	0.0020448	sp|Q5I047|F173B_XENLA Protein FAM173B OS=Xenopus laevis GN=fam173b PE=2 SV=1//1.45771e-99
CI01000004_10926357	502.666	301.866	0.73569	0.0006099	0.0067026	sp|O60337|MARH6_HUMAN E3 ubiquitin-protein ligase MARCH6 OS=Homo sapiens GN=MARCH6 PE=1 SV=2//1.12403e-107
CI01000004_11066245	66.3355	120.125	-0.85669	0.0011549	0.011494	sp|Q4KLL0|TCEA1_RAT Transcription elongation factor A protein 1 OS=Rattus norvegicus GN=Tcea1 PE=2 SV=1//1.49076e-138
CI01000004_11174547	764.091	416.497	0.87544	2.18e-05	0.00038429	sp|Q5E9E2|MYL9_BOVIN Myosin regulatory light polypeptide 9 OS=Bos taurus GN=MYL9 PE=2 SV=3//1.72958e-25
CI01000004_11667179	1678.95	1105.8	0.60247	0.0021996	0.019455	-//-
CI01000004_11670426	27.7583	10.1556	1.4506	0.0014467	0.013854	sp|P35350|CCRL1_BOVIN C-C chemokine receptor type 11 OS=Bos taurus GN=CCRL1 PE=2 SV=1//1.04951e-75
CI01000004_11898506	458.339	265.512	0.78764	0.00029031	0.0035891	sp|Q7ZVS9|MYCB_DANRE Transcriptional regulator Myc-B OS=Danio rerio GN=mycb PE=2 SV=1//0
CI01000004_12197377	333.688	884.686	-1.4067	5.83e-11	3.46e-09	sp|Q2KJA2|ABCF2_BOVIN ATP-binding cassette sub-family F member 2 OS=Bos taurus GN=ABCF2 PE=2 SV=1//6.06567e-10
CI01000004_12231682	248.303	160.907	0.62587	0.006725	0.047836	sp|Q6P135|TMUB1_DANRE Transmembrane and ubiquitin-like domain-containing protein 1 OS=Danio rerio GN=tmub1 PE=2 SV=1//1.31456e-51
CI01000004_12362622	25.434	49.818	-0.96991	0.0061671	0.0446	sp|O94889|KLH18_HUMAN Kelch-like protein 18 OS=Homo sapiens GN=KLHL18 PE=2 SV=3//6.3371e-23
CI01000004_12381495	43.2123	2.46664	4.1308	4.5e-06	9.39e-05	sp|Q90502|TBFG_EPTST Thread biopolymer filament subunit gamma OS=Eptatretus stoutii PE=2 SV=1//5.05437e-71
CI01000004_12391923	458.457	204.877	1.162	7.73e-08	2.49e-06	sp|Q9WUT7|CCR9_MOUSE C-C chemokine receptor type 9 OS=Mus musculus GN=Ccr9 PE=2 SV=1//3.09367e-100
CI01000004_12721562	105.371	216.951	-1.0419	0.00028219	0.0035053	sp|O43474|KLF4_HUMAN Krueppel-like factor 4 OS=Homo sapiens GN=KLF4 PE=1 SV=3//2.58726e-59
CI01000004_13076100	23.7034	66.0141	-1.4777	2.25e-05	0.0003953	sp|P70096|KIF2C_CRIGR Kinesin-like protein KIF2C OS=Cricetulus griseus GN=KIF2C PE=1 SV=2//0
CI01000004_13233786	53.3281	102.475	-0.9423	0.00069005	0.0074376	sp|Q3KRD0|SYDM_RAT Aspartate--tRNA ligase, mitochondrial OS=Rattus norvegicus GN=Dars2 PE=2 SV=1//0
CI01000004_13706090	25.7634	7.22457	1.8343	0.00023705	0.0030261	sp|Q61137|ASTN1_MOUSE Astrotactin-1 OS=Mus musculus GN=Astn1 PE=1 SV=4//0
CI01000004_14102532	13.3674	37.3485	-1.4823	0.00037794	0.0044973	sp|Q6AYK6|CYBP_RAT Calcyclin-binding protein OS=Rattus norvegicus GN=Cacybp PE=1 SV=1//2.28691e-45
CI01000004_14396492	33.9885	13.9838	1.2813	0.0061188	0.044295	sp|Q6PC93|NMNA2_DANRE Nicotinamide mononucleotide adenylyltransferase 2 OS=Danio rerio GN=nmnat2 PE=2 SV=1//1.87759e-40
CI01000004_14424282	437.304	261.161	0.74369	0.00070424	0.0075649	sp|Q92540|SMG7_HUMAN Protein SMG7 OS=Homo sapiens GN=SMG7 PE=1 SV=2//0
CI01000004_14865483	10.5913	31.7189	-1.5825	0.0027332	0.023288	sp|Q9D8Y8|ING5_MOUSE Inhibitor of growth protein 5 OS=Mus musculus GN=Ing5 PE=1 SV=1//1.74945e-70
CI01000004_14915166	418.918	213.112	0.97506	7.19e-06	0.00014394	sp|P26022|PTX3_HUMAN Pentraxin-related protein PTX3 OS=Homo sapiens GN=PTX3 PE=1 SV=3//2.50801e-83
CI01000004_15296777	131.175	220.366	-0.74842	0.0014509	0.013877	sp|Q5R4Q3|SEC62_PONAB Translocation protein SEC62 OS=Pongo abelii GN=SEC62 PE=2 SV=1//2.3077e-46
CI01000004_15360355	137.538	51.993	1.4034	1.53e-07	4.54e-06	sp|Q60665|SKIL_MOUSE Ski-like protein OS=Mus musculus GN=Skil PE=2 SV=2//7.29389e-128
CI01000004_15414139	30.006	11.6107	1.3698	0.0018881	0.017227	sp|Q8CHP6|PHC3_MOUSE Polyhomeotic-like protein 3 OS=Mus musculus GN=Phc3 PE=1 SV=2//2.82955e-14
CI01000004_15538159	357.902	168.405	1.0876	1.19e-06	2.86e-05	sp|P15208|INSR_MOUSE Insulin receptor OS=Mus musculus GN=Insr PE=1 SV=2//2.26443e-10
CI01000004_15733105	293.798	189.01	0.63636	0.0042536	0.033342	sp|Q6P6R0|LFG1_RAT Protein lifeguard 1 OS=Rattus norvegicus GN=Grina PE=2 SV=1//3.03408e-09
CI01000004_15900203	555.431	330.295	0.74985	0.0003821	0.0045375	sp|Q8N7N5|DCAF8_MOUSE DDB1- and CUL4-associated factor 8 OS=Mus musculus GN=Dcaf8 PE=1 SV=1//0
CI01000004_15909647	62.7489	143.693	-1.1953	5.82e-06	0.00011871	sp|Q9Z204|HNRPC_MOUSE Heterogeneous nuclear ribonucleoproteins C1/C2 OS=Mus musculus GN=Hnrnpc PE=1 SV=1//3.76171e-81
CI01000004_15944692	4244.49	12991.3	-1.6139	1.82e-15	2.18e-13	sp|O09165|CASQ1_MOUSE Calsequestrin-1 OS=Mus musculus GN=Casq1 PE=2 SV=3//3.06507e-06
CI01000004_15962195	74.5993	130.172	-0.80319	0.0020076	0.018143	sp|Q99PM1|TOX4_RAT TOX high mobility group box family member 4 OS=Rattus norvegicus GN=Tox4 PE=2 SV=1//1.06065e-07
CI01000004_16090874	321.193	107.507	1.579	7.66e-12	5.26e-10	sp|Q9JJ93|CN119_MOUSE Uncharacterized protein C14orf119 homolog OS=Mus musculus GN=MNCb-2990 PE=2 SV=1//7.86166e-38
CI01000004_16178772	61.7934	105.421	-0.77064	0.0057427	0.042128	sp|P22892|AP1G1_MOUSE AP-1 complex subunit gamma-1 OS=Mus musculus GN=Ap1g1 PE=1 SV=3//1.274e-07
CI01000004_17323478	39.2733	83.2148	-1.0833	0.00030653	0.0037554	sp|Q53G44|IF44L_HUMAN Interferon-induced protein 44-like OS=Homo sapiens GN=IFI44L PE=2 SV=3//8.13449e-62
CI01000004_17345386	1108.24	1952.61	-0.81714	0.00073192	0.0078153	sp|E9Q557|DESP_MOUSE Desmoplakin OS=Mus musculus GN=Dsp PE=3 SV=1//5.62152e-06
CI01000005_00426242	0.722648	11.6621	-4.0124	9.78e-05	0.0014245	sp|Q7TT79|MCPH1_MOUSE Microcephalin OS=Mus musculus GN=Mcph1 PE=2 SV=1//1.24409e-12
CI01000005_01899867	416.475	724.619	-0.79899	0.00016097	0.0021722	sp|Q14978|NOLC1_HUMAN Nucleolar and coiled-body phosphoprotein 1 OS=Homo sapiens GN=NOLC1 PE=1 SV=2//5.02331e-23
CI01000005_01922476	4758.02	2711.67	0.81118	4.76e-05	0.00077262	sp|O13035|SAP_CHICK Proactivator polypeptide OS=Gallus gallus GN=PSAP PE=1 SV=1//2.98534e-163
CI01000005_01938284	33.3018	13.8754	1.2631	0.0024902	0.021513	sp|Q7TMS5|ABCG2_MOUSE ATP-binding cassette sub-family G member 2 OS=Mus musculus GN=Abcg2 PE=2 SV=1//2.08873e-06
CI01000005_01968600	52.869	112.48	-1.0892	0.00011497	0.0016279	sp|Q5XJ97|C1D_DANRE Nuclear nucleic acid-binding protein C1D OS=Danio rerio GN=c1d PE=2 SV=1//2.45133e-79
CI01000005_03784445	39.9999	5.95566	2.7477	1.42e-09	6.37e-08	sp|O60260|PRKN2_HUMAN E3 ubiquitin-protein ligase parkin OS=Homo sapiens GN=PARK2 PE=1 SV=2//1.1517e-13
CI01000005_03868048	139.774	14.1631	3.3029	8e-26	2.9e-23	sp|O60260|PRKN2_HUMAN E3 ubiquitin-protein ligase parkin OS=Homo sapiens GN=PARK2 PE=1 SV=2//3.90435e-08
CI01000005_03918267	219.248	29.6446	2.8867	1.45e-26	5.78e-24	sp|Q9JK66|PRKN2_RAT E3 ubiquitin-protein ligase parkin OS=Rattus norvegicus GN=Park2 PE=1 SV=1//2.91772e-80
CI01000005_04815597	1870.6	829.238	1.1736	9.4e-09	3.59e-07	sp|Q5U2X1|FBX9_RAT F-box only protein 9 OS=Rattus norvegicus GN=Fbxo9 PE=2 SV=1//0
CI01000005_04837047	1918.53	1121.35	0.77476	8.31e-05	0.0012341	sp|Q9IB83|PSB1B_CARAU Proteasome subunit beta type-1-B OS=Carassius auratus GN=psmb1-B PE=2 SV=1//2.33763e-16
CI01000005_04894229	226.029	138.86	0.70288	0.0024349	0.021105	sp|Q60769|TNAP3_MOUSE Tumor necrosis factor alpha-induced protein 3 OS=Mus musculus GN=Tnfaip3 PE=1 SV=2//3.9043e-10
CI01000005_05446206	21.9299	118.235	-2.4307	3.64e-15	4.25e-13	sp|P20849|CO9A1_HUMAN Collagen alpha-1(IX) chain OS=Homo sapiens GN=COL9A1 PE=1 SV=3//1.35669e-30
CI01000005_05469057	29.5629	64.2524	-1.12	0.00063834	0.006951	sp|Q96P44|COLA1_HUMAN Collagen alpha-1(XXI) chain OS=Homo sapiens GN=COL21A1 PE=2 SV=1//9.44725e-147
CI01000005_05534620	72.929	121.31	-0.73413	0.0054007	0.040186	sp|Q96P44|COLA1_HUMAN Collagen alpha-1(XXI) chain OS=Homo sapiens GN=COL21A1 PE=2 SV=1//2.13726e-17
CI01000005_05775489	971.28	205.63	2.2398	1.56e-06	3.64e-05	sp|Q5VWP3|MLIP_HUMAN Muscular LMNA-interacting protein OS=Homo sapiens GN=MLIP PE=1 SV=3//2.17633e-08
CI01000005_05914160	5769.91	3506.65	0.71845	0.00017524	0.0023354	sp|Q6Q7X9|KLH31_DANRE Kelch-like protein 31 OS=Danio rerio GN=klhl31 PE=2 SV=1//0
CI01000005_05962719	110.068	341.572	-1.6338	0.0011694	0.011611	sp|Q32NI8|ELOV5_XENLA Elongation of very long chain fatty acids protein 5 OS=Xenopus laevis GN=elovl5 PE=2 SV=1//1.40972e-160
CI01000005_06003757	1135.48	489.882	1.2128	4.82e-09	1.94e-07	sp|Q6VEU3|PNO1_DANRE RNA-binding protein PNO1 OS=Danio rerio GN=pno1 PE=2 SV=2//1.50383e-151
CI01000005_06350307	946.912	363.131	1.3827	6.35e-05	0.00098718	sp|Q3UJK4|GTPB2_MOUSE GTP-binding protein 2 OS=Mus musculus GN=Gtpbp2 PE=2 SV=1//0
CI01000005_06352066	72.5131	36.8289	0.9774	0.0014231	0.013655	-//-
CI01000005_06483251	67.7128	115.226	-0.76696	0.0038077	0.030585	-//-
CI01000005_06664135	286.707	123.188	1.2187	4.86e-07	1.3e-05	sp|Q9NTM9|CUTC_HUMAN Copper homeostasis protein cutC homolog OS=Homo sapiens GN=CUTC PE=1 SV=1//1.16923e-14
CI01000005_06682593	629.164	254.698	1.3046	1.03e-09	4.76e-08	sp|Q9NVF7|FBX28_HUMAN F-box only protein 28 OS=Homo sapiens GN=FBXO28 PE=1 SV=1//3.21939e-140
CI01000005_06894322	215.823	100.764	1.0989	5.18e-06	0.00010679	sp|O75093|SLIT1_HUMAN Slit homolog 1 protein OS=Homo sapiens GN=SLIT1 PE=2 SV=4//6.41913e-06
CI01000005_06921880	649.425	233.221	1.4775	7.65e-12	5.26e-10	sp|Q13625|ASPP2_HUMAN Apoptosis-stimulating of p53 protein 2 OS=Homo sapiens GN=TP53BP2 PE=1 SV=2//7.83972e-143
CI01000005_06987383	267.467	132.936	1.0086	1.44e-05	0.0002657	sp|Q9P2D3|HTR5B_HUMAN HEAT repeat-containing protein 5B OS=Homo sapiens GN=HEATR5B PE=1 SV=2//0
CI01000005_06989546	50.1879	23.125	1.1179	0.0017019	0.015868	sp|Q8C547|HTR5B_MOUSE HEAT repeat-containing protein 5B OS=Mus musculus GN=Heatr5b PE=2 SV=3//1.98677e-65
CI01000005_07337161	3116.66	1264.11	1.3019	1.43e-10	7.87e-09	-//-
CI01000005_07348597	16784.3	5721.99	1.5525	2.48e-13	2.21e-11	sp|Q9NR30|DDX21_HUMAN Nucleolar RNA helicase 2 OS=Homo sapiens GN=DDX21 PE=1 SV=5//0
CI01000005_07477140	62.4868	34.4941	0.8572	0.0070117	0.049481	sp|Q1RM35|CC104_DANRE Coiled-coil domain-containing protein 104 OS=Danio rerio GN=ccdc104 PE=2 SV=2//2.20178e-10
CI01000005_07513279	693.788	295.228	1.2327	5.87e-09	2.34e-07	sp|Q8TCS8|PNPT1_HUMAN Polyribonucleotide nucleotidyltransferase 1, mitochondrial OS=Homo sapiens GN=PNPT1 PE=1 SV=2//1.93619e-111
CI01000005_07596058	6621.22	3178.91	1.0586	4.58e-05	0.00074666	sp|P68200|RS27A_ICTPU Ubiquitin-40S ribosomal protein S27a OS=Ictalurus punctatus GN=rps27a PE=2 SV=2//7.59504e-08
CI01000006_00290221	398.884	211.31	0.91661	2.4e-05	0.00041884	sp|Q76I76|SSH2_HUMAN Protein phosphatase Slingshot homolog 2 OS=Homo sapiens GN=SSH2 PE=1 SV=1//0
CI01000006_00380820	3.32638	38.7709	-3.5429	0.00017049	0.0022802	sp|Q9QZC4|PCY1B_RAT Choline-phosphate cytidylyltransferase B OS=Rattus norvegicus GN=Pcyt1b PE=2 SV=1//1.98739e-08
CI01000006_00484050	5161.02	3367.35	0.61604	0.0022821	0.020036	sp|P46933|APBB1_RAT Amyloid beta A4 precursor protein-binding family B member 1 OS=Rattus norvegicus GN=Apbb1 PE=1 SV=3//5.21382e-07
CI01000006_00902946	35.8883	115.004	-1.6801	8.26e-09	3.18e-07	sp|P79331|ATS2_BOVIN A disintegrin and metalloproteinase with thrombospondin motifs 2 OS=Bos taurus GN=ADAMTS2 PE=1 SV=1//1.80267e-19
CI01000006_01040625	128.63	75.08	0.77673	0.0037784	0.030392	sp|Q9HAZ1|CLK4_HUMAN Dual specificity protein kinase CLK4 OS=Homo sapiens GN=CLK4 PE=1 SV=1//1.0408e-150
CI01000006_01543508	72.9185	171.744	-1.2359	2.08e-06	4.71e-05	sp|P51464|ARLY_LITCT Argininosuccinate lyase OS=Lithobates catesbeiana GN=ASL PE=3 SV=1//1.61982e-08
CI01000006_01788481	308.666	500.782	-0.69813	0.0013315	0.012924	sp|P79732|RIR1_DANRE Ribonucleoside-diphosphate reductase large subunit OS=Danio rerio GN=rrm1 PE=2 SV=1//0
CI01000006_01822488	24.9949	60.5457	-1.2764	0.00021055	0.0027305	sp|P50592|TNF10_MOUSE Tumor necrosis factor ligand superfamily member 10 OS=Mus musculus GN=Tnfsf10 PE=2 SV=1//4.70132e-30
CI01000006_01966308	34.4524	112.06	-1.7016	1.07e-08	4.06e-07	sp|Q6PBV6|NHP2_DANRE H/ACA ribonucleoprotein complex subunit 2-like protein OS=Danio rerio GN=nhp2 PE=2 SV=1//1.35831e-75
CI01000006_02058623	35.0478	15.1204	1.2128	0.0027971	0.023741	sp|P0C0K5|TIMD3_RAT Hepatitis A virus cellular receptor 2 homolog (Fragment) OS=Rattus norvegicus GN=Havcr2 PE=2 SV=1//1.05104e-16
CI01000006_02159922	0.443161	59.8554	-7.0775	0.00586	0.042876	sp|P51161|FABP6_HUMAN Gastrotropin OS=Homo sapiens GN=FABP6 PE=1 SV=2//1.33644e-46
CI01000006_02231194	65.4206	124.906	-0.93303	0.00052515	0.0059144	-//-
CI01000006_02238377	169.035	298.84	-0.82205	0.00030968	0.0037908	sp|Q5RD26|HNRH2_PONAB Heterogeneous nuclear ribonucleoprotein H2 OS=Pongo abelii GN=HNRNPH2 PE=2 SV=1//2.07395e-10
CI01000006_02259573	132.711	42.6083	1.6391	1.22e-09	5.54e-08	sp|Q8R3B7|BRD8_MOUSE Bromodomain-containing protein 8 OS=Mus musculus GN=Brd8 PE=1 SV=2//1.21832e-06
CI01000006_02588907	44.9199	18.1899	1.3042	0.00043654	0.0050856	sp|O35569|NRG2_RAT Pro-neuregulin-2, membrane-bound isoform OS=Rattus norvegicus GN=Nrg2 PE=1 SV=1//2.95317e-09
CI01000006_02626124	1449.95	2139.4	-0.5612	0.0052453	0.039316	-//-
CI01000006_02660501	59097.5	19449.2	1.6034	9.41e-09	3.59e-07	sp|Q9WUB3|PYGM_MOUSE Glycogen phosphorylase, muscle form OS=Mus musculus GN=Pygm PE=1 SV=3//5.43516e-32
CI01000006_02677083	153.221	83.0266	0.88397	0.00048346	0.0055387	sp|Q7LDG7|GRP2_HUMAN RAS guanyl-releasing protein 2 OS=Homo sapiens GN=RASGRP2 PE=1 SV=1//0
CI01000006_03242938	95.1605	55.6371	0.77432	0.0047315	0.036439	sp|P07384|CAN1_HUMAN Calpain-1 catalytic subunit OS=Homo sapiens GN=CAPN1 PE=1 SV=1//7.38752e-15
CI01000006_03262601	445.793	297.599	0.58301	0.0050103	0.038016	sp|Q3SYW2|CO2_BOVIN Complement C2 OS=Bos taurus GN=C2 PE=2 SV=1//1.78495e-07
CI01000006_03312388	40141.6	12014.6	1.7403	4.34e-10	2.15e-08	sp|P12814|ACTN1_HUMAN Alpha-actinin-1 OS=Homo sapiens GN=ACTN1 PE=1 SV=2//1.11858e-06
CI01000006_03344286	470.338	803.162	-0.77199	0.00019248	0.0025293	sp|O55096|DPP3_RAT Dipeptidyl peptidase 3 OS=Rattus norvegicus GN=Dpp3 PE=1 SV=2//2.90099e-09
CI01000006_03437333	342.468	211.85	0.69293	0.0017969	0.016575	sp|O08679|MARK2_RAT Serine/threonine-protein kinase MARK2 OS=Rattus norvegicus GN=Mark2 PE=1 SV=1//0
CI01000006_03735227	385.506	819.328	-1.0877	3.12e-07	8.64e-06	sp|Q6P026|BAF_DANRE Barrier-to-autointegration factor OS=Danio rerio GN=banf1 PE=1 SV=1//2.084e-54
CI01000006_03857679	285.327	434.887	-0.60803	0.0056386	0.041545	sp|A5PJR4|PURA1_BOVIN Adenylosuccinate synthetase isozyme 1 OS=Bos taurus GN=ADSSL1 PE=2 SV=1//1.7795e-12
CI01000006_03885377	20.3742	88.8993	-2.1254	7.09e-11	4.16e-09	sp|Q9HCU0|CD248_HUMAN Endosialin OS=Homo sapiens GN=CD248 PE=1 SV=1//2.80859e-13
CI01000006_03891012	29.2436	93.9425	-1.6837	6.3e-08	2.07e-06	sp|P43346|DCK_MOUSE Deoxycytidine kinase OS=Mus musculus GN=Dck PE=1 SV=1//9.05454e-126
CI01000006_03945253	222.624	87.4209	1.3486	2.27e-07	6.5e-06	sp|Q98TT6|4EB3L_DANRE Eukaryotic translation initiation factor 4E-binding protein 3-like OS=Danio rerio GN=eif4ebp3l PE=1 SV=1//1.30019e-41
CI01000006_04147044	30.263	81.327	-1.4262	5.54e-06	0.00011342	sp|Q3SZ45|SDF2_BOVIN Stromal cell-derived factor 2 OS=Bos taurus GN=SDF2 PE=2 SV=1//1.35342e-82
CI01000006_04523326	285.226	159.663	0.83708	0.00025484	0.0032204	sp|Q6PIJ4|NFRKB_MOUSE Nuclear factor related to kappa-B-binding protein OS=Mus musculus GN=Nfrkb PE=2 SV=1//1.56096e-17
CI01000006_04985139	63.3165	110.548	-0.80402	0.0040379	0.032033	sp|Q6GPD0|RHG32_XENLA Rho GTPase-activating protein 32 OS=Xenopus laevis GN=arhgap32 PE=2 SV=1//3.20963e-07
CI01000006_05888691	5412.98	370.301	3.8697	6.57e-28	2.8e-25	sp|Q96RU2|UBP28_HUMAN Ubiquitin carboxyl-terminal hydrolase 28 OS=Homo sapiens GN=USP28 PE=1 SV=1//7.40569e-133
CI01000006_05926132	3951.49	1430.03	1.4663	2.86e-13	2.54e-11	sp|P10515|ODP2_HUMAN Dihydrolipoyllysine-residue acetyltransferase component of pyruvate dehydrogenase complex, mitochondrial OS=Homo sapiens GN=DLAT PE=1 SV=3//0
CI01000006_05986929	15.6512	37.4383	-1.2582	0.0027569	0.023441	sp|Q6P8H8|ALG8_MOUSE Probable dolichyl pyrophosphate Glc1Man9GlcNAc2 alpha-1,3-glucosyltransferase OS=Mus musculus GN=Alg8 PE=2 SV=2//2.12429e-07
CI01000006_06103495	162.184	83.2257	0.96253	0.00010182	0.0014743	sp|Q9UH90|FBX40_HUMAN F-box only protein 40 OS=Homo sapiens GN=FBXO40 PE=1 SV=2//0
CI01000006_06199541	24.4379	56.8158	-1.2172	0.00036727	0.0043923	sp|Q8AYC9|CHK1_CHICK Serine/threonine-protein kinase Chk1 OS=Gallus gallus GN=CHEK1 PE=1 SV=1//2.87255e-10
CI01000006_06308641	10.3512	41.6204	-2.0075	3.82e-06	8.13e-05	sp|Q9Z0Z3|SKP2_MOUSE S-phase kinase-associated protein 2 OS=Mus musculus GN=Skp2 PE=1 SV=1//2.96754e-94
CI01000006_06950105	298.797	576.584	-0.94836	0.0021091	0.018859	sp|Q6IFY7|RTN1A_XENLA Reticulon-1-A OS=Xenopus laevis GN=rtn1-a PE=2 SV=1//9.78249e-10
CI01000006_07015471	12.1444	35.552	-1.5496	0.0002734	0.0034184	sp|Q08CF3|CCD61_DANRE Coiled-coil domain-containing protein 61 OS=Danio rerio GN=ccdc61 PE=2 SV=1//3.3938e-06
CI01000006_07247934	255.734	33.4292	2.9355	2.55e-28	1.16e-25	sp|P19941|GHR_RABIT Growth hormone receptor OS=Oryctolagus cuniculus GN=GHR PE=1 SV=1//1.31669e-78
CI01000006_07250723	40.3691	5.31003	2.9265	2.6e-10	1.36e-08	sp|Q4G0S7|CC152_HUMAN Coiled-coil domain-containing protein 152 OS=Homo sapiens GN=CCDC152 PE=2 SV=3//9.58266e-33
CI01000006_07460310	172.177	349.186	-1.0201	0.0028607	0.024223	sp|Q06185|ATP5I_MOUSE ATP synthase subunit e, mitochondrial OS=Mus musculus GN=Atp5i PE=1 SV=2//1.85658e-10
CI01000006_07490054	366.773	1083.65	-1.5629	8.58e-14	8.1e-12	sp|P45380|S26A1_RAT Sulfate anion transporter 1 OS=Rattus norvegicus GN=Slc26a1 PE=2 SV=1//0
CI01000006_07498391	22.5016	59.9991	-1.4149	6.02e-05	0.00094826	sp|O43663|PRC1_HUMAN Protein regulator of cytokinesis 1 OS=Homo sapiens GN=PRC1 PE=1 SV=2//7.84778e-63
CI01000006_07582303	109.905	53.3928	1.0415	0.00014117	0.0019501	sp|Q62767|DUS4_RAT Dual specificity protein phosphatase 4 OS=Rattus norvegicus GN=Dusp4 PE=2 SV=1//8.21063e-176
CI01000006_07627355	247.458	155.52	0.67008	0.0039865	0.031701	sp|O95271|TNKS1_HUMAN Tankyrase-1 OS=Homo sapiens GN=TNKS PE=1 SV=2//1.57553e-06
CI01000006_07685010	48.257	23.9373	1.0115	0.0032837	0.027014	sp|O95271|TNKS1_HUMAN Tankyrase-1 OS=Homo sapiens GN=TNKS PE=1 SV=2//3.40108e-06
CI01000006_07693192	15.0529	69.972	-2.2167	0.004325	0.033828	sp|Q803M0|PPR3B_DANRE Protein phosphatase 1 regulatory subunit 3B OS=Danio rerio GN=ppp1r3b PE=2 SV=1//1.86447e-168
CI01000006_07698078	52.4524	105.673	-1.0105	0.00035651	0.0042815	sp|Q5FVR4|ERI1_RAT 3&apos;-5&apos; exoribonuclease 1 OS=Rattus norvegicus GN=Eri1 PE=2 SV=1//1.17613e-119
CI01000006_07902271	41.1058	95.6012	-1.2177	0.0006115	0.0067176	sp|Q9P0K7|RAI14_HUMAN Ankycorbin OS=Homo sapiens GN=RAI14 PE=1 SV=2//7.95866e-08
CI01000006_08156753	23520.1	15032	0.64586	0.0011042	0.01105	sp|P24049|RL17_RAT 60S ribosomal protein L17 OS=Rattus norvegicus GN=Rpl17 PE=2 SV=3//7.93254e-13
CI01000006_08199463	81593.3	34890.8	1.2256	1.6e-05	0.00029192	sp|P15259|PGAM2_HUMAN Phosphoglycerate mutase 2 OS=Homo sapiens GN=PGAM2 PE=1 SV=3//1.29119e-114
CI01000006_08765273	108.029	239.401	-1.148	1.51e-06	3.56e-05	sp|Q498M4|WDR5_RAT WD repeat-containing protein 5 OS=Rattus norvegicus GN=Wdr5 PE=2 SV=1//0
CI01000006_09023876	217.736	121.991	0.8358	0.00048862	0.0055843	sp|P27105|STOM_HUMAN Erythrocyte band 7 integral membrane protein OS=Homo sapiens GN=STOM PE=1 SV=3//1.19806e-08
CI01000006_09181709	1718.54	203.426	3.0786	2.13e-36	1.65e-33	sp|Q92574|TSC1_HUMAN Hamartin OS=Homo sapiens GN=TSC1 PE=1 SV=2//8.48539e-07
CI01000006_09195918	30.0613	64.254	-1.0959	0.00067864	0.0073257	sp|Q5VTD9|GFI1B_HUMAN Zinc finger protein Gfi-1b OS=Homo sapiens GN=GFI1B PE=1 SV=1//7.42411e-83
CI01000006_09315540	319.124	573.489	-0.84565	0.0024789	0.021428	sp|Q03669|AT2A2_CHICK Sarcoplasmic/endoplasmic reticulum calcium ATPase 2 OS=Gallus gallus GN=ATP2A2 PE=2 SV=2//3.39428e-08
CI01000006_09387907	77.7007	179.749	-1.21	1.72e-06	3.98e-05	sp|Q08DE6|AQP3_BOVIN Aquaporin-3 OS=Bos taurus GN=AQP3 PE=2 SV=1//4.32216e-23
CI01000006_10154866	58.8903	244.267	-2.0524	9.25e-16	1.16e-13	sp|Q2NL00|GSTT1_BOVIN Glutathione S-transferase theta-1 OS=Bos taurus GN=GSTT1 PE=2 SV=3//2.60008e-07
CI01000006_10157125	79.1648	167.034	-1.0772	2.89e-05	0.00049734	sp|Q28J83|DOPD_XENTR D-dopachrome decarboxylase OS=Xenopus tropicalis GN=ddt PE=3 SV=1//8.91996e-06
CI01000006_10192651	21.707	46.412	-1.0963	0.002114	0.018896	sp|Q11005|MMP11_XENLA Stromelysin-3 OS=Xenopus laevis GN=mmp11 PE=1 SV=1//1.30965e-178
CI01000006_10773300	7.73271	21.4164	-1.4697	0.0036551	0.029592	sp|Q9WU56|TRUA_MOUSE tRNA pseudouridine synthase A, mitochondrial OS=Mus musculus GN=Pus1 PE=1 SV=2//8.81634e-34
CI01000006_10785116	32.8401	74.1404	-1.1748	0.001279	0.012495	sp|P83468|PHP14_RABIT 14 kDa phosphohistidine phosphatase OS=Oryctolagus cuniculus GN=PHPT1 PE=1 SV=1//9.18261e-39
CI01000006_11338355	116.119	57.783	1.0069	0.00028068	0.0034895	sp|P61765|STXB1_RAT Syntaxin-binding protein 1 OS=Rattus norvegicus GN=Stxbp1 PE=1 SV=1//1.86269e-08
CI01000006_11412606	62.5507	105.178	-0.74974	0.006995	0.049412	sp|Q6GQB9|EDEM3_XENLA ER degradation-enhancing alpha-mannosidase-like protein 3 OS=Xenopus laevis GN=edem3 PE=2 SV=2//0
CI01000006_11653761	89.653	150.952	-0.75166	0.0036466	0.029539	sp|P62323|SMD3_XENLA Small nuclear ribonucleoprotein Sm D3 OS=Xenopus laevis GN=snrpd3 PE=2 SV=1//4.55169e-21
CI01000006_11714559	517.655	765.543	-0.56449	0.0068732	0.048672	sp|Q5U4F6|WDR34_MOUSE WD repeat-containing protein 34 OS=Mus musculus GN=Wdr34 PE=2 SV=2//2.99189e-170
CI01000006_11763149	10.2088	26.9866	-1.4024	0.0028071	0.023797	sp|Q5ZKK5|ODFP2_CHICK Outer dense fiber protein 2 OS=Gallus gallus GN=ODF2 PE=2 SV=1//3.98053e-07
CI01000006_12316143	7.35215	32.4809	-2.1434	1.02e-05	0.00019371	sp|Q8TAC1|RFESD_HUMAN Rieske domain-containing protein OS=Homo sapiens GN=RFESD PE=1 SV=1//1.57073e-41
CI01000006_12370703	143.497	280.649	-0.96774	2.99e-05	0.00051374	sp|O00472|ELL2_HUMAN RNA polymerase II elongation factor ELL2 OS=Homo sapiens GN=ELL2 PE=1 SV=2//2.03446e-09
CI01000006_12461167	5498.35	1610.56	1.7714	1.56e-18	2.84e-16	-//-
CI01000006_12695960	41.7533	117.619	-1.4942	2.06e-07	5.94e-06	sp|Q6PGY5|DJC21_DANRE DnaJ homolog subfamily C member 21 OS=Danio rerio GN=dnajc21 PE=2 SV=1//0
CI01000006_12841786	348.738	153.572	1.1832	1.48e-07	4.41e-06	sp|Q5RBF2|NED4L_PONAB E3 ubiquitin-protein ligase NEDD4-like OS=Pongo abelii GN=NEDD4L PE=2 SV=1//0
CI01000006_12865868	161.74	46.935	1.7849	0.00078305	0.0082625	sp|Q86TB3|ALPK2_HUMAN Alpha-protein kinase 2 OS=Homo sapiens GN=ALPK2 PE=1 SV=3//3.9993e-81
CI01000006_12951818	114.55	324.8	-1.5036	9.76e-11	5.56e-09	sp|P49257|LMAN1_HUMAN Protein ERGIC-53 OS=Homo sapiens GN=LMAN1 PE=1 SV=2//1.60797e-07
CI01000008_01138408	480.69	230.229	1.062	8.79e-07	2.19e-05	sp|A2BD05|NEK6_PIG Serine/threonine-protein kinase Nek6 OS=Sus scrofa GN=NEK6 PE=3 SV=1//9.1603e-139
CI01000008_01145824	1799.59	1231.95	0.54672	0.0046525	0.035947	sp|Q9JHW0|PSB7_RAT Proteasome subunit beta type-7 OS=Rattus norvegicus GN=Psmb7 PE=1 SV=1//5.01582e-34
CI01000008_01377211	715.409	366.813	0.96372	9.68e-06	0.00018619	sp|A8WGT1|C25L2_DANRE Cholesterol 25-hydroxylase-like protein 2 OS=Danio rerio GN=ch25hl2 PE=2 SV=1//0
CI01000008_01528081	97.0769	49.3475	0.97615	0.00043009	0.00503	sp|Q9HAD4|WDR41_HUMAN WD repeat-containing protein 41 OS=Homo sapiens GN=WDR41 PE=2 SV=3//5.42476e-11
CI01000008_01774929	595.697	142.2	2.0667	3e-20	6.6e-18	sp|Q924T2|RT02_MOUSE 28S ribosomal protein S2, mitochondrial OS=Mus musculus GN=Mrps2 PE=2 SV=1//6.86142e-92
CI01000008_01787171	51.2732	95.7902	-0.90167	0.0015072	0.014337	sp|Q5T8A7|PPR26_HUMAN Protein phosphatase 1 regulatory subunit 26 OS=Homo sapiens GN=PPP1R26 PE=1 SV=1//3.56681e-07
CI01000008_02003040	65.2289	275.715	-2.0796	8.38e-16	1.06e-13	-//-
CI01000008_02085183	654.984	1677.67	-1.3569	5.02e-11	3.01e-09	sp|Q9JI03|CO5A1_RAT Collagen alpha-1(V) chain OS=Rattus norvegicus GN=Col5a1 PE=1 SV=1//9.64528e-10
CI01000008_02173627	16.4217	54.5492	-1.732	3.25e-06	7.04e-05	sp|F1NPG5|CENPT_CHICK Centromere protein T OS=Gallus gallus GN=CENPT PE=1 SV=2//5.25865e-12
CI01000008_02310323	54.0659	128.11	-1.2446	3.72e-06	7.94e-05	sp|Q05932|FOLC_HUMAN Folylpolyglutamate synthase, mitochondrial OS=Homo sapiens GN=FPGS PE=1 SV=3//2.0425e-26
CI01000008_02379429	33.6398	88.2353	-1.3912	0.00026539	0.0033357	sp|P43346|DCK_MOUSE Deoxycytidine kinase OS=Mus musculus GN=Dck PE=1 SV=1//3.41229e-09
CI01000008_02411898	45.8495	88.2079	-0.944	0.0019681	0.017849	sp|Q6DEW6|REXO4_XENTR RNA exonuclease 4 OS=Xenopus tropicalis GN=rexo4 PE=2 SV=1//2.57707e-11
CI01000008_02508705	3986.15	1836.04	1.1184	1.02e-06	2.49e-05	sp|Q14094|CCNI_HUMAN Cyclin-I OS=Homo sapiens GN=CCNI PE=1 SV=1//2.63078e-21
CI01000008_02605216	62.739	109.051	-0.79757	0.0037227	0.03002	sp|O95210|STBD1_HUMAN Starch-binding domain-containing protein 1 OS=Homo sapiens GN=STBD1 PE=1 SV=1//1.77403e-26
CI01000009_00175591	10.7317	1.05388	3.3481	0.0002533	0.003205	sp|A0MGZ7|H6ST3_DANRE Heparan-sulfate 6-O-sulfotransferase 3 OS=Danio rerio GN=hs6st3 PE=2 SV=1//7.92269e-126
CI01000009_00221387	24.4719	78.9055	-1.689	2.87e-07	8.01e-06	sp|Q9NYU1|UGGG2_HUMAN UDP-glucose:glycoprotein glucosyltransferase 2 OS=Homo sapiens GN=UGGT2 PE=1 SV=4//0
CI01000009_00228950	105.109	205.548	-0.96759	7.72e-05	0.0011576	sp|Q27968|DNJC3_BOVIN DnaJ homolog subfamily C member 3 OS=Bos taurus GN=DNAJC3 PE=1 SV=1//1.09336e-06
CI01000009_00892234	45.3033	139.966	-1.6274	6.59e-09	2.6e-07	sp|Q13112|CAF1B_HUMAN Chromatin assembly factor 1 subunit B OS=Homo sapiens GN=CHAF1B PE=1 SV=1//3.08511e-11
CI01000009_01111118	87.7769	37.3956	1.231	0.00012317	0.0017273	sp|Q9QYB2|DACH1_MOUSE Dachshund homolog 1 OS=Mus musculus GN=Dach1 PE=1 SV=1//1.51372e-71
CI01000009_01206031	98.8302	31.5226	1.6486	4.58e-08	1.54e-06	sp|Q9UI36|DACH1_HUMAN Dachshund homolog 1 OS=Homo sapiens GN=DACH1 PE=1 SV=2//4.93223e-07
CI01000009_01224537	55.5418	23.9371	1.2143	0.00049254	0.0056164	sp|Q9UI36|DACH1_HUMAN Dachshund homolog 1 OS=Homo sapiens GN=DACH1 PE=1 SV=2//6.31627e-14
CI01000009_01380055	174.163	71.9926	1.2745	3.33e-07	9.14e-06	sp|Q5I0K3|CLYBL_RAT Citrate lyase subunit beta-like protein, mitochondrial OS=Rattus norvegicus GN=Clybl PE=2 SV=2//1.2448e-41
CI01000009_01564109	59.8869	105.988	-0.82359	0.0022191	0.01959	sp|Q8BG19|TMTC4_MOUSE Transmembrane and TPR repeat-containing protein 4 OS=Mus musculus GN=Tmtc4 PE=2 SV=1//3.33286e-07
CI01000009_01988092	392.927	988.699	-1.3313	2.67e-10	1.4e-08	sp|Q5ZL72|CH60_CHICK 60 kDa heat shock protein, mitochondrial OS=Gallus gallus GN=HSPD1 PE=1 SV=1//2.23509e-07
CI01000009_01991267	254.019	504.03	-0.98857	7.22e-06	0.00014444	sp|Q9W6X3|CH10_ORYLA 10 kDa heat shock protein, mitochondrial OS=Oryzias latipes GN=hspe1 PE=3 SV=1//2.23689e-43
CI01000009_02200058	102.559	215.105	-1.0686	9.09e-06	0.00017632	sp|Q8VI24|SATB2_MOUSE DNA-binding protein SATB2 OS=Mus musculus GN=Satb2 PE=1 SV=1//4.88284e-16
CI01000009_02232977	157.243	435.861	-1.4709	1.14e-10	6.37e-09	sp|Q8MPX3|DNJ20_CAEEL DnaJ homolog dnj-20 OS=Caenorhabditis elegans GN=dnj-20 PE=2 SV=2//2.26031e-14
CI01000009_02235148	17.1976	37.8934	-1.1397	0.0041434	0.032685	sp|Q6TNS7|RABL3_DANRE Rab-like protein 3 OS=Danio rerio GN=rabl3 PE=2 SV=1//3.72134e-155
CI01000009_02593586	41779.1	24737.2	0.7561	0.0015133	0.014386	sp|Q6P0V6|RL8_DANRE 60S ribosomal protein L8 OS=Danio rerio GN=rpl8 PE=2 SV=3//6.60198e-13
CI01000009_02861309	255.17	486.043	-0.92963	0.0031861	0.02637	sp|Q6NSN2|AOF_DANRE Amine oxidase [flavin-containing] OS=Danio rerio GN=mao PE=1 SV=1//4.00616e-13
CI01000009_03143635	55.9237	27.2381	1.0378	0.0021615	0.019225	sp|Q90X48|S35A5_DANRE Probable UDP-sugar transporter protein SLC35A5 OS=Danio rerio GN=slc35a5 PE=2 SV=1//1.65371e-10
CI01000009_03169470	2.41144	13.0502	-2.4361	0.0012256	0.012048	sp|Q90X46|GP161_DANRE G-protein coupled receptor 161 OS=Danio rerio GN=gpr161 PE=2 SV=2//0
CI01000009_03194494	617.991	381.697	0.69516	0.00075833	0.0080492	sp|Q5R9B8|DCAF6_PONAB DDB1- and CUL4-associated factor 6 OS=Pongo abelii GN=DCAF6 PE=2 SV=2//2.41268e-10
CI01000009_03234223	931.979	458.508	1.0234	5.13e-07	1.36e-05	sp|Q16798|MAON_HUMAN NADP-dependent malic enzyme, mitochondrial OS=Homo sapiens GN=ME3 PE=2 SV=2//3.20601e-41
CI01000009_03305406	152.813	39.681	1.9452	4.04e-06	8.57e-05	sp|Q05204|LAMP1_BOVIN Lysosome-associated membrane glycoprotein 1 OS=Bos taurus GN=LAMP1 PE=1 SV=2//3.49452e-30
CI01000009_03661357	82.9204	235.409	-1.5054	1.43e-09	6.38e-08	sp|Q14186|TFDP1_HUMAN Transcription factor Dp-1 OS=Homo sapiens GN=TFDP1 PE=1 SV=1//0
CI01000009_03715114	627.196	415.125	0.59537	0.0044643	0.034737	sp|O73683|A4_TETFL Amyloid beta A4 protein OS=Tetraodon fluviatilis GN=app PE=2 SV=1//1.17139e-07
CI01000009_04171609	98.7199	165.146	-0.74233	0.0044476	0.034635	-//-
CI01000009_04229604	348.534	170.511	1.0314	4.81e-06	0.0001	sp|P25489|AT1A1_CATCO Sodium/potassium-transporting ATPase subunit alpha-1 OS=Catostomus commersonii GN=atp1a1 PE=2 SV=1//0
CI01000009_04741396	168.314	261.166	-0.63381	0.0063525	0.045733	sp|Q6IP71|RALBB_XENLA Ras-related protein ralB-B OS=Xenopus laevis GN=ralb-b PE=2 SV=1//1.31955e-13
CI01000009_04761749	218.748	44.6566	2.2923	1.13e-18	2.11e-16	sp|P80197|AFK_PHYPO Actin-fragmin kinase OS=Physarum polycephalum PE=1 SV=2//3.08344e-08
CI01000009_04975323	134.845	264.096	-0.96976	0.00064357	0.0070052	sp|P46029|S15A2_RABIT Solute carrier family 15 member 2 OS=Oryctolagus cuniculus GN=SLC15A2 PE=2 SV=1//0
CI01000009_04987680	71.1338	20.6523	1.7842	6.78e-08	2.21e-06	sp|Q6AXL5|HBAP1_DANRE HSPB1-associated protein 1 homolog OS=Danio rerio GN=hspbap1 PE=2 SV=2//1.52837e-21
CI01000009_05029077	96.484	44.7485	1.1085	9.18e-05	0.0013527	sp|Q6GNV7|DIRC2_XENLA Disrupted in renal carcinoma protein 2 homolog OS=Xenopus laevis GN=dirc2 PE=2 SV=1//0
CI01000009_05218620	22.9408	51.5382	-1.1677	0.0011984	0.011833	sp|Q2KIL5|PDIA5_BOVIN Protein disulfide-isomerase A5 OS=Bos taurus GN=PDIA5 PE=2 SV=1//1.61535e-76
CI01000009_05370504	87.0191	240.347	-1.4657	4.02e-07	1.09e-05	sp|Q9D3B1|HACD2_MOUSE Very-long-chain (3R)-3-hydroxyacyl-[acyl-carrier protein] dehydratase 2 OS=Mus musculus GN=Ptplb PE=2 SV=1//1.19814e-16
CI01000009_05413237	92.5136	220.982	-1.2562	3.23e-07	8.9e-06	sp|Q8JIY8|MK67I_DANRE MKI67 FHA domain-interacting nucleolar phosphoprotein OS=Danio rerio GN=mki67ip PE=2 SV=2//2.52936e-130
CI01000009_05506275	319.127	518.664	-0.70067	0.0012379	0.012143	sp|Q9NVP1|DDX18_HUMAN ATP-dependent RNA helicase DDX18 OS=Homo sapiens GN=DDX18 PE=1 SV=2//6.16466e-164
CI01000009_05515588	120.073	188.988	-0.65438	0.0043422	0.033944	sp|Q55EX9|Y8948_DICDI Putative methyltransferase DDB_G0268948 OS=Dictyostelium discoideum GN=DDB_G0268948 PE=1 SV=2//9.24817e-09
CI01000009_05855489	393.737	725.078	-0.88091	2.18e-05	0.00038429	sp|Q9Z2K9|IDHC_MICME Isocitrate dehydrogenase [NADP] cytoplasmic OS=Microtus mexicanus GN=IDH1 PE=2 SV=1//2.78224e-07
CI01000009_05961385	230.473	97.6296	1.2392	2.47e-07	6.98e-06	sp|Q05AL1|ARMC8_DANRE Armadillo repeat-containing protein 8 OS=Danio rerio GN=armc8 PE=2 SV=1//7.32915e-41
CI01000009_06204011	48.6056	102.998	-1.0834	0.00011449	0.0016231	sp|Q7ZVE6|KDEL1_DANRE KDEL motif-containing protein 1 OS=Danio rerio GN=kdelc1 PE=2 SV=1//0
CI01000009_07377615	143.809	86.344	0.73598	0.0030817	0.025654	sp|Q52LR7|EPC2_HUMAN Enhancer of polycomb homolog 2 OS=Homo sapiens GN=EPC2 PE=1 SV=2//0
CI01000009_07493862	215.337	456.636	-1.0844	5.42e-07	1.43e-05	sp|Q9R0P3|ESTD_MOUSE S-formylglutathione hydrolase OS=Mus musculus GN=Esd PE=2 SV=1//7.68538e-39
CI01000009_08048630	26.8241	56.5647	-1.0764	0.0018053	0.016631	sp|Q5PRC7|SOSB2_DANRE SOSS complex subunit B2 OS=Danio rerio GN=nabp1 PE=2 SV=1//7.59887e-87
CI01000009_08120567	25.6762	69.67	-1.4401	1e-05	0.00019189	sp|Q08BV2|TYW5_DANRE tRNA wybutosine-synthesizing protein 5 OS=Danio rerio GN=tyw5 PE=2 SV=1//0
CI01000009_08270301	501.104	1386.27	-1.468	2.64e-12	1.95e-10	sp|P12111|CO6A3_HUMAN Collagen alpha-3(VI) chain OS=Homo sapiens GN=COL6A3 PE=1 SV=5//4.35786e-17
CI01000009_08293491	1109.87	404.346	1.4567	1.84e-12	1.4e-10	sp|Q58D15|TRI54_BOVIN Tripartite motif-containing protein 54 OS=Bos taurus GN=TRIM54 PE=2 SV=1//1.23611e-117
CI01000009_08300042	3.88536	0	Inf	0.0067932	0.048201	-//-
CI01000009_08307552	75.3887	4.78755	3.977	7.72e-08	2.49e-06	sp|Q8VHA6|ASB18_MOUSE Ankyrin repeat and SOCS box protein 18 OS=Mus musculus GN=Asb18 PE=2 SV=1//1.7464e-108
CI01000009_08402359	54.9072	106.101	-0.95037	0.0061632	0.044583	sp|Q2EMV9|PAR14_MOUSE Poly [ADP-ribose] polymerase 14 OS=Mus musculus GN=Parp14 PE=1 SV=3//2.32475e-07
CI01000009_08884827	38.7024	73.8134	-0.93146	0.0031692	0.026252	sp|Q5ZHP7|EAF2_CHICK ELL-associated factor 2 OS=Gallus gallus GN=EAF2 PE=2 SV=1//1.84434e-10
CI01000009_08935481	36.3675	70.004	-0.94479	0.0029264	0.024655	sp|P79769|TSN_CHICK Translin OS=Gallus gallus GN=TSN PE=1 SV=1//1.99989e-18
CI01000009_09031053	127.567	218.865	-0.77878	0.0012702	0.012418	sp|Q6PR54|RIF1_MOUSE Telomere-associated protein RIF1 OS=Mus musculus GN=Rif1 PE=1 SV=2//9.11913e-08
CI01000009_09112675	221.234	113.497	0.96292	4.35e-05	0.00071617	sp|Q9CXC9|ETV5_MOUSE ETS translocation variant 5 OS=Mus musculus GN=Etv5 PE=2 SV=1//1.48499e-13
CI01000009_09394996	43.0043	107.767	-1.3254	7.02e-06	0.00014116	sp|Q9JKB1|UCHL3_MOUSE Ubiquitin carboxyl-terminal hydrolase isozyme L3 OS=Mus musculus GN=Uchl3 PE=1 SV=2//2.71775e-124
CI01000009_09439347	108.253	49.273	1.1355	4.02e-05	0.00066557	sp|Q8WWI1|LMO7_HUMAN LIM domain only protein 7 OS=Homo sapiens GN=LMO7 PE=1 SV=3//1.30853e-25
CI01000009_09505047	604.799	333.993	0.85664	5.34e-05	0.00085522	sp|Q9CQ79|TXND9_MOUSE Thioredoxin domain-containing protein 9 OS=Mus musculus GN=Txndc9 PE=1 SV=1//6.69342e-16
CI01000009_09859027	15.4269	42.255	-1.4537	0.00030892	0.0037831	sp|Q58EL7|SKA3_DANRE Spindle and kinetochore-associated protein 3 OS=Danio rerio GN=ska3 PE=1 SV=2//3.69813e-17
CI01000009_09870401	2.66432	17.3379	-2.7021	0.00011322	0.0016069	sp|Q9TV66|HCN4_RABIT Potassium/sodium hyperpolarization-activated cyclic nucleotide-gated channel 4 OS=Oryctolagus cuniculus GN=HCN4 PE=2 SV=1//1.96039e-08
CI01000009_09906784	751.607	433.881	0.79268	0.00018457	0.0024423	sp|Q5ZLD3|KLH13_CHICK Kelch-like protein 13 OS=Gallus gallus GN=KLHL13 PE=2 SV=1//2.69697e-09
CI01000009_09911939	142.875	233.686	-0.70982	0.0017841	0.016489	sp|Q3ZBW2|HAOX2_BOVIN Hydroxyacid oxidase 2 OS=Bos taurus GN=HAO2 PE=2 SV=1//3.31974e-11
CI01000009_09989449	102.97	180.844	-0.81252	0.0010452	0.010587	sp|O70306|TBX15_MOUSE T-box transcription factor TBX15 OS=Mus musculus GN=Tbx15 PE=2 SV=2//1.10395e-105
CI01000009_10292564	122.61	69.7772	0.81324	0.001486	0.014159	sp|Q9UKK3|PARP4_HUMAN Poly [ADP-ribose] polymerase 4 OS=Homo sapiens GN=PARP4 PE=1 SV=3//3.83854e-07
CI01000009_10339712	12.8424	30.6533	-1.2551	0.0049882	0.037916	sp|Q7ZV60|BCS1_DANRE Mitochondrial chaperone BCS1 OS=Danio rerio GN=bcs1l PE=2 SV=2//2.08018e-146
CI01000009_10382009	30.5863	193.137	-2.6587	0.00034392	0.0041499	sp|P48449|ERG7_HUMAN Lanosterol synthase OS=Homo sapiens GN=LSS PE=1 SV=1//0
CI01000009_10390177	9.37566	24.2952	-1.3737	0.004804	0.036848	sp|Q8BMN4|LMLN_MOUSE Leishmanolysin-like peptidase OS=Mus musculus GN=Lmln PE=2 SV=1//0
CI01000009_10442186	109.849	183.469	-0.74001	0.0022461	0.019797	sp|A1A4L0|SNX4_BOVIN Sorting nexin-4 OS=Bos taurus GN=SNX4 PE=2 SV=1//0
CI01000009_11566095	72.7141	30.092	1.2729	5.95e-05	0.00093915	sp|Q99728|BARD1_HUMAN BRCA1-associated RING domain protein 1 OS=Homo sapiens GN=BARD1 PE=1 SV=2//3.42087e-21
CI01000009_11714191	467.913	98.4563	2.2487	1.14e-22	3.29e-20	sp|O42222|GDF8_DANRE Growth/differentiation factor 8 OS=Danio rerio GN=mstnb PE=2 SV=2//0
CI01000009_11799153	42.2776	105.515	-1.3195	7.11e-06	0.00014242	sp|Q8JFW1|ASND1_DANRE Asparagine synthetase domain-containing protein 1 OS=Danio rerio GN=asnsd1 PE=2 SV=1//5.78576e-27
CI01000009_11833136	118.1	208.833	-0.82234	0.0045995	0.035624	sp|Q7ZVR1|WDR75_DANRE WD repeat-containing protein 75 OS=Danio rerio GN=wdr75 PE=2 SV=2//9.21574e-10
CI01000009_12693857	2065.32	3474.5	-0.75044	0.00018972	0.0025035	sp|P02459|CO2A1_BOVIN Collagen alpha-1(II) chain OS=Bos taurus GN=COL2A1 PE=1 SV=4//6.04041e-06
CI01000009_12713525	44.8814	196.618	-2.1312	1.68e-11	1.08e-09	sp|Q5RET2|FKBP7_PONAB Peptidyl-prolyl cis-trans isomerase FKBP7 OS=Pongo abelii GN=FKBP7 PE=2 SV=1//8.47722e-10
CI01000009_13476351	624.311	270.564	1.2063	2.32e-08	8.4e-07	sp|P52483|UB2E3_MOUSE Ubiquitin-conjugating enzyme E2 E3 OS=Mus musculus GN=Ube2e3 PE=1 SV=2//2.20358e-24
CI01000009_13580198	49.2267	90.5477	-0.87924	0.0034829	0.028407	sp|Q00651|ITA4_MOUSE Integrin alpha-4 OS=Mus musculus GN=Itga4 PE=1 SV=1//0
CI01000009_14004387	64.0484	166.412	-1.3775	0.006909	0.048877	sp|P02640|VILI_CHICK Villin-1 OS=Gallus gallus GN=VIL1 PE=1 SV=2//4.23875e-08
CI01000009_14973307	160.177	278.56	-0.79832	0.00060629	0.0066706	sp|Q90WV8|IBP5_XENLA Insulin-like growth factor-binding protein 5 OS=Xenopus laevis GN=igfbp5 PE=2 SV=1//1.03563e-12
CI01000009_15668333	105.802	50.2447	1.0743	7.14e-05	0.001089	sp|P21109|CXCR1_RABIT C-X-C chemokine receptor type 1 OS=Oryctolagus cuniculus GN=CXCR1 PE=2 SV=2//1.35851e-61
CI01000009_15736168	194.505	615.208	-1.6613	9.84e-06	0.00018869	sp|Q61753|SERA_MOUSE D-3-phosphoglycerate dehydrogenase OS=Mus musculus GN=Phgdh PE=1 SV=3//3.23384e-10
CI01000010_00455343	74.447	16.0756	2.2113	9.13e-11	5.24e-09	sp|Q92956|TNR14_HUMAN Tumor necrosis factor receptor superfamily member 14 OS=Homo sapiens GN=TNFRSF14 PE=1 SV=3//5.40259e-12
CI01000010_00544586	3479.01	2214.82	0.65149	0.00073612	0.0078366	sp|O75534|CSDE1_HUMAN Cold shock domain-containing protein E1 OS=Homo sapiens GN=CSDE1 PE=1 SV=2//9.91322e-08
CI01000010_00800297	63.8814	25.9555	1.2994	0.00013399	0.0018627	sp|P07825|SYPH_RAT Synaptophysin OS=Rattus norvegicus GN=Syp PE=1 SV=1//6.08613e-114
CI01000010_01041878	14.3676	36.6689	-1.3517	0.001098	0.011001	sp|Q9UBC3|DNM3B_HUMAN DNA (cytosine-5)-methyltransferase 3B OS=Homo sapiens GN=DNMT3B PE=1 SV=1//0
CI01000010_01150177	784.444	386.384	1.0216	1.52e-06	3.57e-05	sp|P42768|WASP_HUMAN Wiskott-Aldrich syndrome protein OS=Homo sapiens GN=WAS PE=1 SV=4//1.86995e-12
CI01000010_01199101	382.857	211.187	0.85829	0.0051328	0.038716	sp|Q6Q0N3|NT5D2_RAT 5&apos;-nucleotidase domain-containing protein 2 OS=Rattus norvegicus GN=Nt5dc2 PE=2 SV=2//0
CI01000010_01220154	605.109	388.594	0.63893	0.0028538	0.024179	sp|P11680|PROP_MOUSE Properdin OS=Mus musculus GN=Cfp PE=2 SV=2//1.83388e-19
CI01000010_01245966	33916.9	20526.6	0.72451	0.00208	0.018639	sp|Q6PC69|RL10A_DANRE 60S ribosomal protein L10a OS=Danio rerio GN=rpl10a PE=2 SV=1//7.1726e-109
CI01000010_01388079	77.0496	261.817	-1.7647	0.0046553	0.035958	sp|Q9Y5X9|LIPE_HUMAN Endothelial lipase OS=Homo sapiens GN=LIPG PE=1 SV=1//0
CI01000010_01961365	1389.14	311.598	2.1564	1.62e-09	7.23e-08	sp|Q6NV12|S20AA_DANRE Sodium-dependent phosphate transporter 1-A OS=Danio rerio GN=slc20a1a PE=2 SV=1//0
CI01000010_02092555	1489.97	4116.81	-1.4662	3.71e-12	2.72e-10	sp|P43090|HEM0_OPSTA 5-aminolevulinate synthase, erythroid-specific, mitochondrial OS=Opsanus tau GN=alas2 PE=2 SV=1//1.10888e-08
CI01000010_02161603	473.404	222.995	1.0861	4.71e-07	1.26e-05	sp|Q5IZC5|CRY1_ERIRU Cryptochrome-1 OS=Erithacus rubecula GN=CRY1 PE=2 SV=2//2.50224e-12
CI01000010_02188279	120.217	409.211	-1.7672	2.36e-08	8.53e-07	sp|P05539|CO2A1_RAT Collagen alpha-1(II) chain OS=Rattus norvegicus GN=Col2a1 PE=1 SV=2//6.07395e-06
CI01000010_02222195	105.639	216.828	-1.0374	1.81e-05	0.00032533	sp|Q5U3U3|CPT2_DANRE Carnitine O-palmitoyltransferase 2, mitochondrial OS=Danio rerio GN=cpt2 PE=2 SV=2//0
CI01000010_02242950	62.642	175.656	-1.4876	1.54e-08	5.74e-07	sp|Q5I0H4|TMCO1_RAT Transmembrane and coiled-coil domains protein 1 OS=Rattus norvegicus GN=Tmco1 PE=2 SV=1//2.82111e-95
CI01000010_02282462	11.4843	44.1155	-1.9416	3.47e-06	7.49e-05	sp|O94927|HAUS5_HUMAN HAUS augmin-like complex subunit 5 OS=Homo sapiens GN=HAUS5 PE=1 SV=2//2.76628e-29
CI01000010_02307042	47.2502	153.929	-1.7039	2.45e-10	1.3e-08	-//-
CI01000010_02527980	69.4105	30.2807	1.1968	0.00010466	0.0015077	-//-
CI01000010_02538713	406.612	123.42	1.7201	4.41e-14	4.41e-12	sp|Q9HBH9|MKNK2_HUMAN MAP kinase-interacting serine/threonine-protein kinase 2 OS=Homo sapiens GN=MKNK2 PE=1 SV=3//3.63767e-33
CI01000010_02625169	37.2943	106.221	-1.51	1.53e-07	4.54e-06	sp|Q9H324|ATS10_HUMAN A disintegrin and metalloproteinase with thrombospondin motifs 10 OS=Homo sapiens GN=ADAMTS10 PE=1 SV=2//0
CI01000010_02702693	252.154	416.12	-0.7227	0.00093968	0.009697	sp|Q924N5|ACBG1_RAT Long-chain-fatty-acid--CoA ligase ACSBG1 OS=Rattus norvegicus GN=Acsbg1 PE=1 SV=1//3.4951e-08
CI01000010_02784145	143.333	81.5502	0.81361	0.0016319	0.015355	sp|E7FBF7|FCHO1_DANRE FCH domain only protein 1 OS=Danio rerio GN=fcho1 PE=1 SV=2//2.49993e-14
CI01000010_02827050	121.792	64.4583	0.91799	0.00047252	0.0054373	sp|Q8VI36|PAXI_MOUSE Paxillin OS=Mus musculus GN=Pxn PE=1 SV=1//9.82279e-21
CI01000010_03270717	176.97	307.106	-0.79523	0.00040082	0.00474	sp|Q4PLW0|PLIN2_PIG Perilipin-2 OS=Sus scrofa GN=PLIN2 PE=2 SV=1//7.36241e-101
CI01000010_03492616	71.1731	144.483	-1.0215	9.89e-05	0.0014368	sp|Q8AXV0|SH3G1_CHICK Endophilin-A2 OS=Gallus gallus GN=SH3GL1 PE=1 SV=1//6.5784e-180
CI01000010_03500309	106.408	61.8643	0.78243	0.0041633	0.032805	sp|Q08CH3|MPND_DANRE MPN domain-containing protein OS=Danio rerio GN=mpnd PE=2 SV=1//4.72438e-17
CI01000010_03537374	264.121	1201.57	-2.1856	4.09e-20	8.87e-18	sp|P36551|HEM6_HUMAN Coproporphyrinogen-III oxidase, mitochondrial OS=Homo sapiens GN=CPOX PE=1 SV=3//0
CI01000010_03555625	322.85	89.2986	1.8542	3.2e-06	6.93e-05	sp|Q6PFT6|TMM47_DANRE Transmembrane protein 47 OS=Danio rerio GN=tmem47 PE=2 SV=1//5.44684e-109
CI01000010_03589314	178.563	382.593	-1.0994	0.0020318	0.018308	sp|Q0ZGT2|NEXN_HUMAN Nexilin OS=Homo sapiens GN=NEXN PE=1 SV=1//1.24426e-31
CI01000010_03776382	8.09939	22.9635	-1.5035	0.0038391	0.030767	sp|Q99P21|MUTYH_MOUSE A/G-specific adenine DNA glycosylase OS=Mus musculus GN=Mutyh PE=2 SV=2//5.75293e-114
CI01000010_03883663	331.324	215.962	0.61746	0.0053705	0.040013	sp|O42449|IOD1_ORENI Type I iodothyronine deiodinase OS=Oreochromis niloticus GN=dio1 PE=2 SV=3//1.17906e-73
CI01000010_03974921	45.4142	16.9071	1.4255	0.00016514	0.0022201	sp|B0S5A7|CTL5B_DANRE Choline transporter-like protein 5-B (Fragment) OS=Danio rerio GN=slc44a5b PE=3 SV=1//1.28307e-07
CI01000010_04157398	6.09713	22.4171	-1.8784	0.00047084	0.0054245	-//-
CI01000010_04374080	31.3089	73.7438	-1.2359	8.89e-05	0.0013154	sp|Q14181|DPOA2_HUMAN DNA polymerase alpha subunit B OS=Homo sapiens GN=POLA2 PE=1 SV=2//5.67566e-158
CI01000010_04436747	11.8137	3.02272	1.9665	0.0058928	0.043018	sp|Q5I047|F173B_XENLA Protein FAM173B OS=Xenopus laevis GN=fam173b PE=2 SV=1//1.85548e-24
CI01000010_04692395	46.7685	186.522	-1.9957	4.36e-12	3.16e-10	sp|P15253|CALR_RABIT Calreticulin OS=Oryctolagus cuniculus GN=CALR PE=1 SV=1//4.06975e-165
CI01000010_06101291	103.303	42.1089	1.2947	0.00016675	0.0022386	sp|O94769|ECM2_HUMAN Extracellular matrix protein 2 OS=Homo sapiens GN=ECM2 PE=2 SV=1//3.12298e-88
CI01000010_06263855	312.671	143.064	1.128	1.07e-06	2.61e-05	sp|Q17RB8|LONF1_HUMAN LON peptidase N-terminal domain and RING finger protein 1 OS=Homo sapiens GN=LONRF1 PE=2 SV=2//1.70941e-07
CI01000010_06615737	2959.07	1415.25	1.0641	1.23e-07	3.79e-06	sp|A2A863|ITB4_MOUSE Integrin beta-4 OS=Mus musculus GN=Itgb4 PE=2 SV=1//2.31364e-09
CI01000010_06716191	310.693	191.749	0.69627	0.0020111	0.01817	sp|Q91637|KIF2A_XENLA Kinesin-like protein KIF2A OS=Xenopus laevis GN=kif2a PE=1 SV=2//1.65064e-08
CI01000010_07003520	17.0019	55.414	-1.7046	4.27e-06	8.95e-05	sp|Q5T6S3|PHF19_HUMAN PHD finger protein 19 OS=Homo sapiens GN=PHF19 PE=1 SV=1//1.63015e-24
CI01000010_07132022	60.8939	104.015	-0.77243	0.0066422	0.047424	sp|Q14249|NUCG_HUMAN Endonuclease G, mitochondrial OS=Homo sapiens GN=ENDOG PE=1 SV=4//1.61622e-13
CI01000010_07334877	15565.2	2943.72	2.4026	2.05e-19	4.15e-17	sp|Q03669|AT2A2_CHICK Sarcoplasmic/endoplasmic reticulum calcium ATPase 2 OS=Gallus gallus GN=ATP2A2 PE=2 SV=2//3.12518e-09
CI01000010_07341920	1203.89	247.056	2.2848	3.1e-13	2.72e-11	sp|P16615|AT2A2_HUMAN Sarcoplasmic/endoplasmic reticulum calcium ATPase 2 OS=Homo sapiens GN=ATP2A2 PE=1 SV=1//3.38583e-08
CI01000010_07344454	2273.49	480.703	2.2417	4.17e-06	8.79e-05	sp|Q03669|AT2A2_CHICK Sarcoplasmic/endoplasmic reticulum calcium ATPase 2 OS=Gallus gallus GN=ATP2A2 PE=2 SV=2//1.01423e-12
CI01000010_07441868	523.374	347.377	0.59134	0.0068508	0.048562	sp|Q95168|ZO2_CANFA Tight junction protein ZO-2 OS=Canis familiaris GN=TJP2 PE=1 SV=1//7.23694e-06
CI01000010_07533124	18.6502	43.7754	-1.2309	0.0019079	0.017371	sp|Q16595|FRDA_HUMAN Frataxin, mitochondrial OS=Homo sapiens GN=FXN PE=1 SV=2//3.82122e-09
CI01000010_07599766	219.534	1026.02	-2.2245	4.8e-13	4.07e-11	sp|Q6DGE9|UN45B_DANRE Protein unc-45 homolog B OS=Danio rerio GN=unc45b PE=1 SV=2//0
CI01000010_07654390	51.0206	109.678	-1.1041	0.00010647	0.0015253	sp|P79737|RASN_DANRE GTPase NRas OS=Danio rerio GN=nras PE=2 SV=1//6.11936e-126
CI01000010_07671809	51477.1	11539.9	2.1573	2.04e-10	1.09e-08	sp|P10759|AMPD1_RAT AMP deaminase 1 OS=Rattus norvegicus GN=Ampd1 PE=1 SV=1//0
CI01000010_08018732	1256.52	569.075	1.1427	1.6e-08	5.95e-07	sp|Q95LJ0|PIM1_FELCA Serine/threonine-protein kinase pim-1 OS=Felis catus GN=PIM1 PE=2 SV=1//2.4306e-26
CI01000010_08681400	78.5387	177.679	-1.1778	4.27e-06	8.95e-05	sp|P28570|SC6A8_RAT Sodium- and chloride-dependent creatine transporter 1 OS=Rattus norvegicus GN=Slc6a8 PE=2 SV=1//2.19751e-19
CI01000010_08776416	259.646	165.786	0.64723	0.0044419	0.0346	sp|Q08BW0|OTU5A_DANRE OTU domain-containing protein 5-A OS=Danio rerio GN=otud5a PE=2 SV=1//7.15258e-11
CI01000010_08951880	16.123	43.5042	-1.432	0.00035213	0.0042397	sp|Q5R9Y3|ABT1_PONAB Activator of basal transcription 1 OS=Pongo abelii GN=ABT1 PE=2 SV=1//2.53888e-69
CI01000010_09473679	71.1975	36.8111	0.95169	0.0067453	0.04793	-//-
CI01000010_09707564	738.827	356.731	1.0504	5.95e-07	1.55e-05	sp|Q13615|MTMR3_HUMAN Myotubularin-related protein 3 OS=Homo sapiens GN=MTMR3 PE=1 SV=3//8.42688e-10
CI01000010_09911570	764.329	214.761	1.8315	2.57e-17	3.95e-15	sp|Q5U3N5|PPTC7_DANRE Protein phosphatase PTC7 homolog OS=Danio rerio GN=pptc7 PE=2 SV=1//0
CI01000010_09973579	543.017	235.726	1.2039	2.65e-08	9.53e-07	sp|Q8IY37|DHX37_HUMAN Probable ATP-dependent RNA helicase DHX37 OS=Homo sapiens GN=DHX37 PE=1 SV=1//2.87599e-07
CI01000010_10019648	76.7578	41.6832	0.88085	0.0035474	0.028842	sp|O00501|CLD5_HUMAN Claudin-5 OS=Homo sapiens GN=CLDN5 PE=1 SV=1//1.52803e-73
CI01000010_10045847	16.2015	46.3537	-1.5166	7.57e-05	0.0011406	sp|Q9YHZ6|CDC45_XENLA Cell division control protein 45 homolog OS=Xenopus laevis GN=cdc45 PE=1 SV=2//2.88841e-23
CI01000010_10049049	749.274	230.001	1.7039	1.59e-15	1.94e-13	sp|Q92890|UFD1_HUMAN Ubiquitin fusion degradation protein 1 homolog OS=Homo sapiens GN=UFD1L PE=1 SV=3//7.94661e-142
CI01000010_11076878	793.399	497.24	0.6741	0.00079555	0.0083697	sp|Q708S7|ASI1B_DANRE Acid-sensing ion channel 1 OS=Danio rerio GN=asic1 PE=1 SV=1//0
CI01000010_11108447	320.51	113.075	1.5031	8.1e-11	4.72e-09	sp|Q5XIU1|ABTB1_RAT Ankyrin repeat and BTB/POZ domain-containing protein 1 OS=Rattus norvegicus GN=Abtb1 PE=2 SV=1//0
CI01000010_11264745	36.7992	70.6132	-0.94026	0.0022575	0.019875	sp|Q5U316|RAB35_RAT Ras-related protein Rab-35 OS=Rattus norvegicus GN=Rab35 PE=2 SV=1//1.64674e-20
CI01000010_11312993	6220.16	1711.79	1.8614	9.83e-18	1.63e-15	sp|Q92616|GCN1L_HUMAN Translational activator GCN1 OS=Homo sapiens GN=GCN1L1 PE=1 SV=6//1.62778e-07
CI01000010_11786680	28.9221	7.51835	1.9437	5.01e-05	0.00080763	sp|Q6MG82|PRRT1_RAT Proline-rich transmembrane protein 1 OS=Rattus norvegicus GN=Prrt1 PE=1 SV=2//8.33107e-07
CI01000010_11906504	15.005	39.5865	-1.3996	0.00050128	0.0056927	sp|Q0P3X7|CV039_DANRE UPF0545 protein C22orf39 homolog OS=Danio rerio PE=3 SV=2//4.37482e-55
CI01000010_11920158	2464.29	1483.48	0.73219	0.00024194	0.0030779	sp|Q8BWT1|THIM_MOUSE 3-ketoacyl-CoA thiolase, mitochondrial OS=Mus musculus GN=Acaa2 PE=1 SV=3//0
CI01000010_11933223	495.517	975.534	-0.97726	2.46e-06	5.49e-05	sp|Q22799|DYL1_CAEEL Dynein light chain 1, cytoplasmic OS=Caenorhabditis elegans GN=dlc-1 PE=1 SV=1//2.43446e-17
CI01000010_11954597	46.379	19.5402	1.247	0.0055404	0.041043	-//-
CI01000010_12036999	17.696	64.8586	-1.8739	1.6e-07	4.71e-06	sp|Q6DRD3|DPOLB_DANRE DNA polymerase beta OS=Danio rerio GN=polb PE=2 SV=2//1.97295e-09
CI01000010_12055493	5636.87	1628.11	1.7917	7.38e-19	1.4e-16	sp|Q9TT13|VDAC3_RABIT Voltage-dependent anion-selective channel protein 3 OS=Oryctolagus cuniculus GN=VDAC3 PE=2 SV=1//8.14394e-132
CI01000010_12176029	645.669	143.855	2.1662	1.57e-22	4.4e-20	sp|P49951|CLH1_BOVIN Clathrin heavy chain 1 OS=Bos taurus GN=CLTC PE=1 SV=1//1.42424e-115
CI01000010_12226002	262.771	140.328	0.905	6.66e-05	0.0010248	sp|Q32L50|SBSPO_BOVIN Somatomedin-B and thrombospondin type-1 domain-containing protein OS=Bos taurus GN=SBSPON PE=2 SV=2//2.10302e-22
CI01000011_00157897	601.186	368.103	0.7077	0.00064627	0.007024	sp|O54698|S29A1_RAT Equilibrative nucleoside transporter 1 OS=Rattus norvegicus GN=Slc29a1 PE=2 SV=3//8.81763e-06
CI01000012_00363240	103.125	161.986	-0.65147	0.0069036	0.048851	sp|Q0VCA8|3HAO_BOVIN 3-hydroxyanthranilate 3,4-dioxygenase OS=Bos taurus GN=HAAO PE=1 SV=1//2.10447e-08
CI01000012_01034843	2701.17	1746.02	0.62951	0.001386	0.013362	sp|Q8BGV3|TACD2_MOUSE Tumor-associated calcium signal transducer 2 OS=Mus musculus GN=Tacstd2 PE=2 SV=1//1.36414e-22
CI01000012_01202192	77.1838	151.077	-0.96891	0.00014838	0.002036	sp|Q5R8Z6|MCFD2_PONAB Multiple coagulation factor deficiency protein 2 homolog OS=Pongo abelii GN=MCFD2 PE=2 SV=1//1.28238e-38
CI01000012_02376849	4.44232	15.9092	-1.8405	0.0058694	0.042903	sp|Q5R578|MORN4_PONAB MORN repeat-containing protein 4 OS=Pongo abelii GN=MORN4 PE=2 SV=1//3.05352e-57
CI01000012_02631276	1780.94	327.091	2.4449	1.97e-30	1.11e-27	sp|Q7T292|MFRN2_DANRE Mitoferrin-2 OS=Danio rerio GN=slc25a28 PE=2 SV=1//1.58857e-32
CI01000012_02722857	11.1749	66.1103	-2.5646	9.66e-11	5.52e-09	sp|Q924C6|LOXL4_MOUSE Lysyl oxidase homolog 4 OS=Mus musculus GN=Loxl4 PE=2 SV=2//1.09622e-16
CI01000012_03418724	15.695	55.3636	-1.8186	1.18e-06	2.85e-05	-//-
CI01000012_03709136	177.044	61.3392	1.5292	2.78e-09	1.18e-07	sp|Q5PR61|LMBD1_DANRE Probable lysosomal cobalamin transporter OS=Danio rerio GN=lmbrd1 PE=2 SV=1//0
CI01000012_05083333	907.251	331.091	1.4543	3.13e-12	2.31e-10	sp|Q5R9E6|ATP5S_PONAB ATP synthase subunit s, mitochondrial OS=Pongo abelii GN=ATP5S PE=2 SV=1//1.03095e-15
CI01000012_05139664	110.046	289.276	-1.3943	3.43e-09	1.43e-07	sp|Q5RDB5|CNIH_PONAB Protein cornichon homolog OS=Pongo abelii GN=CNIH PE=2 SV=1//5.37373e-18
CI01000012_05154080	796.507	450.64	0.82171	9.88e-05	0.0014367	sp|P47953|LEG3_CRILO Galectin-3 OS=Cricetulus longicaudatus GN=LGALS3 PE=2 SV=2//8.70737e-39
CI01000012_05163128	87.198	169.38	-0.95789	0.00011979	0.0016824	sp|P57105|SYJ2B_HUMAN Synaptojanin-2-binding protein OS=Homo sapiens GN=SYNJ2BP PE=1 SV=2//2.87057e-43
CI01000012_05469157	511.787	262.825	0.96144	6.99e-06	0.00014057	sp|Q96RV3|PCX1_HUMAN Pecanex-like protein 1 OS=Homo sapiens GN=PCNX PE=2 SV=2//3.14496e-40
CI01000012_05631772	13.5671	31.8324	-1.2304	0.0049602	0.037743	sp|Q5U3U7|MF2AA_DANRE Major facilitator superfamily domain-containing protein 2A-A OS=Danio rerio GN=mfsd2aa PE=2 SV=1//8.16579e-08
CI01000012_05669397	126.456	253.65	-1.0042	0.00012548	0.0017554	sp|Q9Y6A5|TACC3_HUMAN Transforming acidic coiled-coil-containing protein 3 OS=Homo sapiens GN=TACC3 PE=1 SV=1//1.04302e-07
CI01000012_05735678	626.295	390.04	0.68322	0.0010037	0.010236	sp|Q9Y6R4|M3K4_HUMAN Mitogen-activated protein kinase kinase kinase 4 OS=Homo sapiens GN=MAP3K4 PE=1 SV=2//0
CI01000012_05754466	204.711	316.041	-0.62653	0.0052735	0.039465	sp|Q8VEH8|ERLEC_MOUSE Endoplasmic reticulum lectin 1 OS=Mus musculus GN=Erlec1 PE=2 SV=1//0
CI01000012_05801725	1114.18	63.8935	4.1242	1.09e-36	9.15e-34	sp|Q6NRP2|PSME4_XENLA Proteasome activator complex subunit 4 OS=Xenopus laevis GN=psme4 PE=2 SV=1//2.06462e-07
CI01000012_05833540	92.7985	282.024	-1.6036	4.26e-11	2.59e-09	sp|P35440|TSP2_CHICK Thrombospondin-2 OS=Gallus gallus GN=THBS2 PE=2 SV=1//2.23351e-07
CI01000012_05916000	90.3909	165.295	-0.8708	0.00058044	0.0064257	sp|Q803S3|MEMO1_DANRE Protein MEMO1 OS=Danio rerio GN=memo1 PE=2 SV=1//0
CI01000012_06476986	33.1974	62.2736	-0.90755	0.0043782	0.034187	sp|B1AVY7|KI16B_MOUSE Kinesin-like protein KIF16B OS=Mus musculus GN=Kif16b PE=1 SV=1//3.45009e-40
CI01000012_06580459	146.283	237.845	-0.70126	0.00345	0.02817	-//-
CI01000012_06995298	35.4984	97.0893	-1.4516	1.23e-06	2.94e-05	sp|Q9NZU0|FLRT3_HUMAN Leucine-rich repeat transmembrane protein FLRT3 OS=Homo sapiens GN=FLRT3 PE=1 SV=1//0
CI01000012_07097731	163.782	319.93	-0.96598	1.75e-05	0.00031623	sp|P07687|HYEP_RAT Epoxide hydrolase 1 OS=Rattus norvegicus GN=Ephx1 PE=1 SV=1//1.36487e-11
CI01000012_07109521	23.5422	48.0245	-1.0285	0.0035002	0.028499	sp|Q5SZD4|GLYL3_HUMAN Glycine N-acyltransferase-like protein 3 OS=Homo sapiens GN=GLYATL3 PE=2 SV=3//2.02345e-40
CI01000012_07126148	77.9903	193.723	-1.3126	1.32e-07	4.01e-06	sp|Q9D8U8|SNX5_MOUSE Sorting nexin-5 OS=Mus musculus GN=Snx5 PE=1 SV=1//0
CI01000012_07161117	110.052	346.389	-1.6542	6.84e-12	4.75e-10	sp|Q99PL5|RRBP1_MOUSE Ribosome-binding protein 1 OS=Mus musculus GN=Rrbp1 PE=2 SV=2//1.33833e-10
CI01000012_07352865	6.27019	19.4903	-1.6362	0.0037395	0.03013	sp|Q7Z7D3|VTCN1_HUMAN V-set domain-containing T-cell activation inhibitor 1 OS=Homo sapiens GN=VTCN1 PE=1 SV=1//4.07205e-22
CI01000012_07405598	41.881	102.145	-1.2863	1.49e-05	0.00027437	sp|A1L2F3|NUSAP_DANRE Nucleolar and spindle-associated protein 1 OS=Danio rerio GN=nusap1 PE=2 SV=2//0
CI01000012_07434790	355.58	221.523	0.68272	0.0020652	0.018535	sp|Q7SXE4|GOGA5_DANRE Golgin subfamily A member 5 OS=Danio rerio GN=golga5 PE=2 SV=1//0
CI01000012_07501713	78.9331	28.5413	1.4676	1.93e-06	4.4e-05	sp|Q9NYT0|PLEK2_HUMAN Pleckstrin-2 OS=Homo sapiens GN=PLEK2 PE=1 SV=1//8.26354e-07
CI01000012_07535325	232.511	120.454	0.94882	6.75e-05	0.0010368	sp|E1BLZ4|ZFY26_BOVIN Zinc finger FYVE domain-containing protein 26 OS=Bos taurus GN=ZFYVE26 PE=3 SV=1//1.24936e-82
CI01000012_07544112	9.31306	39.3715	-2.0798	1.63e-06	3.79e-05	sp|Q96NR8|RDH12_HUMAN Retinol dehydrogenase 12 OS=Homo sapiens GN=RDH12 PE=1 SV=3//5.16073e-31
CI01000012_07800004	53.5823	133.719	-1.3194	1.45e-06	3.42e-05	sp|Q86YH6|DLP1_HUMAN Decaprenyl-diphosphate synthase subunit 2 OS=Homo sapiens GN=PDSS2 PE=1 SV=2//1.51934e-128
CI01000012_07821568	8.64766	32.6878	-1.9184	0.0052629	0.039396	sp|O42401|MATN3_CHICK Matrilin-3 OS=Gallus gallus GN=MATN3 PE=2 SV=1//7.97614e-90
CI01000012_07928491	45.8721	19.6833	1.2206	0.0007105	0.0076092	sp|Q9ERI6|RDH14_MOUSE Retinol dehydrogenase 14 OS=Mus musculus GN=Rdh14 PE=1 SV=1//1.45841e-12
CI01000012_08270366	124.512	216.879	-0.80061	0.00062071	0.0068004	sp|Q6PEH4|DIEXF_DANRE Digestive organ expansion factor OS=Danio rerio GN=diexf PE=2 SV=2//2.17382e-15
CI01000012_08542754	197.01	98.3044	1.0029	3.67e-05	0.00061688	sp|A2RUW7|PCX4_DANRE Pecanex-like protein 4 OS=Danio rerio GN=pcnxl4 PE=2 SV=1//2.46702e-10
CI01000012_08631884	390.513	741.13	-0.92436	9.56e-06	0.00018426	sp|Q5ZLN1|PGAM1_CHICK Phosphoglycerate mutase 1 OS=Gallus gallus GN=PGAM1 PE=1 SV=3//1.82464e-168
CI01000012_08899169	508.711	314.639	0.69315	0.0011835	0.011714	sp|Q6ZS81|WDFY4_HUMAN WD repeat- and FYVE domain-containing protein 4 OS=Homo sapiens GN=WDFY4 PE=1 SV=3//0
CI01000012_09103557	78.0021	158.678	-1.0245	4.49e-05	0.00073547	sp|Q865R1|PAOX_BOVIN Peroxisomal N(1)-acetyl-spermine/spermidine oxidase OS=Bos taurus GN=PAOX PE=1 SV=3//4.74518e-156
CI01000012_09407478	35.5862	150.564	-2.081	1.8e-13	1.64e-11	sp|Q4R543|IPYR_MACFA Inorganic pyrophosphatase OS=Macaca fascicularis GN=PPA1 PE=2 SV=2//6.67211e-112
CI01000012_09814478	42.5563	18.9436	1.1677	0.0023001	0.020151	sp|Q08C75|VACHA_DANRE Probable vesicular acetylcholine transporter-A OS=Danio rerio GN=slc18a3a PE=2 SV=1//0
CI01000012_10169990	265.887	162.309	0.71207	0.001584	0.014969	sp|Q9JJG0|TACC2_MOUSE Transforming acidic coiled-coil-containing protein 2 OS=Mus musculus GN=Tacc2 PE=1 SV=2//1.25615e-07
CI01000012_10243942	38.5567	74.4025	-0.94837	0.0020327	0.018308	sp|P52432|RPAC1_MOUSE DNA-directed RNA polymerases I and III subunit RPAC1 OS=Mus musculus GN=Polr1c PE=1 SV=3//1.04006e-14
CI01000012_10315263	100.18	53.6528	0.90086	0.0011784	0.011676	sp|Q9NX94|WBP1L_HUMAN WW domain binding protein 1-like OS=Homo sapiens GN=WBP1L PE=2 SV=2//2.62166e-21
CI01000012_10348992	161.214	63.6566	1.3406	1.44e-07	4.32e-06	sp|P57775|FBXW4_HUMAN F-box/WD repeat-containing protein 4 OS=Homo sapiens GN=FBXW4 PE=2 SV=1//1.65445e-20
CI01000012_10408849	3.10748	21.6234	-2.7988	1.08e-05	0.00020553	sp|Q9NRM0|GTR9_HUMAN Solute carrier family 2, facilitated glucose transporter member 9 OS=Homo sapiens GN=SLC2A9 PE=1 SV=2//3.40378e-08
CI01000012_11925971	47.9176	139.525	-1.5419	1.85e-08	6.82e-07	sp|P61458|PHS_MOUSE Pterin-4-alpha-carbinolamine dehydratase OS=Mus musculus GN=Pcbd1 PE=1 SV=2//1.28973e-10
CI01000012_12024791	69.9262	176.317	-1.3343	2.26e-07	6.46e-06	sp|Q803A6|MCMBP_DANRE Mini-chromosome maintenance complex-binding protein OS=Danio rerio GN=mcmbp PE=2 SV=2//0
CI01000012_12052116	57.4367	232.846	-2.0193	1.01e-10	5.7e-09	sp|O95817|BAG3_HUMAN BAG family molecular chaperone regulator 3 OS=Homo sapiens GN=BAG3 PE=1 SV=3//1.31454e-17
CI01000012_12084139	176.472	46.8454	1.9135	4.56e-11	2.75e-09	sp|Q8BP31|RN122_MOUSE RING finger protein 122 OS=Mus musculus GN=Rnf122 PE=2 SV=1//5.6215e-08
CI01000012_12218599	34.5023	91.9114	-1.4136	2.53e-06	5.63e-05	sp|Q24K11|AP3M1_BOVIN AP-3 complex subunit mu-1 OS=Bos taurus GN=AP3M1 PE=2 SV=1//7.15608e-13
CI01000012_12234927	42.4413	99.1131	-1.2236	3.01e-05	0.00051613	sp|P55262|ADK_CRIGR Adenosine kinase OS=Cricetulus griseus GN=ADK PE=1 SV=2//3.1405e-16
CI01000012_12371612	189.741	364.54	-0.94205	2.11e-05	0.00037372	sp|P55263|ADK_HUMAN Adenosine kinase OS=Homo sapiens GN=ADK PE=1 SV=2//5.19031e-159
CI01000012_12465741	125.476	224.448	-0.83898	0.00054089	0.0060653	sp|O54988|SLK_MOUSE STE20-like serine/threonine-protein kinase OS=Mus musculus GN=Slk PE=1 SV=2//5.65582e-44
CI01000012_12534198	352.582	164.253	1.102	0.00069169	0.0074525	sp|Q05910|ADAM8_MOUSE Disintegrin and metalloproteinase domain-containing protein 8 OS=Mus musculus GN=Adam8 PE=2 SV=3//3.88931e-10
CI01000012_12664480	28.8975	75.2371	-1.3805	0.0033648	0.027561	sp|P43007|SATT_HUMAN Neutral amino acid transporter A OS=Homo sapiens GN=SLC1A4 PE=1 SV=1//1.15176e-41
CI01000012_12678283	330.888	530.379	-0.68068	0.001383	0.013343	sp|Q6NYB7|RAB1A_RAT Ras-related protein Rab-1A OS=Rattus norvegicus GN=Rab1A PE=1 SV=3//5.56912e-31
CI01000012_12693855	13.3388	33.173	-1.3144	0.0019852	0.017981	sp|P47816|PDCD2_RAT Programmed cell death protein 2 OS=Rattus norvegicus GN=Pdcd2 PE=2 SV=2//6.07244e-07
CI01000012_12699262	10.821	28.8163	-1.4131	0.0022656	0.019921	sp|Q9EQT3|RHOU_MOUSE Rho-related GTP-binding protein RhoU OS=Mus musculus GN=Rhou PE=2 SV=1//4.1193e-107
CI01000012_12748041	5556.32	32594.1	-2.5524	2.58e-25	9.12e-23	sp|P08023|ACTA_CHICK Actin, aortic smooth muscle OS=Gallus gallus GN=ACTA2 PE=1 SV=2//2.01286e-16
CI01000012_12759821	45.3612	156.362	-1.7854	7.51e-11	4.4e-09	sp|Q9NRK6|ABCBA_HUMAN ATP-binding cassette sub-family B member 10, mitochondrial OS=Homo sapiens GN=ABCB10 PE=1 SV=2//1.1929e-17
CI01000012_12776431	55.9984	114.896	-1.0369	0.0023715	0.020637	sp|Q14146|URB2_HUMAN Unhealthy ribosome biogenesis protein 2 homolog OS=Homo sapiens GN=URB2 PE=1 SV=2//0
CI01000012_13311094	24.1504	53.9191	-1.1587	0.00076171	0.008073	sp|Q6GM78|ASGL1_XENLA Isoaspartyl peptidase/L-asparaginase OS=Xenopus laevis GN=asrgl1 PE=2 SV=1//1.7142e-86
CI01000012_13525252	36.1278	78.8715	-1.1264	0.00045153	0.0052401	sp|Q2HJF4|PBLD_BOVIN Phenazine biosynthesis-like domain-containing protein OS=Bos taurus GN=PBLD PE=2 SV=1//1.91919e-09
CI01000012_13549803	5.90887	25.4735	-2.108	7.86e-05	0.0011765	sp|Q5ZKG3|DNA2_CHICK DNA replication ATP-dependent helicase/nuclease DNA2 OS=Gallus gallus GN=DNA2 PE=2 SV=2//2.18483e-07
CI01000012_13633023	332.002	569.21	-0.77777	0.00030455	0.0037344	sp|P00367|DHE3_HUMAN Glutamate dehydrogenase 1, mitochondrial OS=Homo sapiens GN=GLUD1 PE=1 SV=2//0
CI01000013_00466620	718.895	374.975	0.93899	8.08e-06	0.0001589	sp|Q3SZR9|TSN3_BOVIN Tetraspanin-3 OS=Bos taurus GN=TSPAN3 PE=2 SV=1//8.53789e-18
CI01000013_00692874	3.65707	42.5176	-3.5393	6.03e-12	4.24e-10	sp|Q7Z6J6|FRMD5_HUMAN FERM domain-containing protein 5 OS=Homo sapiens GN=FRMD5 PE=2 SV=1//0
CI01000013_00710200	29.175	66.1236	-1.1804	0.00026702	0.0033519	sp|Q9DEY9|BLM_XENLA Bloom syndrome protein homolog OS=Xenopus laevis GN=blm PE=2 SV=1//3.39971e-08
CI01000013_00859084	1286.69	469.07	1.4558	1.64e-12	1.26e-10	-//-
CI01000013_00869073	20787.1	7466.88	1.4771	1.05e-13	9.8e-12	sp|P33198|IDHP_PIG Isocitrate dehydrogenase [NADP], mitochondrial (Fragment) OS=Sus scrofa GN=IDH2 PE=1 SV=1//5.60709e-09
CI01000013_00871425	10034	3880.07	1.3707	5.01e-12	3.57e-10	sp|Q4R502|IDHP_MACFA Isocitrate dehydrogenase [NADP], mitochondrial OS=Macaca fascicularis GN=IDH2 PE=2 SV=1//1.85947e-50
CI01000013_01295230	0	38.0122	#NAME?	0.0017427	0.016184	sp|P43884|PLIN1_RAT Perilipin-1 OS=Rattus norvegicus GN=Plin1 PE=1 SV=1//1.04745e-44
CI01000013_02903686	142.203	71.6948	0.98802	0.00043206	0.0050468	sp|Q8ND23|LR16B_HUMAN Leucine-rich repeat-containing protein 16B OS=Homo sapiens GN=LRRC16B PE=2 SV=2//4.58141e-06
CI01000013_02944235	411.11	243.286	0.75687	0.00048919	0.0055864	sp|Q4FZU8|FA65A_RAT Protein FAM65A OS=Rattus norvegicus GN=Fam65a PE=2 SV=2//6.71021e-10
CI01000013_03463949	309.92	641.985	-1.0506	6.6e-07	1.7e-05	sp|P00491|PNPH_HUMAN Purine nucleoside phosphorylase OS=Homo sapiens GN=PNP PE=1 SV=2//9.50505e-132
CI01000013_03488842	260.26	138.651	0.9085	0.00085805	0.008958	sp|P47728|CALB2_RAT Calretinin OS=Rattus norvegicus GN=Calb2 PE=1 SV=1//7.97961e-157
CI01000013_03872356	143.351	274.29	-0.93615	4.51e-05	0.00073646	sp|P59017|B2L13_MOUSE Bcl-2-like protein 13 OS=Mus musculus GN=Bcl2l13 PE=1 SV=2//6.80707e-52
CI01000013_03964132	28.3691	113.662	-2.0024	2.44e-11	1.54e-09	sp|Q02241|KIF23_HUMAN Kinesin-like protein KIF23 OS=Homo sapiens GN=KIF23 PE=1 SV=3//0
CI01000013_04202524	53.8099	28.6351	0.91009	0.0049272	0.037571	sp|Q9BZF9|UACA_HUMAN Uveal autoantigen with coiled-coil domains and ankyrin repeats OS=Homo sapiens GN=UACA PE=1 SV=2//5.16984e-09
CI01000013_04212137	68.5542	123.914	-0.85402	0.0017884	0.016512	sp|P60762|MO4L1_MOUSE Mortality factor 4-like protein 1 OS=Mus musculus GN=Morf4l1 PE=2 SV=2//4.81887e-07
CI01000013_04312179	18.0041	40.2479	-1.1606	0.0029667	0.024873	sp|A6NNL5|CO061_HUMAN Uncharacterized protein C15orf61 OS=Homo sapiens GN=C15orf61 PE=2 SV=2//2.46705e-08
CI01000013_04556315	15.2219	37.0904	-1.2849	0.0013299	0.012914	sp|A5WWB6|ZWILC_DANRE Protein zwilch homolog OS=Danio rerio GN=zwilch PE=2 SV=1//7.37311e-07
CI01000013_04897842	4.2999	16.3559	-1.9274	0.0027453	0.023356	sp|Q6KB58|SIA4B_PANTR CMP-N-acetylneuraminate-beta-galactosamide-alpha-2,3-sialyltransferase 2 OS=Pan troglodytes GN=ST3GAL2 PE=2 SV=1//1.29972e-19
CI01000013_04948991	105.715	60.165	0.81319	0.0025001	0.021585	sp|Q6ZMJ4|IL34_HUMAN Interleukin-34 OS=Homo sapiens GN=IL34 PE=1 SV=1//2.79404e-20
CI01000013_05539115	1261.06	805.62	0.64647	0.0020882	0.018689	sp|P59158|S12A3_MOUSE Solute carrier family 12 member 3 OS=Mus musculus GN=Slc12a3 PE=1 SV=1//3.51398e-08
CI01000013_05584677	1.19242	15.9204	-3.7389	0.00033046	0.0040057	sp|Q6UX72|B3GN9_HUMAN UDP-GlcNAc:betaGal beta-1,3-N-acetylglucosaminyltransferase 9 OS=Homo sapiens GN=B3GNT9 PE=2 SV=1//3.90334e-117
CI01000013_05870330	153.52	76.3562	1.0076	8.09e-05	0.0012068	sp|Q9C0B7|TMCO7_HUMAN Transmembrane and coiled-coil domain-containing protein 7 OS=Homo sapiens GN=TMCO7 PE=2 SV=2//0
CI01000013_05884071	10.6573	34.7477	-1.7051	0.00017313	0.0023134	sp|P0C6T1|CTF8_RAT Chromosome transmission fidelity protein 8 homolog OS=Rattus norvegicus GN=Chtf8 PE=3 SV=1//6.90525e-09
CI01000013_05904644	445.141	238.793	0.8985	2.66e-05	0.0004623	sp|Q8CGV2|TPH2_MOUSE Tryptophan 5-hydroxylase 2 OS=Mus musculus GN=Tph2 PE=2 SV=2//0
CI01000013_05951579	23.2701	90.004	-1.9515	9.12e-09	3.5e-07	sp|Q8QGV2|WEE1B_XENLA Wee1-like protein kinase 1-B OS=Xenopus laevis GN=wee1-b PE=1 SV=1//0
CI01000013_06043689	1302.15	185.646	2.8103	1.36e-37	1.39e-34	sp|O09178|AMPD3_RAT AMP deaminase 3 OS=Rattus norvegicus GN=Ampd3 PE=2 SV=2//5.21202e-164
CI01000013_06059640	860.441	101.929	3.0775	9.98e-29	4.76e-26	sp|O08739|AMPD3_MOUSE AMP deaminase 3 OS=Mus musculus GN=Ampd3 PE=2 SV=2//1.35308e-59
CI01000013_06565582	10.7563	25.9458	-1.2703	0.0060668	0.043986	sp|Q6ZR37|PKHG7_HUMAN Pleckstrin homology domain-containing family G member 7 OS=Homo sapiens GN=PLEKHG7 PE=2 SV=1//3.34322e-112
CI01000013_06632725	159.888	299.753	-0.90672	6.97e-05	0.0010698	sp|Q5R7J6|UBE2N_PONAB Ubiquitin-conjugating enzyme E2 N OS=Pongo abelii GN=UBE2N PE=2 SV=1//4.9901e-24
CI01000013_06853811	77.9064	146.065	-0.9068	0.00037184	0.0044341	sp|Q7T352|CL023_DANRE UPF0444 transmembrane protein C12orf23 homolog OS=Danio rerio GN=si:dkey-227k11.2 PE=2 SV=1//1.85879e-30
CI01000013_07101998	55.4542	25.139	1.1414	0.0032885	0.027038	sp|Q6P9S0|MTSSL_MOUSE MTSS1-like protein OS=Mus musculus GN=Mtss1l PE=1 SV=1//0
CI01000013_07177658	60.2057	23.6989	1.3451	6.02e-05	0.00094826	sp|Q8C190|VP9D1_MOUSE VPS9 domain-containing protein 1 OS=Mus musculus GN=Vps9d1 PE=2 SV=1//5.87963e-08
CI01000013_07194777	6.87835	45.4416	-2.7239	2.65e-09	1.13e-07	sp|Q8JG33|WFDC1_CHICK WAP four-disulfide core domain protein 1 OS=Gallus gallus GN=WFDC1 PE=2 SV=1//7.38637e-09
CI01000013_07288160	0	5.77632	#NAME?	0.0020265	0.018268	-//-
CI01000013_07332640	244.558	405.845	-0.73075	0.00098388	0.010069	sp|Q5M880|PQLC1_RAT PQ-loop repeat-containing protein 1 OS=Rattus norvegicus GN=Pqlc1 PE=2 SV=2//3.2278e-10
CI01000013_07390782	191.942	90.722	1.0811	0.00013133	0.0018292	sp|O95822|DCMC_HUMAN Malonyl-CoA decarboxylase, mitochondrial OS=Homo sapiens GN=MLYCD PE=1 SV=3//0
CI01000013_07636742	261.153	142.22	0.87677	0.00012682	0.0017707	sp|P33150|CAD13_CHICK Cadherin-13 OS=Gallus gallus GN=CDH13 PE=1 SV=1//6.13159e-12
CI01000013_07989626	173.865	104.642	0.73251	0.0026159	0.022463	sp|Q9D486|CMIP_MOUSE C-Maf-inducing protein OS=Mus musculus GN=Cmip PE=2 SV=3//0
CI01000013_08076570	22.8802	59.3635	-1.3755	6.61e-05	0.0010192	sp|O08782|ALD2_CRIGR Aldose reductase-related protein 2 OS=Cricetulus griseus GN=AKR1B8 PE=1 SV=3//1.77836e-07
CI01000013_08094235	11.0132	41.6223	-1.9181	5.2e-06	0.00010717	-//-
CI01000013_08414755	29.1025	57.3075	-0.97758	0.0041239	0.032588	sp|Q9H2X6|HIPK2_HUMAN Homeodomain-interacting protein kinase 2 OS=Homo sapiens GN=HIPK2 PE=1 SV=2//0
CI01000013_08527531	259.771	141.885	0.87251	0.00016832	0.0022587	sp|Q2KI00|F107B_BOVIN Protein FAM107B OS=Bos taurus GN=FAM107B PE=2 SV=1//1.81201e-40
CI01000013_08551478	1670.54	648.927	1.3642	2.91e-11	1.81e-09	sp|Q92621|NU205_HUMAN Nuclear pore complex protein Nup205 OS=Homo sapiens GN=NUP205 PE=1 SV=3//0
CI01000013_08797549	9.57129	30.2984	-1.6625	0.00042951	0.0050253	sp|Q6DCD5|TMTC2_XENLA Transmembrane and TPR repeat-containing protein 2 OS=Xenopus laevis GN=tmtc2 PE=2 SV=1//2.07895e-07
CI01000013_09443518	71.0289	161.013	-1.1807	6.72e-06	0.00013554	sp|Q9NW13|RBM28_HUMAN RNA-binding protein 28 OS=Homo sapiens GN=RBM28 PE=1 SV=3//1.099e-40
CI01000013_10008344	2.54851	12.8777	-2.3372	0.0014237	0.013656	sp|O08532|CA2D1_MOUSE Voltage-dependent calcium channel subunit alpha-2/delta-1 OS=Mus musculus GN=Cacna2d1 PE=1 SV=1//1.43117e-07
CI01000013_10569141	251.89	113.366	1.1518	7.02e-07	1.79e-05	-//-
CI01000013_10827412	106.612	192.512	-0.85259	0.00045947	0.005314	sp|Q7ZW38|SPS1_DANRE Selenide, water dikinase 1 OS=Danio rerio GN=sephs1 PE=1 SV=2//0
CI01000013_10836409	236.097	58.0534	2.0239	7.26e-16	9.23e-14	sp|Q68Y62|CPT1A_HORSE Carnitine O-palmitoyltransferase 1, liver isoform OS=Equus caballus GN=CPT1A PE=2 SV=1//6.17892e-11
CI01000013_10841053	100.003	51.8459	0.94774	0.00062947	0.0068727	-//-
CI01000013_10852581	21.6386	45.842	-1.0831	0.0030042	0.025111	sp|Q01134|CHKA_RAT Choline kinase alpha OS=Rattus norvegicus GN=Chka PE=2 SV=2//7.55028e-11
CI01000013_11399953	13.1472	38.373	-1.5453	0.00016649	0.0022362	sp|Q801E2|ANLN_XENLA Actin-binding protein anillin OS=Xenopus laevis GN=anln PE=1 SV=1//1.90432e-106
CI01000013_11627487	40.827	152.934	-1.9053	8.48e-12	5.76e-10	sp|Q7SXV9|CALUB_DANRE Calumenin-B OS=Danio rerio GN=calub PE=2 SV=1//0
CI01000013_11889068	18.4166	46.239	-1.3281	0.00039789	0.0047073	sp|Q6L8S8|B4GN3_MOUSE Beta-1,4-N-acetylgalactosaminyltransferase 3 OS=Mus musculus GN=B4galnt3 PE=2 SV=1//3.43456e-07
CI01000013_11902743	297.173	516.862	-0.79848	0.00019227	0.0025279	sp|P27124|FKBP4_RABIT Peptidyl-prolyl cis-trans isomerase FKBP4 OS=Oryctolagus cuniculus GN=FKBP4 PE=1 SV=3//4.12034e-11
CI01000013_11919859	17.9468	40.0431	-1.1578	0.0030284	0.025269	sp|A8MPP1|D11L8_HUMAN Putative ATP-dependent RNA helicase DDX11-like protein 8 OS=Homo sapiens GN=DDX11L8 PE=1 SV=1//0
CI01000013_11935058	199.825	128.866	0.63286	0.0068657	0.048643	sp|A4IG59|WASH1_DANRE WAS protein family homolog 1 OS=Danio rerio GN=Wash1 PE=2 SV=2//9.911e-10
CI01000013_12100829	65.7081	117.835	-0.84263	0.0020212	0.018233	sp|P11183|GCSH_CHICK Glycine cleavage system H protein, mitochondrial OS=Gallus gallus GN=GCSH PE=1 SV=2//1.78101e-63
CI01000013_12155896	20.6737	45.5233	-1.1388	0.0044213	0.034486	sp|Q61329|ZFHX3_MOUSE Zinc finger homeobox protein 3 OS=Mus musculus GN=Zfhx3 PE=1 SV=1//5.10334e-08
CI01000013_12209369	59.4334	152.685	-1.3612	5.18e-07	1.37e-05	sp|Q61543|GSLG1_MOUSE Golgi apparatus protein 1 OS=Mus musculus GN=Glg1 PE=1 SV=1//1.23738e-07
CI01000013_12259172	144.104	61.1693	1.2362	4.2e-06	8.83e-05	sp|Q5ZLG9|WDR59_CHICK WD repeat-containing protein 59 OS=Gallus gallus GN=WDR59 PE=2 SV=1//6.72563e-06
CI01000013_12275499	82.9289	161.09	-0.95792	0.00015383	0.0020976	sp|Q503P2|NIP7_DANRE 60S ribosome subunit biogenesis protein NIP7 homolog OS=Danio rerio GN=nip7 PE=2 SV=1//2.30869e-113
CI01000013_12330914	50.9068	108.189	-1.0876	0.00054437	0.0060994	-//-
CI01000013_12398839	56.3152	117.003	-1.0549	0.00013853	0.0019183	sp|Q5BJK8|GOLI4_RAT Golgi integral membrane protein 4 OS=Rattus norvegicus GN=Golim4 PE=1 SV=2//3.56571e-73
CI01000014_00066714	1810.04	1207.7	0.58376	0.0031126	0.025896	sp|Q5ZJ54|TCPZ_CHICK T-complex protein 1 subunit zeta OS=Gallus gallus GN=CCT6 PE=1 SV=3//4.80072e-11
CI01000014_00506088	551.415	342.212	0.68825	0.0014708	0.014038	sp|Q8TEU7|RPGF6_HUMAN Rap guanine nucleotide exchange factor 6 OS=Homo sapiens GN=RAPGEF6 PE=1 SV=2//4.03758e-06
CI01000014_00794925	236.138	116.362	1.021	1.25e-05	0.00023411	sp|Q5W4S4|FNIP1_CHICK Folliculin-interacting protein 1 OS=Gallus gallus GN=FNIP1 PE=3 SV=1//7.55915e-13
CI01000014_00886292	9.98986	25.5966	-1.3574	0.0058762	0.04292	sp|Q9R141|S22A4_RAT Solute carrier family 22 member 4 OS=Rattus norvegicus GN=Slc22a4 PE=1 SV=1//1.11933e-06
CI01000014_01053268	132.23	78.6564	0.74941	0.0038329	0.030727	sp|O93327|H2AY_CHICK Core histone macro-H2A.1 OS=Gallus gallus GN=H2AFY PE=1 SV=3//2.82558e-62
CI01000014_01115371	5.79104	17.3673	-1.5845	0.0053485	0.039898	sp|Q9W751|PITX1_XENLA Pituitary homeobox 1 OS=Xenopus laevis GN=pitx1 PE=2 SV=1//1.60789e-111
CI01000014_01142565	860.827	348.129	1.3061	7.87e-10	3.73e-08	sp|Q0IHI1|TXD15_XENLA Thioredoxin domain-containing protein 15 OS=Xenopus laevis GN=txndc15 PE=2 SV=1//2.73409e-09
CI01000014_01162885	1290.35	655.167	0.97783	2.05e-06	4.64e-05	sp|Q4TVV3|DDX46_DANRE Probable ATP-dependent RNA helicase DDX46 OS=Danio rerio GN=ddx46 PE=2 SV=1//1.15535e-15
CI01000014_01190266	1051.08	476.998	1.1398	5.23e-08	1.75e-06	sp|Q3U2P1|SC24A_MOUSE Protein transport protein Sec24A OS=Mus musculus GN=Sec24a PE=1 SV=1//1.19206e-20
CI01000014_01194071	26.3776	10.3507	1.3496	0.0032686	0.02692	-//-
CI01000014_01204104	543.091	868.378	-0.67713	0.0010334	0.010483	sp|Q9CQC9|SAR1B_MOUSE GTP-binding protein SAR1b OS=Mus musculus GN=Sar1b PE=1 SV=1//1.14313e-130
CI01000015_00217247	147.602	267.927	-0.86013	0.00018302	0.0024252	sp|Q8BTZ7|GMPPB_MOUSE Mannose-1-phosphate guanyltransferase beta OS=Mus musculus GN=Gmppb PE=2 SV=1//6.4915e-20
CI01000015_00681741	44.6948	205.908	-2.2038	0.00043932	0.0051129	sp|Q9UGM5|FETUB_HUMAN Fetuin-B OS=Homo sapiens GN=FETUB PE=1 SV=2//5.01216e-43
CI01000015_01025441	177.95	329.043	-0.8868	7.1e-05	0.0010855	sp|Q6NY77|HOGA1_DANRE Probable 4-hydroxy-2-oxoglutarate aldolase, mitochondrial OS=Danio rerio GN=zgc:77082 PE=2 SV=1//0
CI01000015_01375517	79.8355	152.355	-0.93234	0.00033954	0.0041018	sp|Q9EPC6|PROF2_RAT Profilin-2 OS=Rattus norvegicus GN=Pfn2 PE=1 SV=3//1.11885e-21
CI01000015_02417586	34.8363	92.3426	-1.4064	4.23e-06	8.89e-05	sp|Q923G2|RPAB3_MOUSE DNA-directed RNA polymerases I, II, and III subunit RPABC3 OS=Mus musculus GN=Polr2h PE=2 SV=3//3.18596e-21
CI01000015_02495641	1509.25	2700.7	-0.83951	3.06e-05	0.00052359	sp|P20397|NUCL_XENLA Nucleolin OS=Xenopus laevis GN=ncl PE=2 SV=3//4.2546e-08
CI01000015_02500526	196.985	324.225	-0.71891	0.0014054	0.013509	-//-
CI01000015_02904599	1067.22	445.942	1.2589	8.88e-10	4.17e-08	sp|Q3TXS7|PSMD1_MOUSE 26S proteasome non-ATPase regulatory subunit 1 OS=Mus musculus GN=Psmd1 PE=1 SV=1//5.17003e-14
CI01000015_02924809	1580.06	651.612	1.2779	2.69e-10	1.4e-08	sp|Q5F418|PSMD1_CHICK 26S proteasome non-ATPase regulatory subunit 1 OS=Gallus gallus GN=PSMD1 PE=2 SV=1//6.04713e-14
CI01000015_03026518	3862.62	1249.94	1.6277	1.02e-15	1.27e-13	sp|P51114|FXR1_HUMAN Fragile X mental retardation syndrome-related protein 1 OS=Homo sapiens GN=FXR1 PE=1 SV=3//0
CI01000015_03868648	52.9522	22.1158	1.2596	0.00032158	0.003913	sp|Q5XPI4|RN123_HUMAN E3 ubiquitin-protein ligase RNF123 OS=Homo sapiens GN=RNF123 PE=1 SV=1//2.60475e-153
CI01000015_03904497	96.5745	45.9367	1.072	0.00011873	0.0016732	sp|Q5XPI4|RN123_HUMAN E3 ubiquitin-protein ligase RNF123 OS=Homo sapiens GN=RNF123 PE=1 SV=1//0
CI01000015_04731657	30.432	61.4182	-1.0131	0.0025224	0.021738	sp|Q62165|DAG1_MOUSE Dystroglycan OS=Mus musculus GN=Dag1 PE=1 SV=4//5.92629e-85
CI01000015_05172275	58.0932	190.13	-1.7105	8.74e-11	5.04e-09	sp|P80513|MANF_BOVIN Mesencephalic astrocyte-derived neurotrophic factor OS=Bos taurus GN=MANF PE=1 SV=2//1.62836e-08
CI01000015_05903263	3032.13	436.618	2.7959	9.59e-40	1.14e-36	sp|Q5R6L5|CAND1_PONAB Cullin-associated NEDD8-dissociated protein 1 OS=Pongo abelii GN=CAND1 PE=2 SV=1//0
CI01000015_06146715	245.261	136.745	0.84283	0.0002887	0.0035707	sp|P50541|MXI1_DANRE Max-interacting protein 1 OS=Danio rerio GN=mxi1 PE=2 SV=1//6.11393e-14
CI01000015_06439699	247.344	129.088	0.93816	0.00025129	0.0031823	sp|Q61823|PDCD4_MOUSE Programmed cell death protein 4 OS=Mus musculus GN=Pdcd4 PE=1 SV=1//4.72317e-135
CI01000015_06674173	13307.2	7368.98	0.85267	0.0067018	0.047742	sp|Q804W2|PRV7_DANRE Parvalbumin-7 OS=Danio rerio GN=pvalb7 PE=2 SV=3//2.62352e-36
CI01000015_06705129	212.311	126.873	0.74279	0.0013993	0.013459	sp|P97570|PLPL9_RAT 85/88 kDa calcium-independent phospholipase A2 OS=Rattus norvegicus GN=Pla2g6 PE=1 SV=2//2.79646e-16
CI01000015_06979049	236.624	118.692	0.99537	2.06e-05	0.0003666	sp|Q7Z7G0|TARSH_HUMAN Target of Nesh-SH3 OS=Homo sapiens GN=ABI3BP PE=1 SV=1//9.03828e-12
CI01000015_07505983	79.2419	30.6443	1.3706	5.52e-06	0.0001132	sp|Q6NZP1|ZRAB3_MOUSE DNA annealing helicase and endonuclease ZRANB3 OS=Mus musculus GN=Zranb3 PE=1 SV=1//1.15116e-07
CI01000015_07691658	450.428	132.015	1.7706	6.93e-10	3.3e-08	sp|Q6AYQ6|MMAD_RAT Methylmalonic aciduria and homocystinuria type D homolog, mitochondrial OS=Rattus norvegicus GN=Mmadhc PE=2 SV=1//2.3078e-78
CI01000015_08157297	86.4764	169.418	-0.97021	0.00015812	0.0021399	-//-
CI01000016_00010117	96.4661	283.978	-1.5577	2.21e-09	9.53e-08	sp|P25183|RCC1_XENLA Regulator of chromosome condensation OS=Xenopus laevis GN=rcc1 PE=2 SV=1//4.42451e-10
CI01000016_00251471	275.1	80.5114	1.7727	1.19e-13	1.11e-11	sp|O93343|GBP_XENLA GSK-3-binding protein OS=Xenopus laevis GN=gbp PE=1 SV=1//4.11985e-21
CI01000016_00452861	4.88548	38.5256	-2.9792	4.05e-09	1.67e-07	sp|O96020|CCNE2_HUMAN G1/S-specific cyclin-E2 OS=Homo sapiens GN=CCNE2 PE=1 SV=1//5.92985e-06
CI01000016_01073915	447.558	276.036	0.69722	0.0011862	0.011736	sp|P37173|TGFR2_HUMAN TGF-beta receptor type-2 OS=Homo sapiens GN=TGFBR2 PE=1 SV=2//3.19785e-25
CI01000016_01089316	82.0592	139.537	-0.76591	0.0030346	0.025314	sp|Q8TCJ2|STT3B_HUMAN Dolichyl-diphosphooligosaccharide--protein glycosyltransferase subunit STT3B OS=Homo sapiens GN=STT3B PE=1 SV=1//8.29185e-19
CI01000016_01129008	246.393	469.167	-0.92914	1.94e-05	0.00034598	sp|Q8TCJ2|STT3B_HUMAN Dolichyl-diphosphooligosaccharide--protein glycosyltransferase subunit STT3B OS=Homo sapiens GN=STT3B PE=1 SV=1//0
CI01000016_01191853	12.8179	33.5272	-1.3872	0.0013356	0.012953	sp|Q5XIZ6|GPD1L_DANRE Glycerol-3-phosphate dehydrogenase 1-like protein OS=Danio rerio GN=gpd1l PE=2 SV=1//0
CI01000016_01213613	69.6606	129.357	-0.89294	0.00060372	0.0066449	sp|Q8R173|ZDHC3_MOUSE Palmitoyltransferase ZDHHC3 OS=Mus musculus GN=Zdhhc3 PE=1 SV=1//4.75396e-12
CI01000016_01234682	36.7366	14.672	1.3242	0.00097966	0.010037	sp|Q9NX95|SYBU_HUMAN Syntabulin OS=Homo sapiens GN=SYBU PE=1 SV=2//2.99648e-10
CI01000016_01560806	5256.4	2411.71	1.124	2.23e-08	8.13e-07	sp|Q6DRI1|EI3EA_DANRE Eukaryotic translation initiation factor 3 subunit E-A OS=Danio rerio GN=eif3ea PE=2 SV=2//1.84118e-09
CI01000016_01671969	19.6262	77.0122	-1.9723	4.74e-09	1.92e-07	sp|A0MSJ1|CRA1B_DANRE Collagen alpha-1(XXVII) chain B OS=Danio rerio GN=col27a1b PE=2 SV=1//4.35683e-06
CI01000016_02622875	543.138	866.405	-0.67372	0.0012583	0.012318	sp|Q8C6K9|CO6A6_MOUSE Collagen alpha-6(VI) chain OS=Mus musculus GN=Col6a6 PE=1 SV=2//2.97338e-06
CI01000016_02695963	161.491	91.8455	0.81417	0.00097947	0.010037	sp|O60239|3BP5_HUMAN SH3 domain-binding protein 5 OS=Homo sapiens GN=SH3BP5 PE=1 SV=2//7.42625e-27
CI01000016_02994428	802.762	357.735	1.1661	3.09e-08	1.09e-06	sp|Q9I8K7|CITE3_CHICK Cbp/p300-interacting transactivator 3 OS=Gallus gallus GN=CITED3 PE=2 SV=1//2.44829e-42
CI01000016_03055313	440.509	164.293	1.4229	1.19e-10	6.66e-09	sp|Q6PEI7|PYRG1_DANRE CTP synthase 1 OS=Danio rerio GN=ctps1 PE=1 SV=1//0
CI01000016_04083356	997.321	551.51	0.85467	4.45e-05	0.00073095	sp|Q9CZ04|CSN7A_MOUSE COP9 signalosome complex subunit 7a OS=Mus musculus GN=Cops7a PE=1 SV=2//2.93787e-68
CI01000016_04198494	182.09	686.091	-1.9137	4.07e-18	7.14e-16	sp|P09244|TBB7_CHICK Tubulin beta-7 chain OS=Gallus gallus PE=2 SV=1//0
CI01000016_04208418	35.1158	84.5786	-1.2682	3.97e-05	0.00065966	sp|Q767L8|MDC1_PIG Mediator of DNA damage checkpoint protein 1 OS=Sus scrofa GN=MDC1 PE=3 SV=1//1.96818e-61
CI01000016_04270463	663.38	264.14	1.3285	4.23e-10	2.1e-08	sp|O95870|ABHGA_HUMAN Abhydrolase domain-containing protein 16A OS=Homo sapiens GN=ABHD16A PE=1 SV=3//1.50277e-16
CI01000016_04412173	746.785	452.385	0.72314	0.00055894	0.0062409	sp|P58312|AT1A3_OREMO Sodium/potassium-transporting ATPase subunit alpha-3 OS=Oreochromis mossambicus GN=atp1a3 PE=2 SV=1//0
CI01000016_04441464	60.5125	31.8776	0.92469	0.0040045	0.031808	sp|Q8WXF8|DEDD2_HUMAN DNA-binding death effector domain-containing protein 2 OS=Homo sapiens GN=DEDD2 PE=1 SV=1//3.51078e-67
CI01000016_04920356	50.9624	235.189	-2.2063	0.0054256	0.04035	sp|P06731|CEAM5_HUMAN Carcinoembryonic antigen-related cell adhesion molecule 5 OS=Homo sapiens GN=CEACAM5 PE=1 SV=3//1.23194e-28
CI01000016_05098757	1309.54	815.36	0.68355	0.00052375	0.0059056	sp|P45974|UBP5_HUMAN Ubiquitin carboxyl-terminal hydrolase 5 OS=Homo sapiens GN=USP5 PE=1 SV=2//5.62623e-08
CI01000016_05111181	45.1748	159.868	-1.8233	2.03e-11	1.3e-09	sp|Q8CG70|P3H3_MOUSE Prolyl 3-hydroxylase 3 OS=Mus musculus GN=Leprel2 PE=2 SV=1//2.13724e-156
CI01000016_05128589	52.0113	136.663	-1.3937	4.06e-07	1.1e-05	-//-
CI01000016_05166013	178.646	76.6244	1.2212	0.0039215	0.031261	sp|Q99JH7|CSTN3_MOUSE Calsyntenin-3 OS=Mus musculus GN=Clstn3 PE=1 SV=1//7.31079e-10
CI01000016_05204267	42879.4	24552.5	0.80441	0.00014256	0.0019645	sp|Q90XG0|TPISB_DANRE Triosephosphate isomerase B OS=Danio rerio GN=tpi1b PE=2 SV=1//1.47282e-173
CI01000016_05415867	253.344	428.498	-0.75819	0.0025597	0.022026	sp|P55001|MFAP2_HUMAN Microfibrillar-associated protein 2 OS=Homo sapiens GN=MFAP2 PE=2 SV=1//3.67026e-07
CI01000016_05429942	15.7523	61.3507	-1.9615	8.43e-08	2.68e-06	sp|P0C5K1|SBK2_MOUSE Serine/threonine-protein kinase SBK2 OS=Mus musculus GN=Sbk2 PE=3 SV=1//2.78043e-28
CI01000016_05775268	112.301	46.0409	1.2864	2.46e-06	5.5e-05	sp|P06909|CFAH_MOUSE Complement factor H OS=Mus musculus GN=Cfh PE=1 SV=2//1.12814e-06
CI01000016_05789936	40.8724	14.4609	1.499	0.003825	0.03068	sp|Q8BW74|HLF_MOUSE Hepatic leukemia factor OS=Mus musculus GN=Hlf PE=2 SV=1//4.72173e-09
CI01000016_05826424	83.9157	150.381	-0.84161	0.0008879	0.0092225	sp|Q4V908|UBE2S_DANRE Ubiquitin-conjugating enzyme E2 S OS=Danio rerio GN=ube2s PE=2 SV=1//1.2182e-21
CI01000016_05885761	317.114	93.3682	1.764	3.88e-13	3.36e-11	sp|Q8NFG4|FLCN_HUMAN Folliculin OS=Homo sapiens GN=FLCN PE=1 SV=1//1.23774e-11
CI01000016_05963788	126.557	228.908	-0.85498	0.0032683	0.02692	sp|P08836|FPPS_CHICK Farnesyl pyrophosphate synthase OS=Gallus gallus GN=FDPS PE=1 SV=2//2.05453e-155
CI01000016_05982233	61.9763	109.551	-0.82182	0.0024757	0.021407	sp|Q9BVN2|RUSC1_HUMAN RUN and SH3 domain-containing protein 1 OS=Homo sapiens GN=RUSC1 PE=1 SV=3//5.22827e-11
CI01000016_06045122	617.989	252.947	1.2887	1.77e-09	7.76e-08	sp|Q70KH2|GLCM_PIG Glucosylceramidase OS=Sus scrofa GN=GBA PE=3 SV=1//0
CI01000016_06054049	195.462	116.771	0.7432	0.0020517	0.018438	sp|Q9D0C1|RN115_MOUSE E3 ubiquitin-protein ligase RNF115 OS=Mus musculus GN=Rnf115 PE=1 SV=1//1.21728e-11
CI01000016_06109173	85.7869	239.276	-1.4798	1.66e-09	7.39e-08	sp|P61622|ITA11_MOUSE Integrin alpha-11 OS=Mus musculus GN=Itga11 PE=1 SV=1//3.92191e-06
CI01000016_06135495	74.2732	219.274	-1.5618	6.18e-10	2.96e-08	sp|P29373|RABP2_HUMAN Cellular retinoic acid-binding protein 2 OS=Homo sapiens GN=CRABP2 PE=1 SV=2//5.67295e-11
CI01000016_06726223	215.91	135.665	0.67038	0.0053185	0.03974	sp|P21818|STMN2_RAT Stathmin-2 OS=Rattus norvegicus GN=Stmn2 PE=1 SV=2//2.52436e-09
CI01000016_06733577	68.7398	119.149	-0.79355	0.0039115	0.031239	sp|P52624|UPP1_MOUSE Uridine phosphorylase 1 OS=Mus musculus GN=Upp1 PE=1 SV=2//4.12492e-15
CI01000016_07090963	19.9225	193.753	-3.2818	6.18e-19	1.18e-16	-//-
CI01000016_07983149	51.6332	97.976	-0.92413	0.00091941	0.0095117	sp|Q9UJ83|HACL1_HUMAN 2-hydroxyacyl-CoA lyase 1 OS=Homo sapiens GN=HACL1 PE=1 SV=2//0
CI01000016_08033689	13.3981	36.5005	-1.4459	0.0004926	0.0056164	sp|Q5U3N0|PKHA8_DANRE Pleckstrin homology domain-containing family A member 8 OS=Danio rerio GN=plekha8 PE=2 SV=1//5.35586e-08
CI01000016_08037586	9.04497	89.9617	-3.3141	1.06e-16	1.53e-14	sp|Q5R941|FKB14_PONAB Peptidyl-prolyl cis-trans isomerase FKBP14 OS=Pongo abelii GN=FKBP14 PE=2 SV=1//2.19253e-108
CI01000016_08261533	1653.31	968.735	0.77119	0.00014438	0.0019853	sp|Q6P132|TXB1B_DANRE Tax1-binding protein 1 homolog B OS=Danio rerio GN=tax1bp1b PE=2 SV=3//2.21324e-17
CI01000016_08888177	505410	165189	1.6133	5.82e-12	4.11e-10	sp|Q5XJ10|G3P_DANRE Glyceraldehyde-3-phosphate dehydrogenase OS=Danio rerio GN=gapdh PE=2 SV=2//5.26452e-21
CI01000016_08914821	88.1073	288.159	-1.7095	1.95e-12	1.47e-10	sp|P46087|NOP2_HUMAN Putative ribosomal RNA methyltransferase NOP2 OS=Homo sapiens GN=NOP2 PE=1 SV=2//2.12388e-07
CI01000016_08923668	97.504	156.298	-0.68077	0.0058454	0.042782	sp|Q92979|NEP1_HUMAN Ribosomal RNA small subunit methyltransferase NEP1 OS=Homo sapiens GN=EMG1 PE=1 SV=4//8.23358e-11
CI01000016_09086358	162.254	83.318	0.96155	0.0003924	0.0046463	sp|P21564|CICH_TORMA Chloride channel protein OS=Torpedo marmorata PE=1 SV=1//6.90722e-07
CI01000016_09243601	4.16283	19.9545	-2.2611	0.00024721	0.0031404	sp|Q6GLK2|THEM4_XENLA Acyl-coenzyme A thioesterase THEM4 OS=Xenopus laevis GN=them4 PE=2 SV=2//1.6709e-51
CI01000016_09332379	900.146	551.608	0.70652	0.0012647	0.012372	sp|Q16610|ECM1_HUMAN Extracellular matrix protein 1 OS=Homo sapiens GN=ECM1 PE=1 SV=2//3.58547e-25
CI01000016_09361063	572.243	286.242	0.99939	3.45e-06	7.45e-05	sp|P55036|PSMD4_HUMAN 26S proteasome non-ATPase regulatory subunit 4 OS=Homo sapiens GN=PSMD4 PE=1 SV=1//5.10192e-152
CI01000016_09363932	506.602	312.706	0.69605	0.00079068	0.0083276	sp|P55036|PSMD4_HUMAN 26S proteasome non-ATPase regulatory subunit 4 OS=Homo sapiens GN=PSMD4 PE=1 SV=1//2.2708e-17
CI01000016_10386648	17.8876	4.62374	1.9518	0.0041866	0.032943	sp|O93464|CCKN_CARAU Cholecystokinin OS=Carassius auratus GN=cck PE=2 SV=1//2.37039e-09
CI01000016_11026452	30.5863	58.5736	-0.93737	0.0036319	0.029453	sp|P22781|DDC_CAVPO Aromatic-L-amino-acid decarboxylase OS=Cavia porcellus GN=DDC PE=2 SV=1//2.40392e-08
CI01000016_11226409	225.251	129.714	0.7962	0.0006858	0.0073973	sp|Q5NBX1|COBL_MOUSE Protein cordon-bleu OS=Mus musculus GN=Cobl PE=1 SV=1//1.68638e-12
CI01000017_00078906	112.158	183.4	-0.70946	0.0035848	0.029113	sp|Q9DCK3|TSN4_MOUSE Tetraspanin-4 OS=Mus musculus GN=Tspan4 PE=2 SV=1//8.22102e-77
CI01000017_00091574	1115.83	423.008	1.3994	1.91e-11	1.22e-09	sp|Q3U1J4|DDB1_MOUSE DNA damage-binding protein 1 OS=Mus musculus GN=Ddb1 PE=1 SV=2//8.29877e-11
CI01000017_00100851	944.272	335.246	1.494	1.49e-12	1.16e-10	sp|P33194|DDB1_CHLAE DNA damage-binding protein 1 OS=Chlorocebus aethiops GN=DDB1 PE=1 SV=1//2.18144e-16
CI01000017_00163693	1339.44	368.868	1.8605	6.57e-16	8.41e-14	sp|Q1RLU8|ST7_DANRE Suppressor of tumorigenicity 7 protein homolog OS=Danio rerio GN=st7 PE=2 SV=1//3.265e-07
CI01000017_00274920	20.2957	6.78977	1.5797	0.0032347	0.026718	sp|O93574|RELN_CHICK Reelin (Fragment) OS=Gallus gallus GN=RELN PE=2 SV=1//4.02145e-10
CI01000017_00288868	66.6588	29.5766	1.1723	0.00026613	0.0033421	sp|P78509|RELN_HUMAN Reelin OS=Homo sapiens GN=RELN PE=1 SV=3//2.87205e-07
CI01000017_00393230	316.35	178.687	0.82409	0.00027732	0.0034523	sp|P61227|RAP2B_RAT Ras-related protein Rap-2b OS=Rattus norvegicus GN=Rap2b PE=2 SV=1//7.34742e-114
CI01000017_00451319	71.0182	225.916	-1.6695	3.64e-05	0.00061325	sp|P97590|LEG7_RAT Galectin-7 OS=Rattus norvegicus GN=Lgals7 PE=2 SV=4//5.53995e-11
CI01000017_00517048	206.948	130.375	0.66661	0.0046915	0.03616	sp|Q8WVN8|UB2Q2_HUMAN Ubiquitin-conjugating enzyme E2 Q2 OS=Homo sapiens GN=UBE2Q2 PE=1 SV=1//1.07681e-170
CI01000017_00694475	1447.04	210.023	2.7845	5.94e-37	5.66e-34	sp|Q96S82|UBL7_HUMAN Ubiquitin-like protein 7 OS=Homo sapiens GN=UBL7 PE=1 SV=2//1.39517e-06
CI01000017_00762518	64.2968	138.286	-1.1048	0.00058382	0.0064532	sp|Q5ZPR3|CD276_HUMAN CD276 antigen OS=Homo sapiens GN=CD276 PE=1 SV=1//5.01347e-71
CI01000017_01638001	7.51582	103.477	-3.7832	0.0016881	0.01576	sp|Q9JLJ4|ELOV2_MOUSE Elongation of very long chain fatty acids protein 2 OS=Mus musculus GN=Elovl2 PE=2 SV=1//2.15321e-12
CI01000017_01691090	0.443161	15.1777	-5.098	0.00062815	0.0068626	sp|Q99315|YG31B_YEAST Transposon Ty3-G Gag-Pol polyprotein OS=Saccharomyces cerevisiae (strain ATCC 204508 / S288c) GN=TY3B-G PE=1 SV=3//1.09395e-09
CI01000018_00038887	624.216	1409.84	-1.1754	0.0057762	0.042329	sp|Q16822|PCKGM_HUMAN Phosphoenolpyruvate carboxykinase [GTP], mitochondrial OS=Homo sapiens GN=PCK2 PE=1 SV=3//2.43957e-19
CI01000018_00083422	283.477	137.605	1.0427	4.84e-06	0.00010016	sp|Q5E9I8|DCA11_BOVIN DDB1- and CUL4-associated factor 11 OS=Bos taurus GN=DCAF11 PE=2 SV=1//3.57279e-06
CI01000018_00271046	64.1602	147.206	-1.1981	7.78e-06	0.00015407	sp|A1L1W4|RD10A_DANRE Retinol dehydrogenase 10-A OS=Danio rerio GN=rdh10a PE=2 SV=1//2.85147e-11
CI01000018_00326190	3.10748	19.1674	-2.6248	0.00014987	0.0020534	sp|P70371|TERF1_MOUSE Telomeric repeat-binding factor 1 OS=Mus musculus GN=Terf1 PE=1 SV=1//1.34914e-11
CI01000018_00801917	146.821	420.846	-1.5192	2.5e-11	1.57e-09	sp|Q6DED0|TR1L1_XENLA Translocating chain-associated membrane protein 1-like 1 OS=Xenopus laevis GN=tram1l1 PE=2 SV=1//1.16292e-135
CI01000018_01076302	1353.79	535.028	1.3393	3.06e-07	8.5e-06	sp|Q9GKY8|JPH1_RABIT Junctophilin-1 OS=Oryctolagus cuniculus GN=JPH1 PE=2 SV=1//4.4388e-58
CI01000018_02113293	6001.97	3505.99	0.77562	9.71e-05	0.0014174	sp|P41091|IF2G_HUMAN Eukaryotic translation initiation factor 2 subunit 3 OS=Homo sapiens GN=EIF2S3 PE=1 SV=3//0
CI01000018_02342822	138.939	487.944	-1.8123	2.11e-15	2.52e-13	sp|P13667|PDIA4_HUMAN Protein disulfide-isomerase A4 OS=Homo sapiens GN=PDIA4 PE=1 SV=2//0
CI01000018_02354633	40.2262	122.224	-1.6033	6.54e-07	1.69e-05	sp|Q08BS4|EZH2_DANRE Histone-lysine N-methyltransferase EZH2 OS=Danio rerio GN=ezh2 PE=2 SV=1//0
CI01000018_03575338	119.887	65.4207	0.87386	0.00079387	0.0083581	sp|Q8BGQ2|CSRN2_MOUSE Cysteine/serine-rich nuclear protein 2 OS=Mus musculus GN=Csrnp2 PE=2 SV=1//7.59552e-15
CI01000018_03964818	72.8259	36.8851	0.98141	0.0010317	0.010474	-//-
CI01000018_03984331	58.1657	25.9731	1.1631	0.00044771	0.0052042	sp|Q9PTJ6|CTDSL_CHICK CTD small phosphatase-like protein OS=Gallus gallus GN=NFI1 PE=2 SV=2//2.47513e-21
CI01000018_04035673	15.4536	54.6126	-1.8213	1.88e-06	4.31e-05	sp|Q5U504|KBTB5_XENLA Kelch repeat and BTB domain-containing protein 5 OS=Xenopus laevis GN=kbtbd5 PE=2 SV=1//0
CI01000018_04229417	39.5854	104.183	-1.3961	1.69e-06	3.91e-05	-//-
CI01000018_04233076	76.4604	15.854	2.2699	1.65e-11	1.07e-09	-//-
CI01000018_04573228	73.4274	169.64	-1.2081	1.97e-06	4.48e-05	sp|Q8JH47|CDK8_DANRE Cyclin-dependent kinase 8 OS=Danio rerio GN=cdk8 PE=2 SV=1//0
CI01000018_04810778	107.46	198.504	-0.88537	0.00018855	0.0024903	sp|Q5REX5|ABHDA_PONAB Mycophenolic acid acyl-glucuronide esterase, mitochondrial OS=Pongo abelii GN=ABHD10 PE=2 SV=1//1.68059e-13
CI01000018_05253583	46.9908	20.179	1.2195	0.00065039	0.0070607	sp|Q90641|IPKA_CHICK cAMP-dependent protein kinase inhibitor alpha OS=Gallus gallus GN=PKIA PE=3 SV=3//3.1356e-14
CI01000018_05816159	56.2871	27.1475	1.052	0.0021727	0.019289	sp|Q14541|HNF4G_HUMAN Hepatocyte nuclear factor 4-gamma OS=Homo sapiens GN=HNF4G PE=1 SV=3//6.70962e-12
CI01000018_05864041	115.684	40.2754	1.5222	7.91e-08	2.54e-06	-//-
CI01000018_05897614	5.21818	20.6699	-1.9859	0.00076004	0.0080643	sp|P52550|MYBA_CHICK Myb-related protein A OS=Gallus gallus GN=MYBL1 PE=2 SV=1//0
CI01000018_05911415	47.6197	111.682	-1.2298	2.33e-05	0.00040843	sp|Q9CYH6|RRS1_MOUSE Ribosome biogenesis regulatory protein homolog OS=Mus musculus GN=Rrs1 PE=2 SV=1//6.73036e-125
CI01000018_05950658	55.2225	138.252	-1.324	1.4e-06	3.33e-05	sp|Q9DE46|DPOLA_XENLA DNA polymerase alpha catalytic subunit OS=Xenopus laevis GN=pola1 PE=2 SV=1//2.04475e-10
CI01000018_06423657	956.019	291.054	1.7158	3.4e-16	4.59e-14	sp|Q5PQN5|TRI55_RAT Tripartite motif-containing protein 55 OS=Rattus norvegicus GN=Trim55 PE=2 SV=1//5.65498e-167
CI01000018_06585316	130.096	75.5228	0.78459	0.0023204	0.020285	sp|Q8K1N2|PHLB2_MOUSE Pleckstrin homology-like domain family B member 2 OS=Mus musculus GN=Phldb2 PE=1 SV=2//4.29743e-07
CI01000018_06782576	34.9009	6.16882	2.5002	6.32e-08	2.08e-06	sp|Q8N239|KLH34_HUMAN Kelch-like protein 34 OS=Homo sapiens GN=KLHL34 PE=2 SV=1//3.29631e-125
CI01000018_06890718	413.935	219.689	0.91394	2.81e-05	0.00048573	sp|P04759|ACHD_BOVIN Acetylcholine receptor subunit delta OS=Bos taurus GN=CHRND PE=2 SV=1//5.6556e-09
CI01000018_06953871	316.938	120.844	1.3911	1.21e-08	4.54e-07	sp|Q56A24|KLH24_RAT Kelch-like protein 24 OS=Rattus norvegicus GN=Klhl24 PE=1 SV=1//3.61024e-23
CI01000019_00717659	6.60289	61.1725	-3.2117	4.04e-05	0.00066973	sp|Q9EPZ7|SO1C1_RAT Solute carrier organic anion transporter family member 1C1 OS=Rattus norvegicus GN=Slco1c1 PE=1 SV=1//2.94763e-15
CI01000019_00828531	17.5875	46.5979	-1.4057	0.00020842	0.0027065	sp|P31649|S6A13_MOUSE Sodium- and chloride-dependent GABA transporter 2 OS=Mus musculus GN=Slc6a13 PE=1 SV=1//1.01541e-148
CI01000019_01178310	11.1749	26.2977	-1.2347	0.0064685	0.046462	sp|Q7Z2W4|ZCCHV_HUMAN Zinc finger CCCH-type antiviral protein 1 OS=Homo sapiens GN=ZC3HAV1 PE=1 SV=3//2.87927e-17
CI01000019_01232161	145.147	83.3147	0.80087	0.001383	0.013343	sp|Q7ZUM8|UBP44_DANRE Ubiquitin carboxyl-terminal hydrolase 44 OS=Danio rerio GN=usp44 PE=2 SV=1//1.85595e-71
CI01000019_01559104	170.236	25.4615	2.7411	2.08e-13	1.88e-11	sp|Q16875|F263_HUMAN 6-phosphofructo-2-kinase/fructose-2,6-bisphosphatase 3 OS=Homo sapiens GN=PFKFB3 PE=1 SV=1//0
CI01000019_01743210	8660.86	5550.61	0.64186	0.0010327	0.010479	sp|Q91VR2|ATPG_MOUSE ATP synthase subunit gamma, mitochondrial OS=Mus musculus GN=Atp5c1 PE=1 SV=1//3.1504e-162
CI01000019_03138908	17.4677	64.3243	-1.8807	1.24e-07	3.79e-06	sp|Q1JQ66|S35E3_DANRE Solute carrier family 35 member E3 OS=Danio rerio GN=slc35e3 PE=2 SV=1//3.94772e-16
CI01000019_03666551	777.472	503.615	0.62647	0.0027094	0.023127	sp|Q3UG20|MLL5_MOUSE Histone-lysine N-methyltransferase MLL5 OS=Mus musculus GN=Mll5 PE=1 SV=2//8.15951e-10
CI01000019_05124800	37.512	15.5731	1.2683	0.0021714	0.019289	sp|Q6R2W3|SCND3_HUMAN SCAN domain-containing protein 3 OS=Homo sapiens GN=SCAND3 PE=2 SV=1//1.1861e-23
CI01000019_05194012	341.418	132.782	1.3625	2.35e-09	1.01e-07	sp|Q58CN9|NAPEP_BOVIN N-acyl-phosphatidylethanolamine-hydrolyzing phospholipase D OS=Bos taurus GN=NAPEPLD PE=2 SV=1//1.67133e-135
CI01000019_05494744	176.578	380.356	-1.107	7.16e-07	1.83e-05	sp|Q8N6Y2|LRC17_HUMAN Leucine-rich repeat-containing protein 17 OS=Homo sapiens GN=LRRC17 PE=2 SV=1//1.49951e-127
CI01000019_05758446	3.85674	20.1448	-2.385	0.00011098	0.0015804	sp|P54289|CA2D1_HUMAN Voltage-dependent calcium channel subunit alpha-2/delta-1 OS=Homo sapiens GN=CACNA2D1 PE=1 SV=3//7.57016e-23
CI01000019_05790402	24.3369	131.093	-2.4294	1.69e-06	3.91e-05	sp|P13806|CA2D1_RABIT Voltage-dependent calcium channel subunit alpha-2/delta-1 OS=Oryctolagus cuniculus GN=CACNA2D1 PE=1 SV=1//0
CI01000020_00220377	1081.37	583.851	0.88919	1.56e-05	0.00028475	sp|Q7ZT42|SND1_DANRE Staphylococcal nuclease domain-containing protein 1 OS=Danio rerio GN=snd1 PE=2 SV=1//1.54404e-22
CI01000020_00289375	702.354	392.951	0.83785	7.12e-05	0.0010873	sp|Q7ZT42|SND1_DANRE Staphylococcal nuclease domain-containing protein 1 OS=Danio rerio GN=snd1 PE=2 SV=1//3.75303e-177
CI01000020_00550204	98.9334	163.743	-0.72691	0.0038732	0.030998	sp|Q5RGV1|IMDH3_DANRE Inosine-5&apos;-monophosphate dehydrogenase 1b OS=Danio rerio GN=impdh1b PE=2 SV=1//6.32959e-09
CI01000020_00729331	122.65	38.613	1.6674	3.86e-09	1.59e-07	sp|Q5FVB0|ATX10_XENTR Ataxin-10 OS=Xenopus tropicalis GN=atxn10 PE=2 SV=1//1.93826e-103
CI01000020_00900973	337.299	99.5932	1.7599	4.37e-14	4.38e-12	sp|Q6NUQ1|RINT1_HUMAN RAD50-interacting protein 1 OS=Homo sapiens GN=RINT1 PE=1 SV=1//0
CI01000020_00942015	19.084	54.7125	-1.5195	0.00096046	0.0098792	sp|Q5RH01|CNDH2_DANRE Condensin-2 complex subunit H2 OS=Danio rerio GN=ncaph2 PE=2 SV=1//4.48347e-11
CI01000020_01384854	19.1167	92.5478	-2.2754	8.45e-12	5.76e-10	sp|Q5R9A4|DNJB9_PONAB DnaJ homolog subfamily B member 9 OS=Pongo abelii GN=DNAJB9 PE=2 SV=1//4.56882e-68
CI01000020_01441420	400.071	199.334	1.0051	4.29e-06	8.98e-05	sp|Q00872|MYPC1_HUMAN Myosin-binding protein C, slow-type OS=Homo sapiens GN=MYBPC1 PE=1 SV=2//0
CI01000020_01559598	150.576	90.8801	0.72845	0.0038325	0.030727	sp|Q91WI7|ITFG2_MOUSE Integrin-alpha FG-GAP repeat-containing protein 2 OS=Mus musculus GN=Itfg2 PE=2 SV=1//9.91238e-12
CI01000020_01724902	4.79627	18.8059	-1.9712	0.0049103	0.037502	sp|Q90325|IGF1A_CYPCA Insulin-like growth factor I, adult form OS=Cyprinus carpio PE=2 SV=1//1.54042e-40
CI01000020_02120765	12795.8	6865.61	0.89821	3.74e-06	7.98e-05	sp|Q9PVK4|LDHBA_DANRE L-lactate dehydrogenase B-A chain OS=Danio rerio GN=ldhba PE=2 SV=4//0
CI01000020_02297112	1937.03	1200.46	0.69026	0.00055869	0.0062405	sp|P34743|BTG1_CHICK Protein BTG1 OS=Gallus gallus GN=BTG1 PE=2 SV=1//1.283e-73
CI01000020_02412253	848.207	1797.01	-1.0831	1.29e-07	3.94e-06	sp|P51890|LUM_CHICK Lumican OS=Gallus gallus GN=LUM PE=1 SV=1//2.71843e-118
CI01000020_02427648	12.3427	32.3803	-1.3915	0.0026711	0.022858	sp|Q9DE66|KERA_COTJA Keratocan OS=Coturnix coturnix japonica GN=KERA PE=2 SV=1//4.28532e-112
CI01000020_02438850	21.7356	46.4664	-1.0961	0.0054319	0.040355	sp|Q90944|EPYC_CHICK Epiphycan OS=Gallus gallus GN=EPYC PE=2 SV=1//2.04688e-91
CI01000020_02705226	9.45548	29.7493	-1.6536	0.00041213	0.0048557	sp|P32018|COEA1_CHICK Collagen alpha-1(XIV) chain OS=Gallus gallus GN=COL14A1 PE=1 SV=2//7.05664e-09
CI01000020_03176041	92.3544	51.8808	0.83198	0.0026859	0.022954	sp|Q6BEA0|PLXA4_DANRE Plexin-A4 OS=Danio rerio GN=plxna4 PE=2 SV=1//0
CI01000020_03271412	208.8	109.334	0.93338	9.61e-05	0.0014044	sp|Q90X44|NRF1_DANRE Nuclear respiratory factor 1 OS=Danio rerio GN=nrf1 PE=2 SV=2//0
CI01000020_03338805	97.9212	209.357	-1.0963	8.39e-06	0.00016435	sp|Q86WB0|NIPA_HUMAN Nuclear-interacting partner of ALK OS=Homo sapiens GN=ZC3HC1 PE=1 SV=1//6.38193e-06
CI01000020_03391963	291.035	101.987	1.5128	9.96e-11	5.64e-09	sp|Q9EPH0|S26A5_RAT Prestin OS=Rattus norvegicus GN=Slc26a5 PE=1 SV=1//0
CI01000020_03396967	1204.09	783.645	0.61967	0.001579	0.014926	sp|Q5R8D7|PRS7_PONAB 26S protease regulatory subunit 7 OS=Pongo abelii GN=PSMC2 PE=2 SV=3//9.15806e-11
CI01000020_03408250	275.36	442.672	-0.68492	0.0016575	0.01554	sp|P15121|ALDR_HUMAN Aldose reductase OS=Homo sapiens GN=AKR1B1 PE=1 SV=3//1.91202e-165
CI01000020_03412685	44.8421	99.3654	-1.1479	5.92e-05	0.00093619	sp|P16116|ALDR_BOVIN Aldose reductase OS=Bos taurus GN=AKR1B1 PE=1 SV=1//8.28394e-34
CI01000020_03559211	426.057	182.582	1.2225	2.76e-08	9.86e-07	sp|Q63563|ABCC9_RAT ATP-binding cassette sub-family C member 9 OS=Rattus norvegicus GN=Abcc9 PE=2 SV=1//1.18163e-10
CI01000020_03846507	36.086	77.6307	-1.1052	0.00073524	0.0078331	sp|Q56JV6|TWF1_BOVIN Twinfilin-1 OS=Bos taurus GN=TWF1 PE=2 SV=1//3.67629e-168
CI01000020_04102212	61.6942	27.8099	1.1495	0.00053315	0.005995	sp|P14781|CNTN1_CHICK Contactin-1 OS=Gallus gallus GN=CNTN1 PE=1 SV=1//1.22518e-07
CI01000020_04195369	243.639	73.2058	1.7347	7.92e-10	3.75e-08	sp|Q9Y5L0|TNPO3_HUMAN Transportin-3 OS=Homo sapiens GN=TNPO3 PE=1 SV=3//4.84634e-15
CI01000020_04207990	2212.58	467.585	2.2424	1.48e-26	5.79e-24	sp|Q9Y5L0|TNPO3_HUMAN Transportin-3 OS=Homo sapiens GN=TNPO3 PE=1 SV=3//1.52492e-15
CI01000020_04223533	43.1067	191.677	-2.1527	2.8e-15	3.31e-13	sp|B5X186|CALUA_SALSA Calumenin-A OS=Salmo salar GN=calua PE=2 SV=1//5.46393e-12
CI01000020_04320384	34.515	90.4423	-1.3898	0.00047788	0.0054857	sp|Q5U4C9|DYRK2_MOUSE Dual specificity tyrosine-phosphorylation-regulated kinase 2 OS=Mus musculus GN=Dyrk2 PE=2 SV=1//0
CI01000020_04636463	23.8157	9.11068	1.3863	0.0039503	0.031456	sp|Q925T6|GRIP1_MOUSE Glutamate receptor-interacting protein 1 OS=Mus musculus GN=Grip1 PE=1 SV=1//1.82271e-17
CI01000020_04669776	31.8299	11.6067	1.4554	0.00071227	0.0076225	sp|Q9Y3R0|GRIP1_HUMAN Glutamate receptor-interacting protein 1 OS=Homo sapiens GN=GRIP1 PE=1 SV=3//5.14354e-09
CI01000020_04740265	121.197	248.666	-1.0369	1.49e-05	0.00027437	sp|Q8IXL7|MSRB3_HUMAN Methionine-R-sulfoxide reductase B3 OS=Homo sapiens GN=MSRB3 PE=1 SV=2//6.73667e-70
CI01000020_04835758	63.3525	34.2222	0.88847	0.0060529	0.043908	sp|Q8NG08|HELB_HUMAN DNA helicase B OS=Homo sapiens GN=HELB PE=1 SV=2//5.66957e-174
CI01000020_04868956	389.409	578.169	-0.5702	0.0049445	0.037653	sp|P79382|MGST1_PIG Microsomal glutathione S-transferase 1 OS=Sus scrofa GN=MGST1 PE=2 SV=3//7.11385e-48
CI01000020_05129284	2544.92	153.165	4.0545	1.51e-70	1.08e-66	sp|Q4VBT5|MKRN1_DANRE Probable E3 ubiquitin-protein ligase makorin-1 OS=Danio rerio GN=mkrn1 PE=2 SV=1//1.61662e-15
CI01000020_05161129	400.619	192.059	1.0607	1.36e-06	3.23e-05	sp|O95628|CNOT4_HUMAN CCR4-NOT transcription complex subunit 4 OS=Homo sapiens GN=CNOT4 PE=1 SV=3//0
CI01000020_05335741	692.816	313.046	1.1461	7.01e-08	2.28e-06	sp|P97784|CRY1_MOUSE Cryptochrome-1 OS=Mus musculus GN=Cry1 PE=1 SV=1//6.88676e-12
CI01000020_05557832	205.797	126.058	0.70713	0.0030752	0.025607	sp|Q99PV3|MKLN1_RAT Muskelin OS=Rattus norvegicus GN=Mkln1 PE=1 SV=1//4.9038e-07
CI01000020_05656758	608.858	306.499	0.99022	2.33e-06	5.22e-05	sp|Q7Z628|ARHG8_HUMAN Neuroepithelial cell-transforming gene 1 protein OS=Homo sapiens GN=NET1 PE=1 SV=1//0
CI01000020_05714928	49.1466	7.59028	2.6949	5.97e-10	2.86e-08	sp|Q8WXK3|ASB13_HUMAN Ankyrin repeat and SOCS box protein 13 OS=Homo sapiens GN=ASB13 PE=1 SV=2//4.46506e-07
CI01000020_05813941	162.948	256.127	-0.65245	0.0045721	0.03545	sp|Q9W7J1|SE3AA_DANRE Semaphorin-3aa OS=Danio rerio GN=sema3aa PE=2 SV=1//2.9641e-06
CI01000020_06253855	84.6976	44.8018	0.91876	0.0017395	0.016165	sp|A4D0V7|CPED1_HUMAN Cadherin-like and PC-esterase domain-containing protein 1 OS=Homo sapiens GN=CPED1 PE=2 SV=1//1.68497e-09
CI01000020_06265439	387.21	214.094	0.85487	9.66e-05	0.0014109	sp|Q5ZK36|ING3_CHICK Inhibitor of growth protein 3 OS=Gallus gallus GN=ING3 PE=2 SV=1//4.85398e-07
CI01000020_06772924	12.9509	34.8838	-1.4295	0.00073521	0.0078331	-//-
CI01000020_06808618	1124.8	2437.96	-1.116	3.08e-08	1.09e-06	sp|P08110|ENPL_CHICK Endoplasmin OS=Gallus gallus GN=HSP90B1 PE=1 SV=1//8.17333e-17
CI01000020_06887829	207.859	122.425	0.76371	0.0018389	0.016864	sp|F1QWK4|MCA3B_DANRE Protein-methionine sulfoxide oxidase mical3b OS=Danio rerio GN=mical3b PE=3 SV=2//3.74036e-83
CI01000020_06973912	231.693	401.826	-0.79436	0.00036386	0.0043553	sp|O75691|UTP20_HUMAN Small subunit processome component 20 homolog OS=Homo sapiens GN=UTP20 PE=1 SV=3//3.8503e-07
CI01000020_07020555	9.90802	30.7983	-1.6362	0.00048082	0.0055138	sp|P97691|FOXM1_RAT Forkhead box protein M1 OS=Rattus norvegicus GN=Foxm1 PE=2 SV=2//1.66924e-138
CI01000020_07034375	25.4479	61.0853	-1.2633	0.0026975	0.023039	sp|O95394|AGM1_HUMAN Phosphoacetylglucosamine mutase OS=Homo sapiens GN=PGM3 PE=1 SV=1//0
CI01000021_00346126	44.5201	113.492	-1.3501	2.55e-06	5.66e-05	-//-
CI01000021_00686621	96.4862	279.153	-1.5327	6.54e-10	3.12e-08	sp|Q5NVM4|TEBP_PONAB Prostaglandin E synthase 3 OS=Pongo abelii GN=PTGES3 PE=2 SV=1//3.72504e-39
CI01000021_00786023	144.9	85.222	0.76576	0.0029556	0.024814	sp|Q5ZJX4|RBM38_CHICK RNA-binding protein 38 OS=Gallus gallus GN=RBM38 PE=2 SV=1//9.1801e-58
CI01000021_00863639	613.626	292.144	1.0707	6.14e-07	1.6e-05	sp|Q91YR7|PRP6_MOUSE Pre-mRNA-processing factor 6 OS=Mus musculus GN=Prpf6 PE=2 SV=1//4.73054e-16
CI01000021_01154032	152.158	79.4313	0.93779	0.00015889	0.0021488	sp|Q9NWZ5|UCKL1_HUMAN Uridine-cytidine kinase-like 1 OS=Homo sapiens GN=UCKL1 PE=1 SV=2//0
CI01000021_01291953	532.39	198.06	1.4265	1.25e-06	3e-05	sp|Q0VAK6|LMOD3_HUMAN Leiomodin-3 OS=Homo sapiens GN=LMOD3 PE=2 SV=1//6.10308e-26
CI01000021_01607587	228.354	99.4924	1.1986	8.3e-06	0.00016269	sp|Q9ERQ3|ZN704_MOUSE Zinc finger protein 704 OS=Mus musculus GN=Znf704 PE=2 SV=1//3.94955e-10
CI01000021_01796792	114.12	50.1638	1.1858	1.78e-05	0.00032213	sp|Q95M30|HCK_MACFA Tyrosine-protein kinase HCK OS=Macaca fascicularis GN=HCK PE=2 SV=3//4.39078e-13
CI01000021_01824428	247.585	156.07	0.66573	0.0036377	0.029484	sp|A7MB28|NDRG3_BOVIN Protein NDRG3 OS=Bos taurus GN=NDRG3 PE=2 SV=1//8.53153e-30
CI01000021_01956597	279.553	110.124	1.344	9.33e-09	3.58e-07	sp|P59281|RHG39_MOUSE Rho GTPase-activating protein 39 OS=Mus musculus GN=Arhgap39 PE=1 SV=2//3.14229e-32
CI01000021_02315738	75.3438	36.035	1.0641	0.00043564	0.0050804	sp|A6NKF1|SAC31_HUMAN SAC3 domain-containing protein 1 OS=Homo sapiens GN=SAC3D1 PE=1 SV=2//6.74864e-07
CI01000021_02501217	88.4324	24.296	1.8639	3.06e-09	1.29e-07	sp|Q9NTX9|F217B_HUMAN Protein FAM217B OS=Homo sapiens GN=FAM217B PE=2 SV=1//1.18628e-17
CI01000021_03179692	193.027	111.714	0.78899	0.0011118	0.011105	sp|Q2LE08|FXP1B_DANRE Forkhead box protein P1-B OS=Danio rerio GN=foxp1b PE=2 SV=1//0
CI01000021_03225117	582.115	223.663	1.38	2.27e-10	1.21e-08	sp|Q63HR2|TENC1_HUMAN Tensin-like C1 domain-containing phosphatase OS=Homo sapiens GN=TENC1 PE=1 SV=2//8.75358e-16
CI01000021_03250332	7.93238	1.07855	2.8787	0.0041046	0.032468	-//-
CI01000021_03288743	441.997	247.59	0.83608	0.00012444	0.0017435	sp|Q8BGD9|IF4B_MOUSE Eukaryotic translation initiation factor 4B OS=Mus musculus GN=Eif4b PE=1 SV=1//2.30534e-08
CI01000021_03386768	17379.8	10881	0.67559	0.00069918	0.007519	sp|Q6NWF6|K2C8_DANRE Keratin, type II cytoskeletal 8 OS=Danio rerio GN=krt8 PE=1 SV=1//0
CI01000021_03570309	3.54863	20.5709	-2.5353	0.0034782	0.028376	sp|Q45FA5|SRPK_PHYPO Serine/threonine-protein kinase SRPK OS=Physarum polycephalum PE=1 SV=1//2.85297e-90
CI01000021_03624592	191.796	411.197	-1.1003	9.28e-07	2.29e-05	sp|Q3ZBD9|MARE1_BOVIN Microtubule-associated protein RP/EB family member 1 OS=Bos taurus GN=MAPRE1 PE=2 SV=3//5.0453e-132
CI01000021_03755297	2794.06	692.711	2.012	1.23e-22	3.52e-20	sp|Q6NZ09|ADRM1_DANRE Proteasomal ubiquitin receptor ADRM1 OS=Danio rerio GN=adrm1b PE=1 SV=1//9.14601e-09
CI01000021_04803001	180.639	69.1523	1.3853	1.84e-05	0.00033074	sp|Q8BHD8|PCMD2_MOUSE Protein-L-isoaspartate O-methyltransferase domain-containing protein 2 OS=Mus musculus GN=Pcmtd2 PE=2 SV=1//5.21921e-163
CI01000021_04803849	65.8657	28.6328	1.2019	0.00019032	0.0025079	-//-
CI01000021_04825902	36.7959	84.2919	-1.1958	6.32e-05	0.0009844	sp|Q6EV70|OFUT1_RAT GDP-fucose protein O-fucosyltransferase 1 OS=Rattus norvegicus GN=Pofut1 PE=2 SV=1//1.95757e-19
CI01000021_05506440	28.8136	79.0686	-1.4564	4.08e-06	8.64e-05	sp|Q502K2|SAMH1_DANRE SAM domain and HD domain-containing protein 1 OS=Danio rerio GN=samhd1 PE=2 SV=2//7.24442e-27
CI01000021_05637281	15.9352	68.5091	-2.1041	2.27e-09	9.75e-08	sp|P32017|CO9A3_CHICK Collagen alpha-3(IX) chain OS=Gallus gallus GN=COL9A3 PE=2 SV=1//3.19749e-33
CI01000021_05825783	386.947	145.839	1.4078	4.68e-10	2.29e-08	sp|P05625|RAF1_CHICK RAF proto-oncogene serine/threonine-protein kinase OS=Gallus gallus GN=RAF1 PE=2 SV=1//0
CI01000021_05993618	72.273	40.1423	0.84833	0.0052943	0.03959	sp|Q5VTL7|FNDC7_HUMAN Fibronectin type III domain-containing protein 7 OS=Homo sapiens GN=FNDC7 PE=2 SV=3//5.85397e-23
CI01000021_06060664	228.752	118.544	0.94836	8.45e-05	0.0012526	sp|Q5VTL7|FNDC7_HUMAN Fibronectin type III domain-containing protein 7 OS=Homo sapiens GN=FNDC7 PE=2 SV=3//2.15716e-10
CI01000021_06095590	13.8319	41.6698	-1.591	5.72e-05	0.00090739	sp|Q91XQ2|EPM2A_RAT Laforin (Fragment) OS=Rattus norvegicus GN=Epm2a PE=2 SV=1//3.74938e-06
CI01000021_06449790	40.8809	80.3269	-0.97446	0.0018992	0.017318	sp|Q9JJ09|NPT2B_RAT Sodium-dependent phosphate transport protein 2B OS=Rattus norvegicus GN=Slc34a2 PE=2 SV=1//8.08637e-10
CI01000021_06951507	9.01232	80.9167	-3.1665	1.85e-16	2.59e-14	sp|Q8C0F9|PRS35_MOUSE Inactive serine protease 35 OS=Mus musculus GN=Prss35 PE=2 SV=1//3.61502e-139
CI01000023_00085999	576.546	345.555	0.73852	0.00048683	0.0055683	sp|Q66KY3|CUTA_XENLA Protein CutA homolog OS=Xenopus laevis GN=cuta PE=2 SV=2//3.32166e-12
CI01000023_00179918	36.8864	160.203	-2.1187	5.96e-14	5.73e-12	sp|Q5XIG2|C1QT1_RAT Complement C1q tumor necrosis factor-related protein 1 OS=Rattus norvegicus GN=C1qtnf1 PE=2 SV=1//1.8036e-81
CI01000023_00239035	11337.2	6263.49	0.85603	1.83e-05	0.00032995	sp|Q6NW59|ATF4_DANRE Cyclic AMP-dependent transcription factor ATF-4 OS=Danio rerio GN=atf4 PE=2 SV=1//4.69209e-07
CI01000023_00367202	256.927	77.0392	1.7377	0.0012411	0.012171	sp|O73688|HMOX_TAKRU Heme oxygenase OS=Takifugu rubripes GN=hmox PE=3 SV=1//5.30663e-09
CI01000023_00409119	327.915	145.062	1.1766	2.75e-07	7.71e-06	sp|Q6WKW9|HMGX4_XENLA HMG box-containing protein 4 OS=Xenopus laevis GN=hmgxb4 PE=1 SV=1//3.12654e-10
CI01000023_00409825	104.679	43.2015	1.2768	0.00042948	0.0050253	sp|Q9UGU5|HMGX4_HUMAN HMG domain-containing protein 4 OS=Homo sapiens GN=HMGXB4 PE=2 SV=2//1.8506e-17
CI01000023_00444332	74.1574	41.8875	0.82407	0.0054465	0.040453	sp|Q08C57|ADXL_DANRE Adrenodoxin-like protein, mitochondrial OS=Danio rerio GN=fdx1l PE=2 SV=1//2.03692e-09
CI01000023_00474414	6.79317	29.8567	-2.1359	1.45e-05	0.00026769	sp|P39060|COIA1_HUMAN Collagen alpha-1(XVIII) chain OS=Homo sapiens GN=COL18A1 PE=1 SV=5//1.42191e-15
CI01000023_00488665	25.5498	54.1154	-1.0827	0.0024126	0.020937	sp|P39061|COIA1_MOUSE Collagen alpha-1(XVIII) chain OS=Mus musculus GN=Col18a1 PE=1 SV=4//1.56642e-44
CI01000024_00006408	86.6658	154.343	-0.8326	0.0010803	0.010861	sp|P39060|COIA1_HUMAN Collagen alpha-1(XVIII) chain OS=Homo sapiens GN=COL18A1 PE=1 SV=5//2.17364e-64
CI01000024_00020754	204.253	84.5661	1.2722	2.1e-07	6.04e-06	sp|P41440|S19A1_HUMAN Folate transporter 1 OS=Homo sapiens GN=SLC19A1 PE=1 SV=3//8.52975e-11
CI01000024_00081384	241.733	484.108	-1.0019	5.65e-06	0.00011555	sp|Q15155|NOMO1_HUMAN Nodal modulator 1 OS=Homo sapiens GN=NOMO1 PE=1 SV=5//0
CI01000024_00165522	1261.24	781.094	0.69127	0.00055514	0.0062057	sp|O73817|PSB3_ONCMY Proteasome subunit beta type-3 OS=Oncorhynchus mykiss GN=psmb3 PE=2 SV=1//6.83058e-144
CI01000024_00185320	6.46784	25.2508	-1.965	0.0004224	0.0049583	sp|O60779|S19A2_HUMAN Thiamine transporter 1 OS=Homo sapiens GN=SLC19A2 PE=1 SV=2//3.74049e-81
CI01000024_00540347	463.101	243.854	0.92531	2.12e-05	0.00037576	sp|O89039|CXCR7_RAT C-X-C chemokine receptor type 7 OS=Rattus norvegicus GN=Cxcr7 PE=1 SV=2//2.4338e-129
CI01000024_00583174	1483.34	686.365	1.1118	1.57e-07	4.64e-06	sp|Q58D15|TRI54_BOVIN Tripartite motif-containing protein 54 OS=Bos taurus GN=TRIM54 PE=2 SV=1//6.80844e-121
CI01000024_01261764	3.05225	25.493	-3.0622	4.77e-07	1.28e-05	sp|Q0V9E0|TM182_XENTR Transmembrane protein 182 OS=Xenopus tropicalis GN=tmem182 PE=2 SV=1//1.66811e-08
CI01000024_01384220	166.893	102.088	0.70911	0.0051154	0.038646	sp|Q9CXC9|ETV5_MOUSE ETS translocation variant 5 OS=Mus musculus GN=Etv5 PE=2 SV=1//0
CI01000024_01438170	1089.28	479.078	1.185	2.12e-05	0.00037568	sp|Q2HJH1|DNPEP_BOVIN Aspartyl aminopeptidase OS=Bos taurus GN=DNPEP PE=1 SV=1//5.5639e-41
CI01000024_01637097	15.3643	45.6517	-1.5711	5.13e-05	0.00082418	sp|Q7SXP8|GMPAB_DANRE Mannose-1-phosphate guanyltransferase alpha-B OS=Danio rerio GN=gmppab PE=2 SV=1//6.42309e-09
CI01000024_01771226	16987	9606.5	0.82235	0.00052414	0.0059077	sp|Q6DET9|EF1B_XENTR Elongation factor 1-beta OS=Xenopus tropicalis GN=eef1b PE=2 SV=3//5.38731e-76
CI01000024_01826420	16.8456	40.4136	-1.2625	0.0017462	0.016212	sp|Q92851|CASPA_HUMAN Caspase-10 OS=Homo sapiens GN=CASP10 PE=1 SV=3//2.5068e-44
CI01000024_01861662	248.613	148.115	0.74719	0.0015912	0.015026	sp|A7YY46|PNKD_BOVIN Probable hydrolase PNKD OS=Bos taurus GN=PNKD PE=2 SV=1//2.85044e-10
CI01000024_01892725	154.989	588.234	-1.9242	9.05e-18	1.51e-15	sp|Q2KIZ8|MCM6_BOVIN DNA replication licensing factor MCM6 OS=Bos taurus GN=MCM6 PE=2 SV=1//7.44298e-13
CI01000024_01923329	292.322	156.383	0.90247	0.00055843	0.00624	sp|Q28474|CXCR4_MACFA C-X-C chemokine receptor type 4 OS=Macaca fascicularis GN=CXCR4 PE=2 SV=2//2.34795e-147
CI01000024_02148749	455.672	201.298	1.1787	8.71e-08	2.76e-06	sp|Q9Y6E0|STK24_HUMAN Serine/threonine-protein kinase 24 OS=Homo sapiens GN=STK24 PE=1 SV=1//9.58456e-12
CI01000024_02417463	159.774	65.9031	1.2776	8.76e-07	2.18e-05	sp|A0AUS0|WSDU1_DANRE WD repeat, SAM and U-box domain-containing protein 1 OS=Danio rerio GN=wdsub1 PE=2 SV=1//3.23477e-19
CI01000024_02456292	551.921	298.818	0.8852	3.53e-05	0.00059686	sp|Q9DE13|BAZ2B_CHICK Bromodomain adjacent to zinc finger domain protein 2B OS=Gallus gallus GN=BAZ2B PE=2 SV=1//1.78984e-09
CI01000024_02545552	918.625	333.019	1.4639	3.56e-12	2.61e-10	sp|Q5R9W2|MARH7_PONAB E3 ubiquitin-protein ligase MARCH7 OS=Pongo abelii GN=MARCH7 PE=2 SV=1//5.30203e-64
CI01000024_02553801	25.2364	9.03455	1.482	0.0017532	0.016265	sp|Q14CH0|F171B_MOUSE Protein FAM171B OS=Mus musculus GN=Fam171b PE=1 SV=2//4.46441e-122
CI01000024_02739960	552.972	2734.09	-2.3058	4.58e-28	2.01e-25	sp|Q3U962|CO5A2_MOUSE Collagen alpha-2(V) chain OS=Mus musculus GN=Col5a2 PE=1 SV=1//1.12074e-06
CI01000024_02838763	149.788	86.0657	0.79941	0.0014478	0.013856	sp|Q68FE2|ATG9A_MOUSE Autophagy-related protein 9A OS=Mus musculus GN=Atg9a PE=2 SV=1//1.40497e-08
CI01000024_02936669	94.5676	161.566	-0.7727	0.0019133	0.017407	sp|Q6NV25|SMO3L_DANRE Small ubiquitin-related modifier 3-like OS=Danio rerio GN=sumo3l PE=2 SV=1//1.94175e-59
CI01000024_02964449	120.732	37.7484	1.6773	2.07e-09	8.99e-08	sp|Q5F364|MRP1_CHICK Multidrug resistance-associated protein 1 OS=Gallus gallus GN=ABCC1 PE=2 SV=1//1.72268e-09
CI01000024_03023568	159.253	95.7088	0.73459	0.0033245	0.027294	sp|P32248|CCR7_HUMAN C-C chemokine receptor type 7 OS=Homo sapiens GN=CCR7 PE=1 SV=2//7.77252e-96
CI01000024_03044136	1306.92	2537.7	-0.95735	0.0047609	0.036587	sp|Q6IQM2|CYC_DANRE Cytochrome c OS=Danio rerio GN=cyc PE=2 SV=3//1.64847e-67
CI01000024_03059085	1.55374	10.3953	-2.7421	0.0023688	0.020619	sp|Q61985|NF2L1_MOUSE Nuclear factor erythroid 2-related factor 1 OS=Mus musculus GN=Nfe2l1 PE=2 SV=1//2.13494e-10
CI01000024_03117989	20745.3	8708.45	1.2523	3.27e-10	1.67e-08	sp|Q98880|ACHA_DANRE Acetylcholine receptor subunit alpha OS=Danio rerio GN=chrna1 PE=2 SV=1//0
CI01000024_03506746	3421.13	1470.02	1.2186	7.49e-10	3.56e-08	sp|Q148D5|SUCB1_BOVIN Succinyl-CoA ligase [ADP-forming] subunit beta, mitochondrial OS=Bos taurus GN=SUCLA2 PE=2 SV=1//5.54856e-12
CI01000024_03570505	72.5071	12.4272	2.5446	1.07e-12	8.46e-11	sp|F1Q930|T237A_DANRE Transmembrane protein 237A OS=Danio rerio GN=tmem237a PE=3 SV=1//9.13455e-06
CI01000024_03622283	130.28	47.9258	1.4427	8.13e-08	2.6e-06	sp|P0C5Y8|ALS2_RAT Alsin OS=Rattus norvegicus GN=Als2 PE=2 SV=1//7.39625e-08
CI01000024_03707792	359.981	738.142	-1.036	8.26e-07	2.07e-05	sp|Q6NX08|WDR12_DANRE Ribosome biogenesis protein wdr12 OS=Danio rerio GN=wdr12 PE=2 SV=1//0
CI01000024_03962240	53.0311	128.988	-1.2823	0.0048734	0.037271	sp|Q6TLF6|RGN_DANRE Regucalcin OS=Danio rerio GN=rgn PE=2 SV=1//2.48318e-21
CI01000024_03976364	644.762	330.888	0.96242	4.97e-06	0.00010265	sp|Q9H269|VPS16_HUMAN Vacuolar protein sorting-associated protein 16 homolog OS=Homo sapiens GN=VPS16 PE=1 SV=2//4.30745e-18
CI01000024_04310552	359.677	231.052	0.63848	0.0032492	0.026799	sp|Q17QG5|UB2G2_BOVIN Ubiquitin-conjugating enzyme E2 G2 OS=Bos taurus GN=UBE2G2 PE=2 SV=1//5.41624e-14
CI01000024_04448994	103.418	58.7231	0.81648	0.002208	0.019506	sp|P29288|PPA5_RAT Tartrate-resistant acid phosphatase type 5 OS=Rattus norvegicus GN=Acp5 PE=1 SV=1//3.03059e-136
CI01000024_04489204	671.807	422.841	0.66793	0.0014067	0.013516	sp|Q6IP59|CTL2_XENLA Choline transporter-like protein 2 OS=Xenopus laevis GN=slc44a2 PE=2 SV=1//0
CI01000024_04567525	51.4212	129.074	-1.3278	2.56e-06	5.67e-05	sp|Q9ET58|KLF2_RAT Krueppel-like factor 2 OS=Rattus norvegicus GN=Klf2 PE=2 SV=1//3.01395e-06
CI01000024_04751675	57722.2	34630.3	0.73709	0.0029285	0.024665	sp|Q5PR66|TTC26_DANRE Tetratricopeptide repeat protein 26 OS=Danio rerio GN=ttc26 PE=2 SV=1//0
CI01000024_04771060	150.622	89.3037	0.75414	0.003129	0.026003	sp|D4A666|UBN2_RAT Ubinuclein-2 OS=Rattus norvegicus GN=Ubn2 PE=3 SV=1//2.94919e-168
CI01000024_04783105	90.6118	198.608	-1.1322	4.25e-06	8.94e-05	sp|Q99105|MYSU_RABIT Myosin heavy chain, embryonic smooth muscle isoform (Fragment) OS=Oryctolagus cuniculus PE=2 SV=1//1.89884e-06
CI01000024_04919010	77.6434	234.498	-1.5946	1.06e-10	5.94e-09	sp|Q9D1M7|FKB11_MOUSE Peptidyl-prolyl cis-trans isomerase FKBP11 OS=Mus musculus GN=Fkbp11 PE=2 SV=1//1.38347e-43
CI01000024_05226994	2874.98	4227.32	-0.55619	0.0048153	0.036915	sp|Q5R1W4|TBA1B_PANTR Tubulin alpha-1B chain OS=Pan troglodytes GN=TUBA1B PE=2 SV=1//1.3416e-09
CI01000024_05627546	76.5595	29.6683	1.3677	1.42e-05	0.00026186	sp|Q5RD97|RN219_PONAB RING finger protein 219 OS=Pongo abelii GN=RNF219 PE=2 SV=1//1.35103e-91
CI01000024_07169937	59.5104	29.0087	1.0367	0.0018838	0.01721	sp|Q9P283|SEM5B_HUMAN Semaphorin-5B OS=Homo sapiens GN=SEMA5B PE=2 SV=4//3.40853e-08
CI01000024_07251354	34.9602	101.659	-1.54	3.59e-07	9.82e-06	sp|Q0III3|DC1I2_BOVIN Cytoplasmic dynein 1 intermediate chain 2 OS=Bos taurus GN=DYNC1I2 PE=1 SV=1//5.83269e-31
CI01000024_07285087	454.539	255.201	0.83277	0.00010798	0.0015417	sp|Q90ZY6|TLK1B_DANRE Serine/threonine-protein kinase tousled-like 1-B OS=Danio rerio GN=tlk1b PE=2 SV=1//0
CI01000024_07409179	160.548	319.263	-0.99174	1.34e-05	0.00024836	sp|P28048|LAA_XENLA Lupus La protein homolog A OS=Xenopus laevis GN=ssb-a PE=2 SV=1//4.31066e-09
CI01000024_07421136	116.692	190.116	-0.70418	0.0040611	0.032204	sp|O55035|PPIG_RAT Peptidyl-prolyl cis-trans isomerase G OS=Rattus norvegicus GN=Ppig PE=1 SV=2//2.40459e-06
CI01000024_07695341	558.319	285.076	0.96974	6.48e-06	0.00013133	sp|Q5RD88|KDM4A_PONAB Lysine-specific demethylase 4A OS=Pongo abelii GN=KDM4A PE=2 SV=1//5.62832e-10
CI01000024_08259943	351.547	177.14	0.98883	9.53e-06	0.00018389	sp|Q5T011|SZT2_HUMAN Protein SZT2 OS=Homo sapiens GN=SZT2 PE=2 SV=3//1.51051e-06
CI01000024_08264845	14.4494	4.29845	1.7491	0.0056925	0.041878	sp|A2A9C3|SZT2_MOUSE Protein SZT2 OS=Mus musculus GN=Szt2 PE=1 SV=1//1.11472e-13
CI01000024_08268605	183.737	48.1931	1.9307	1.66e-13	1.52e-11	sp|Q6NYT1|MED8_DANRE Mediator of RNA polymerase II transcription subunit 8 OS=Danio rerio GN=med8 PE=2 SV=1//2.47469e-90
CI01000024_08269782	140.364	35.1174	1.9989	1.01e-12	8.14e-11	sp|Q6NYT1|MED8_DANRE Mediator of RNA polymerase II transcription subunit 8 OS=Danio rerio GN=med8 PE=2 SV=1//5.40524e-66
CI01000024_08496012	59.3075	108.55	-0.87207	0.0021928	0.019424	-//-
CI01000024_08512420	160.797	90.786	0.8247	0.00064688	0.0070279	sp|P36896|ACV1B_HUMAN Activin receptor type-1B OS=Homo sapiens GN=ACVR1B PE=1 SV=1//2.06853e-16
CI01000025_00115511	32922	15792	1.0599	0.00014661	0.0020126	sp|Q5V9E9|G6PI_DICDI Glucose-6-phosphate isomerase OS=Dictyostelium discoideum GN=gpi PE=3 SV=1//3.86573e-166
CI01000025_00207489	105.977	53.088	0.99729	0.00035296	0.0042461	sp|P46934|NEDD4_HUMAN E3 ubiquitin-protein ligase NEDD4 OS=Homo sapiens GN=NEDD4 PE=1 SV=4//0
CI01000026_00432731	69.2601	387.809	-2.4852	6.21e-24	1.91e-21	sp|Q6NUA0|CHRD1_XENLA Cysteine and histidine-rich domain-containing protein 1 OS=Xenopus laevis GN=chordc1 PE=2 SV=1//1.08066e-08
CI01000026_00540674	59.4797	30.873	0.94605	0.003498	0.028489	sp|Q9H2B2|SYT4_HUMAN Synaptotagmin-4 OS=Homo sapiens GN=SYT4 PE=1 SV=1//3.00249e-169
CI01000026_00675919	44.9026	92.0659	-1.0359	0.00040399	0.0047702	sp|O43281|EFS_HUMAN Embryonal Fyn-associated substrate OS=Homo sapiens GN=EFS PE=2 SV=1//3.74289e-18
CI01000026_00743165	489.315	307.588	0.66976	0.0015031	0.014304	sp|Q7TQH7|LRP10_MOUSE Low-density lipoprotein receptor-related protein 10 OS=Mus musculus GN=Lrp10 PE=2 SV=2//5.34344e-135
CI01000026_00793571	170.71	84.2257	1.0192	0.0010935	0.010968	sp|Q9UHI5|LAT2_HUMAN Large neutral amino acids transporter small subunit 2 OS=Homo sapiens GN=SLC7A8 PE=1 SV=1//5.0837e-09
CI01000026_00920865	9.84744	42.3243	-2.1037	9.36e-07	2.3e-05	sp|Q68CZ6|HAUS3_HUMAN HAUS augmin-like complex subunit 3 OS=Homo sapiens GN=HAUS3 PE=1 SV=1//2.00473e-83
CI01000026_01010038	276.344	137.625	1.0057	1.49e-05	0.00027377	sp|Q9H3P2|NELFA_HUMAN Negative elongation factor A OS=Homo sapiens GN=WHSC2 PE=1 SV=3//5.93932e-54
CI01000026_01082783	35.4586	10.2612	1.7889	0.00065716	0.0071207	sp|Q1L6U9|MSMP_HUMAN Prostate-associated microseminoprotein OS=Homo sapiens GN=MSMP PE=1 SV=1//1.40865e-28
CI01000026_01280856	45.5774	149.615	-1.7149	6.87e-10	3.27e-08	sp|Q5EA50|RABEK_BOVIN Rab9 effector protein with kelch motifs OS=Bos taurus GN=RABEPK PE=2 SV=1//7.31685e-22
CI01000026_01371253	6.76455	20.7371	-1.6161	0.0026461	0.022682	sp|P58158|B3GA3_MOUSE Galactosylgalactosylxylosylprotein 3-beta-glucuronosyltransferase 3 OS=Mus musculus GN=B3gat3 PE=2 SV=1//1.10243e-136
CI01000026_01381978	33.9594	66.0823	-0.96046	0.0038056	0.030576	-//-
CI01000026_02125256	15.4482	40.7297	-1.3986	0.00035972	0.0043111	sp|Q6DBW9|C99L2_DANRE CD99 antigen-like protein 2 OS=Danio rerio GN=cd99l2 PE=2 SV=1//1.02806e-16
CI01000026_02276148	266.058	168.816	0.65629	0.003992	0.031735	sp|Q9DDE3|ACES_DANRE Acetylcholinesterase OS=Danio rerio GN=ache PE=2 SV=1//4.16922e-17
CI01000026_02319349	0.804485	8.03213	-3.3196	0.0032109	0.026559	-//-
CI01000026_02563125	34.7531	85.7396	-1.3028	2.12e-05	0.00037576	sp|Q9R0Q9|MPU1_MOUSE Mannose-P-dolichol utilization defect 1 protein OS=Mus musculus GN=Mpdu1 PE=2 SV=1//6.15901e-90
CI01000026_02589420	626.64	1839.2	-1.5534	1.1e-10	6.17e-09	sp|Q5R5F5|IF4A1_PONAB Eukaryotic initiation factor 4A-I OS=Pongo abelii GN=EIF4A1 PE=2 SV=1//1.66782e-16
CI01000026_02596964	71.5257	126.786	-0.82586	0.0016285	0.015328	sp|Q9EP97|SENP3_MOUSE Sentrin-specific protease 3 OS=Mus musculus GN=Senp3 PE=1 SV=1//3.3943e-30
CI01000026_02946057	567.06	1002.88	-0.82258	6.7e-05	0.0010298	sp|Q0P569|NUCB1_BOVIN Nucleobindin-1 OS=Bos taurus GN=NUCB1 PE=2 SV=1//2.97518e-27
CI01000026_02950047	14119.1	8997.52	0.65005	0.0059085	0.043098	sp|P47772|RS13_ICTPU 40S ribosomal protein S13 OS=Ictalurus punctatus GN=rps13 PE=2 SV=3//2.88061e-97
CI01000026_03085312	70.0472	35.8911	0.9647	0.002288	0.020069	sp|B6RSP1|PKHA7_DANRE Pleckstrin homology domain-containing family A member 7 OS=Danio rerio GN=plekha7 PE=2 SV=2//0
CI01000026_03432390	4.29788	18.7594	-2.1259	0.00050395	0.0057162	sp|Q6VVX0|CP2R1_HUMAN Vitamin D 25-hydroxylase OS=Homo sapiens GN=CYP2R1 PE=1 SV=1//0
CI01000026_04417674	74.5447	145.365	-0.9635	0.00015978	0.0021582	sp|Q6P0I8|EXOS6_DANRE Exosome complex component MTR3 OS=Danio rerio GN=exosc6 PE=2 SV=2//0
CI01000026_04481358	2656.46	1688.95	0.65338	0.0010561	0.010663	sp|Q15751|HERC1_HUMAN Probable E3 ubiquitin-protein ligase HERC1 OS=Homo sapiens GN=HERC1 PE=1 SV=2//9.95886e-06
CI01000026_04491905	17.831	42.5977	-1.2564	0.0010272	0.010438	sp|O43293|DAPK3_HUMAN Death-associated protein kinase 3 OS=Homo sapiens GN=DAPK3 PE=1 SV=1//1.54943e-17
CI01000026_04629597	3.55064	15.3307	-2.1103	0.001675	0.015664	sp|Q5R5A0|ANXA2_PONAB Annexin A2 OS=Pongo abelii GN=ANXA2 PE=2 SV=1//2.2592e-33
CI01000026_04644068	186.675	81.6404	1.1932	1.12e-06	2.72e-05	sp|P35398|RORA_HUMAN Nuclear receptor ROR-alpha OS=Homo sapiens GN=RORA PE=1 SV=1//3.52799e-10
CI01000026_04818639	344969	182097	0.92176	0.0024075	0.020912	sp|P13104|TPM1_DANRE Tropomyosin alpha-1 chain OS=Danio rerio GN=tpma PE=2 SV=1//2.70906e-137
CI01000026_04972391	22.6653	72.5828	-1.6791	6.18e-07	1.6e-05	sp|Q6AY25|TMED3_RAT Transmembrane emp24 domain-containing protein 3 OS=Rattus norvegicus GN=Tmed3 PE=1 SV=1//1.4106e-07
CI01000026_04999160	390.781	142.474	1.4557	7.62e-09	2.96e-07	sp|Q3U288|ZN710_MOUSE Zinc finger protein 710 OS=Mus musculus GN=Znf710 PE=2 SV=1//1.95741e-06
CI01000026_05024530	10.7297	27.4284	-1.3541	0.0032752	0.026967	sp|Q5REC6|GRL1A_PONAB DNA-directed RNA polymerase II subunit GRINL1A OS=Pongo abelii GN=POLR2M PE=2 SV=1//8.0873e-22
CI01000026_05067517	139.097	229.892	-0.72486	0.0020167	0.018204	sp|O94788|AL1A2_HUMAN Retinal dehydrogenase 2 OS=Homo sapiens GN=ALDH1A2 PE=1 SV=3//1.69273e-08
CI01000026_05273550	4.76967	21.2892	-2.1582	0.00019725	0.0025802	sp|Q60FX9|CCNB2_ANGJA G2/mitotic-specific cyclin-B2 OS=Anguilla japonica GN=ccnb2 PE=2 SV=1//1.0404e-164
CI01000026_05468223	225.524	426.538	-0.91939	1.81e-05	0.00032533	sp|Q58D31|DHSO_BOVIN Sorbitol dehydrogenase OS=Bos taurus GN=SORD PE=2 SV=3//5.23089e-10
CI01000026_05839264	131.644	288.732	-1.1331	1.38e-06	3.29e-05	sp|Q66K08|CILP1_MOUSE Cartilage intermediate layer protein 1 OS=Mus musculus GN=Cilp PE=2 SV=1//2.44316e-28
CI01000026_06100332	170.165	353.484	-1.0547	3.13e-06	6.82e-05	sp|Q9ER72|SYCC_MOUSE Cysteine--tRNA ligase, cytoplasmic OS=Mus musculus GN=Cars PE=1 SV=2//8.47857e-07
CI01000026_06162506	53.4092	94.6692	-0.82581	0.0033357	0.02737	sp|Q792I0|LIN7C_RAT Protein lin-7 homolog C OS=Rattus norvegicus GN=Lin7c PE=1 SV=1//9.75973e-07
CI01000026_06232229	17.2282	41.4834	-1.2678	0.0012223	0.012023	sp|Q91WD7|KI18A_MOUSE Kinesin-like protein KIF18A OS=Mus musculus GN=Kif18a PE=2 SV=1//1.27629e-08
CI01000026_06691173	92.3151	168.745	-0.87021	0.00048917	0.0055864	sp|Q8AW42|S39AD_DANRE Zinc transporter ZIP13 OS=Danio rerio GN=slc39a13 PE=2 SV=1//0
CI01000026_07017829	4.27329	21.8317	-2.353	7.7e-05	0.0011561	sp|Q9UKX5|ITA11_HUMAN Integrin alpha-11 OS=Homo sapiens GN=ITGA11 PE=1 SV=2//8.70026e-10
CI01000026_07091280	34.8383	96.0807	-1.4636	1.07e-06	2.6e-05	sp|Q8BH44|COR2B_MOUSE Coronin-2B OS=Mus musculus GN=Coro2b PE=2 SV=2//0
CI01000026_07782894	137.64	39.9313	1.7853	1.51e-10	8.29e-09	sp|Q9QZU7|BODG_RAT Gamma-butyrobetaine dioxygenase OS=Rattus norvegicus GN=Bbox1 PE=1 SV=1//4.96964e-168
CI01000026_07873313	1.83323	12.3642	-2.7537	0.0011245	0.011219	sp|Q5JZQ8|CLN6_CANFA Ceroid-lipofuscinosis neuronal protein 6 homolog OS=Canis familiaris GN=CLN6 PE=2 SV=1//5.61354e-07
CI01000026_08081760	216.663	126.4	0.77745	0.0010694	0.010783	sp|Q96PX9|PKH4B_HUMAN Pleckstrin homology domain-containing family G member 4B OS=Homo sapiens GN=PLEKHG4B PE=2 SV=4//1.26778e-63
CI01000026_08129873	399.593	258.157	0.63028	0.0035159	0.028594	sp|Q7ZVR8|ESRP2_DANRE Epithelial splicing regulatory protein 2 OS=Danio rerio GN=esrp2 PE=2 SV=2//0
CI01000026_08350476	278.549	148.97	0.90291	7.43e-05	0.0011246	sp|P50233|DHI2_RAT Corticosteroid 11-beta-dehydrogenase isozyme 2 OS=Rattus norvegicus GN=Hsd11b2 PE=1 SV=1//4.20663e-08
CI01000026_08461606	160.483	34.4518	2.2198	4.51e-16	5.94e-14	sp|Q9R049|AMFR_MOUSE E3 ubiquitin-protein ligase AMFR OS=Mus musculus GN=Amfr PE=1 SV=2//1.30126e-137
CI01000026_10250720	189.589	292.31	-0.62462	0.0058133	0.042591	sp|Q8BQM4|HEAT3_MOUSE HEAT repeat-containing protein 3 OS=Mus musculus GN=Heatr3 PE=2 SV=1//7.25325e-18
CI01000026_10511296	200.137	384.85	-0.94331	1.87e-05	0.00033588	sp|P63116|AAA1_RAT Asc-type amino acid transporter 1 OS=Rattus norvegicus GN=Slc7a10 PE=2 SV=1//2.69061e-21
CI01000026_10685297	36.6948	72.9088	-0.99052	0.0016371	0.015389	sp|Q8WUK0|PTPM1_HUMAN Phosphatidylglycerophosphatase and protein-tyrosine phosphatase 1 OS=Homo sapiens GN=PTPMT1 PE=1 SV=1//9.15859e-74
CI01000026_10816684	178.171	8.03003	4.4717	0.00042522	0.0049873	sp|Q925B5|SYT13_RAT Synaptotagmin-13 OS=Rattus norvegicus GN=Syt13 PE=2 SV=1//3.49713e-74
CI01000026_10860344	394.683	153.326	1.3641	1.1e-09	5.03e-08	sp|Q7SYE0|ATG13_DANRE Autophagy-related protein 13 OS=Danio rerio GN=atg13 PE=2 SV=1//2.03466e-08
CI01000026_10950198	12.6488	38.2969	-1.5982	0.00012049	0.0016914	sp|Q66HA2|CR3L1_RAT Cyclic AMP-responsive element-binding protein 3-like protein 1 OS=Rattus norvegicus GN=Creb3l1 PE=2 SV=1//3.74081e-06
CI01000026_11078249	496.035	806.869	-0.70189	0.00077528	0.0081986	sp|P48531|MKB_XENLA Midkine-B OS=Xenopus laevis GN=mdk-b PE=2 SV=1//2.03915e-41
CI01000026_11231478	104.698	60.3425	0.795	0.0039146	0.031243	sp|Q925Q3|NCKX6_MOUSE Sodium/potassium/calcium exchanger 6, mitochondrial OS=Mus musculus GN=Slc24a6 PE=2 SV=2//1.44352e-32
CI01000026_11264188	57.551	145.329	-1.3364	1.24e-05	0.00023248	sp|P68247|TNNI2_COTJA Troponin I, fast skeletal muscle OS=Coturnix coturnix japonica GN=TNNI2 PE=3 SV=2//4.03756e-42
CI01000026_11493122	61.6325	181.952	-1.5618	2e-09	8.7e-08	sp|P97576|GRPE1_RAT GrpE protein homolog 1, mitochondrial OS=Rattus norvegicus GN=Grpel1 PE=1 SV=2//4.04523e-06
CI01000026_11694593	539.964	288.549	0.90405	1.65e-05	0.00029997	sp|A9JTG5|HOIL1_DANRE RanBP-type and C3HC4-type zinc finger-containing protein 1 OS=Danio rerio GN=rbck1 PE=2 SV=1//4.05124e-07
CI01000026_11702653	616.339	347.881	0.82513	7.17e-05	0.0010922	sp|Q7ZWL6|MAF1_XENLA Repressor of RNA polymerase III transcription MAF1 homolog OS=Xenopus laevis GN=maf1 PE=2 SV=1//9.36351e-110
CI01000026_11807684	33.6246	93.5027	-1.4755	1.59e-06	3.71e-05	sp|Q2TAW0|CNDG2_XENLA Condensin-2 complex subunit G2 OS=Xenopus laevis GN=ncapg2 PE=1 SV=1//0
CI01000026_12087407	44.4389	112.429	-1.3391	2.56e-06	5.68e-05	sp|Q5C9Z4|NOM1_HUMAN Nucleolar MIF4G domain-containing protein 1 OS=Homo sapiens GN=NOM1 PE=1 SV=1//5.66596e-19
CI01000026_12313256	27.701	57.4689	-1.0528	0.0017597	0.016311	sp|Q8AV61|INSI1_DANRE Insulin-induced gene 1 protein OS=Danio rerio GN=insig1 PE=2 SV=1//1.71374e-14
CI01000026_12645878	1898.84	1025.35	0.889	6.94e-06	0.0001397	sp|Q9UG63|ABCF2_HUMAN ATP-binding cassette sub-family F member 2 OS=Homo sapiens GN=ABCF2 PE=1 SV=2//1.51848e-11
CI01000026_12672818	19.6962	51.0494	-1.374	0.00022396	0.0028796	sp|Q6P9Z1|SMRD3_MOUSE SWI/SNF-related matrix-associated actin-dependent regulator of chromatin subfamily D member 3 OS=Mus musculus GN=Smarcd3 PE=1 SV=2//2.77035e-12
CI01000026_12726107	290.253	153.247	0.92145	3.32e-05	0.00056311	sp|B1AY10|NFX1_MOUSE Transcriptional repressor NF-X1 OS=Mus musculus GN=Nfx1 PE=2 SV=1//1.0555e-10
CI01000026_12977066	3.4688	16.7865	-2.2748	0.00065639	0.0071178	sp|Q2HJF3|ORC6_BOVIN Origin recognition complex subunit 6 OS=Bos taurus GN=ORC6 PE=2 SV=1//8.62866e-48
CI01000026_12997297	46.5489	21.1254	1.1398	0.0010717	0.010797	sp|A8C984|MYLK3_DANRE Myosin light chain kinase 3 OS=Danio rerio GN=mylk3 PE=2 SV=1//1.34654e-20
CI01000026_13028307	587.506	386.607	0.60374	0.0032246	0.02665	sp|Q8TD30|ALAT2_HUMAN Alanine aminotransferase 2 OS=Homo sapiens GN=GPT2 PE=1 SV=1//0
CI01000026_13411385	3.7749	15.8847	-2.0731	0.0020813	0.018645	sp|Q8TE60|ATS18_HUMAN A disintegrin and metalloproteinase with thrombospondin motifs 18 OS=Homo sapiens GN=ADAMTS18 PE=1 SV=3//7.12679e-25
CI01000026_14170720	251.884	501.55	-0.99363	4.15e-06	8.76e-05	sp|O93319|CAD11_CHICK Cadherin-11 OS=Gallus gallus GN=CDH11 PE=2 SV=1//4.63304e-13
CI01000026_14205597	20.0509	44.3719	-1.146	0.0018259	0.016783	-//-
CI01000026_14737569	48.7708	108.419	-1.1525	5.22e-05	0.00083715	sp|Q6PDL0|DC1L2_MOUSE Cytoplasmic dynein 1 light intermediate chain 2 OS=Mus musculus GN=Dync1li2 PE=1 SV=2//1.30134e-09
CI01000026_14863954	18.6981	76.7124	-2.0366	3.49e-09	1.46e-07	sp|O88667|RAD_MOUSE GTP-binding protein RAD OS=Mus musculus GN=Rrad PE=1 SV=1//5.17217e-38
CI01000026_15146721	2173.79	1460.89	0.57336	0.0037009	0.029887	sp|Q69BJ6|UCRI_HYLSY Cytochrome b-c1 complex subunit Rieske, mitochondrial OS=Hylobates syndactylus GN=UQCRFS1 PE=3 SV=1//7.07633e-126
CI01000026_15426472	11.9069	39.461	-1.7286	5.24e-05	0.00084114	sp|Q8NEM2|SHCBP_HUMAN SHC SH2 domain-binding protein 1 OS=Homo sapiens GN=SHCBP1 PE=1 SV=3//2.47774e-07
CI01000026_15456567	334.038	136.194	1.2943	1.14e-08	4.29e-07	sp|Q9QXE4|T53I1_MOUSE Tumor protein p53-inducible nuclear protein 1 OS=Mus musculus GN=Trp53inp1 PE=2 SV=1//2.49466e-06
CI01000026_17034147	14.0901	57.1554	-2.0202	1.19e-07	3.67e-06	sp|P79385|MFGM_PIG Lactadherin OS=Sus scrofa GN=MFGE8 PE=1 SV=2//5.33155e-10
CI01000027_00118237	522.397	294.128	0.82871	0.00010727	0.0015337	sp|P40425|PBX2_HUMAN Pre-B-cell leukemia transcription factor 2 OS=Homo sapiens GN=PBX2 PE=1 SV=2//2.32183e-13
CI01000027_00273130	814.625	459.873	0.8249	7.1e-05	0.0010858	sp|Q6AXJ2|EI3HA_DANRE Eukaryotic translation initiation factor 3 subunit H-A OS=Danio rerio GN=eif3ha PE=2 SV=1//4.36967e-87
CI01000027_00650763	214.959	106.208	1.0172	1.79e-05	0.00032342	sp|Q9H2D1|MFTC_HUMAN Mitochondrial folate transporter/carrier OS=Homo sapiens GN=SLC25A32 PE=1 SV=2//2.17607e-08
CI01000027_01199285	68.9953	117.125	-0.76347	0.0060015	0.043623	-//-
CI01000027_01206121	181.149	327.646	-0.85496	0.00016009	0.0021614	-//-
CI01000027_01254900	62.401	121.843	-0.96539	0.00036866	0.0044072	-//-
CI01000027_01519711	2.54851	75.0497	-4.8801	0.00019662	0.0025732	sp|P80961|AFP4_MYOOC Type-4 ice-structuring protein LS-12 OS=Myoxocephalus octodecimspinosis PE=1 SV=2//3.02906e-16
CI01000027_02085743	648.646	429.48	0.59484	0.0059086	0.043098	sp|O35400|ST2B1_MOUSE Sulfotransferase family cytosolic 2B member 1 OS=Mus musculus GN=Sult2b1 PE=2 SV=2//3.49263e-86
CI01000027_02250969	170.949	262.37	-0.61804	0.0067182	0.047819	sp|Q803X4|DCA13_DANRE DDB1- and CUL4-associated factor 13 OS=Danio rerio GN=dcaf13 PE=2 SV=1//0
CI01000027_02470648	85.5218	202.856	-1.2461	4.62e-06	9.62e-05	sp|Q63150|DPYS_RAT Dihydropyrimidinase OS=Rattus norvegicus GN=Dpys PE=1 SV=2//2.22746e-15
CI01000027_02773304	54.118	106.272	-0.97358	0.00064427	0.0070099	-//-
CI01000027_02954214	4.23931	113.153	-4.7383	9.95e-07	2.43e-05	sp|P52019|ERG1_MOUSE Squalene monooxygenase OS=Mus musculus GN=Sqle PE=2 SV=1//5.75623e-08
CI01000027_02972343	260.034	169.547	0.61701	0.0067466	0.04793	sp|A5PK27|R144B_BOVIN E3 ubiquitin-protein ligase RNF144B OS=Bos taurus GN=RNF144B PE=2 SV=1//1.36955e-11
CI01000027_03005981	116.724	291.712	-1.3214	1.95e-08	7.17e-07	sp|Q6PL18|ATAD2_HUMAN ATPase family AAA domain-containing protein 2 OS=Homo sapiens GN=ATAD2 PE=1 SV=1//2.29922e-12
CI01000027_03106479	11.9049	31.9398	-1.4238	0.0014997	0.014276	-//-
CI01000027_03181990	219.098	117.545	0.89836	0.00015413	0.0021008	sp|Q4V8V2|NUD17_DANRE Nucleoside diphosphate-linked moiety X motif 17 OS=Danio rerio GN=nudt17 PE=2 SV=1//1.67872e-06
CI01000027_03231800	111.856	236.141	-1.078	7.84e-06	0.00015497	sp|Q8JHW2|TSP3A_DANRE Thrombospondin-3a OS=Danio rerio GN=thbs3a PE=2 SV=2//0
CI01000027_03621755	68.2868	196.47	-1.5246	5.67e-07	1.49e-05	sp|P50336|PPOX_HUMAN Protoporphyrinogen oxidase OS=Homo sapiens GN=PPOX PE=1 SV=1//1.22356e-126
CI01000027_03678539	518.499	1200.8	-1.2116	4.4e-09	1.8e-07	sp|P22232|FBRL_XENLA rRNA 2&apos;-O-methyltransferase fibrillarin OS=Xenopus laevis GN=fbl PE=2 SV=1//1.4079e-147
CI01000027_03761043	759.077	500.025	0.60224	0.0040044	0.031808	sp|Q29RS8|FLI1_BOVIN Friend leukemia integration 1 transcription factor OS=Bos taurus GN=FLI1 PE=2 SV=1//1.60001e-34
CI01000027_03856447	1136.52	688.736	0.7226	0.00026539	0.0033357	sp|Q4R7L3|PRS6B_MACFA 26S protease regulatory subunit 6B OS=Macaca fascicularis GN=PSMC4 PE=2 SV=1//0
CI01000027_03864594	364.588	233.073	0.64549	0.0026215	0.022504	sp|Q4R7L3|PRS6B_MACFA 26S protease regulatory subunit 6B OS=Macaca fascicularis GN=PSMC4 PE=2 SV=1//3.31977e-26
CI01000027_04011121	16.4523	4.30528	1.9341	0.002802	0.023768	sp|Q6ZMC9|SIG15_HUMAN Sialic acid-binding Ig-like lectin 15 OS=Homo sapiens GN=SIGLEC15 PE=1 SV=1//1.18024e-07
CI01000027_05063086	9232.23	5855.47	0.65689	0.00094544	0.0097422	sp|O42364|APOEB_DANRE Apolipoprotein Eb OS=Danio rerio GN=apoeb PE=2 SV=1//3.19421e-169
CI01000027_05200451	21649.6	12663.1	0.77371	0.0066763	0.047632	sp|Q90YQ4|RS19_ICTPU 40S ribosomal protein S19 OS=Ictalurus punctatus GN=rps19 PE=2 SV=1//4.64078e-09
CI01000027_05453277	315.57	172.016	0.87542	7.18e-05	0.0010943	sp|Q58DS7|PON2_BOVIN Serum paraoxonase/arylesterase 2 OS=Bos taurus GN=PON2 PE=2 SV=1//4.22301e-06
CI01000027_05662678	21.9766	45.1161	-1.0377	0.0058857	0.042978	sp|Q05481|ZNF91_HUMAN Zinc finger protein 91 OS=Homo sapiens GN=ZNF91 PE=2 SV=2//1.1127e-46
CI01000027_05672662	13.7214	30.8119	-1.1671	0.0051511	0.038813	sp|Q8C827|ZFP62_MOUSE Zinc finger protein 62 OS=Mus musculus GN=Zfp62 PE=2 SV=1//1.7234e-08
CI01000027_05678901	14.2292	32.8272	-1.206	0.0037767	0.030387	sp|A6NN14|ZN729_HUMAN Zinc finger protein 729 OS=Homo sapiens GN=ZNF729 PE=2 SV=3//2.1968e-07
CI01000027_05698421	40.0777	85.3805	-1.0911	0.00073574	0.0078355	sp|P51786|ZN157_HUMAN Zinc finger protein 157 OS=Homo sapiens GN=ZNF157 PE=2 SV=2//3.4766e-18
CI01000027_05784234	671.12	6.59754	6.6685	4.26e-31	2.54e-28	sp|Q1LYM6|KLH38_DANRE Kelch-like protein 38 OS=Danio rerio GN=klhl38 PE=4 SV=1//0
CI01000027_05795504	1408.81	20.6888	6.0895	3.03e-112	8.67e-108	sp|Q1A730|FBX32_PIG F-box only protein 32 OS=Sus scrofa GN=FBXO32 PE=2 SV=1//0
CI01000027_05866629	164.155	340.044	-1.0507	3.04e-06	6.63e-05	sp|B7LTG7|GHRB_ESCF3 Glyoxylate/hydroxypyruvate reductase B OS=Escherichia fergusonii (strain ATCC 35469 / DSM 13698 / CDC 0568-73) GN=ghrB PE=3 SV=1//7.13477e-07
CI01000027_05946798	13.5045	36.4848	-1.4339	0.00048784	0.0055776	sp|P54254|ATX1_MOUSE Ataxin-1 OS=Mus musculus GN=Atxn1 PE=1 SV=2//3.6157e-34
CI01000027_06011555	107.543	232.329	-1.1113	3.61e-06	7.75e-05	sp|P54823|DDX6_MOUSE Probable ATP-dependent RNA helicase DDX6 OS=Mus musculus GN=Ddx6 PE=2 SV=1//2.35648e-14
CI01000027_06112721	30.3768	66.8605	-1.1382	0.00060259	0.006635	sp|Q9NRX2|RM17_HUMAN 39S ribosomal protein L17, mitochondrial OS=Homo sapiens GN=MRPL17 PE=1 SV=1//1.2075e-39
CI01000027_06348176	233.667	608.309	-1.3803	6.63e-05	0.0010213	sp|Q9N179|41_BOVIN Protein 4.1 OS=Bos taurus GN=EPB41 PE=2 SV=1//1.72382e-15
CI01000027_06407773	502.51	158.314	1.6664	4.5e-14	4.48e-12	sp|Q9WU22|PTN4_MOUSE Tyrosine-protein phosphatase non-receptor type 4 OS=Mus musculus GN=Ptpn4 PE=1 SV=1//0
CI01000027_06514535	1594.77	2543.91	-0.6737	0.00059387	0.0065566	sp|Q12864|CAD17_HUMAN Cadherin-17 OS=Homo sapiens GN=CDH17 PE=1 SV=3//2.20108e-134
CI01000027_06523565	139.097	245.69	-0.82075	0.0056847	0.04183	sp|Q5RA52|PDP1_PONAB [Pyruvate dehydrogenase [acetyl-transferring]]-phosphatase 1, mitochondrial OS=Pongo abelii GN=PDP1 PE=2 SV=1//0
CI01000027_06803146	92.4265	21.4885	2.1047	3.91e-11	2.38e-09	sp|Q92570|NR4A3_HUMAN Nuclear receptor subfamily 4 group A member 3 OS=Homo sapiens GN=NR4A3 PE=2 SV=3//8.70698e-172
CI01000027_07541975	38.5759	89.2485	-1.2101	4.74e-05	0.00077019	sp|Q0VCM0|S10AG_BOVIN Protein S100-A16 OS=Bos taurus GN=S100A16 PE=3 SV=1//3.64378e-07
CI01000027_07690215	28.1138	73.141	-1.3794	3.01e-05	0.00051613	sp|Q4V842|GPTC4_XENLA G patch domain-containing protein 4 OS=Xenopus laevis GN=gpatch4 PE=2 SV=1//5.30735e-66
CI01000027_07861432	47.1397	126.182	-1.4205	2.08e-07	6e-06	sp|Q96GW7|PGCB_HUMAN Brevican core protein OS=Homo sapiens GN=BCAN PE=1 SV=2//2.47951e-13
CI01000027_07878548	78.1933	129.57	-0.72861	0.005931	0.043232	sp|Q2YDK1|I20L2_BOVIN Interferon-stimulated 20 kDa exonuclease-like 2 OS=Bos taurus GN=ISG20L2 PE=2 SV=1//1.77093e-06
CI01000027_07919811	53.5217	28.063	0.93145	0.0061766	0.044623	sp|Q9C0C4|SEM4C_HUMAN Semaphorin-4C OS=Homo sapiens GN=SEMA4C PE=1 SV=2//1.56952e-15
CI01000027_07957187	870.354	517.725	0.74942	0.00035295	0.0042461	sp|P25326|CATS_BOVIN Cathepsin S OS=Bos taurus GN=CTSS PE=1 SV=2//6.6187e-108
CI01000027_07964571	775.382	455.59	0.76717	0.0055505	0.041086	sp|Q8HY82|CATS_SAIBB Cathepsin S OS=Saimiri boliviensis boliviensis GN=CTSS PE=2 SV=1//3.6031e-131
CI01000027_08037571	634.206	290.48	1.1265	7.42e-08	2.4e-06	sp|Q8HYS5|MCL1_CANFA Induced myeloid leukemia cell differentiation protein Mcl-1 homolog OS=Canis familiaris GN=MCL1 PE=2 SV=1//6.67929e-24
CI01000027_08072145	12681	5638.38	1.1693	1.28e-05	0.00023895	sp|Q0VC48|TMOD4_BOVIN Tropomodulin-4 OS=Bos taurus GN=TMOD4 PE=2 SV=1//2.04982e-143
CI01000027_08503082	321.911	494.398	-0.61901	0.0044543	0.034678	sp|P02545|LMNA_HUMAN Prelamin-A/C OS=Homo sapiens GN=LMNA PE=1 SV=1//6.19003e-08
CI01000027_08969831	1548.19	600.877	1.3654	1.78e-11	1.14e-09	sp|A2VDT1|TP4A3_BOVIN Protein tyrosine phosphatase type IVA 3 OS=Bos taurus GN=PTP4A3 PE=2 SV=1//3.13713e-10
CI01000027_09000846	26.8147	60.9424	-1.1844	0.003869	0.030973	sp|Q99PP0|WISP1_RAT WNT1-inducible-signaling pathway protein 1 OS=Rattus norvegicus GN=Wisp1 PE=2 SV=1//2.43263e-15
CI01000027_09055596	53.2243	103.186	-0.95509	0.00078871	0.0083099	sp|Q8CCJ9|P20L1_MOUSE PHD finger protein 20-like protein 1 OS=Mus musculus GN=Phf20l1 PE=2 SV=2//2.02953e-06
CI01000027_09224935	513.403	340.098	0.59414	0.0047465	0.036505	sp|Q15773|MLF2_HUMAN Myeloid leukemia factor 2 OS=Homo sapiens GN=MLF2 PE=1 SV=1//5.16135e-45
CI01000027_09288538	1090.99	301.22	1.8568	9.15e-19	1.72e-16	sp|Q7ZT82|RFX1L_DANRE RNA binding protein fox-1 homolog 1-like OS=Danio rerio GN=rbfox1l PE=1 SV=1//1.90915e-17
CI01000027_09352981	72.082	121.326	-0.75117	0.0050234	0.038092	sp|Q7SZQ0|MBOA7_DANRE Lysophospholipid acyltransferase 7 OS=Danio rerio GN=mboat7 PE=2 SV=1//0
CI01000027_09368973	73.094	40.6848	0.84526	0.005345	0.039891	sp|Q5YCC5|TMC7_CHICK Transmembrane channel-like protein 7 OS=Gallus gallus GN=Tmc7 PE=2 SV=1//3.69883e-128
CI01000027_09501412	53.8244	19.4861	1.4658	3.82e-05	0.00063955	sp|Q96NJ5|KLH32_HUMAN Kelch-like protein 32 OS=Homo sapiens GN=KLHL32 PE=2 SV=2//0
CI01000027_09522574	19.9404	56.3584	-1.4989	1.98e-05	0.00035311	sp|B3DIY3|MMS22_DANRE Protein MMS22-like OS=Danio rerio GN=mms22l PE=2 SV=1//8.34784e-10
CI01000027_09721135	185.267	295.722	-0.67463	0.0034841	0.028408	sp|Q9NZJ6|COQ3_HUMAN Hexaprenyldihydroxybenzoate methyltransferase, mitochondrial OS=Homo sapiens GN=COQ3 PE=1 SV=3//5.96346e-17
CI01000027_09913586	208.64	440.867	-1.0793	7.81e-07	1.97e-05	sp|P28227|MAOX_ANAPL NADP-dependent malic enzyme OS=Anas platyrhynchos GN=ME1 PE=1 SV=1//2.79123e-11
CI01000027_09959274	24.7686	146.697	-2.5663	1.58e-13	1.46e-11	sp|O95084|PRS23_HUMAN Serine protease 23 OS=Homo sapiens GN=PRSS23 PE=1 SV=1//1.92788e-115
CI01000027_10067131	453.982	264.296	0.78048	0.00026816	0.0033632	sp|Q5FWN7|C108A_XENLA Uncharacterized protein C1orf108 homolog A OS=Xenopus laevis PE=2 SV=1//1.60439e-56
CI01000027_10404459	38.9806	96.9644	-1.3147	1.52e-05	0.0002786	sp|Q8R5K5|UTP11_RAT Probable U3 small nucleolar RNA-associated protein 11 OS=Rattus norvegicus GN=Utp11l PE=2 SV=1//1.60656e-13
CI01000027_10448105	16.0604	37.3956	-1.2194	0.002469	0.021355	sp|Q3ZBI6|FHL3_BOVIN Four and a half LIM domains protein 3 OS=Bos taurus GN=FHL3 PE=2 SV=1//3.72212e-36
CI01000028_00152223	4.23931	20.04	-2.241	0.00011887	0.0016732	sp|Q14DK5|HIPL1_MOUSE HHIP-like protein 1 OS=Mus musculus GN=Hhipl1 PE=2 SV=1//7.166e-13
CI01000028_02195586	327.263	915.467	-1.4841	2.48e-12	1.85e-10	sp|P30043|BLVRB_HUMAN Flavin reductase (NADPH) OS=Homo sapiens GN=BLVRB PE=1 SV=3//3.2818e-07
CI01000028_02338641	197.774	301.54	-0.6085	0.0065156	0.046683	sp|Q7ZW98|AP2MB_DANRE AP-2 complex subunit mu-B OS=Danio rerio GN=ap2m1b PE=2 SV=1//1.68904e-08
CI01000028_02398925	263.998	151.213	0.80394	0.00043223	0.0050468	sp|Q9HAU8|RNPL1_HUMAN Arginyl aminopeptidase-like 1 OS=Homo sapiens GN=RNPEPL1 PE=2 SV=2//5.4857e-09
CI01000028_02547229	5250.54	3036.2	0.7902	7.47e-05	0.0011292	sp|Q7T3B0|EIF3M_DANRE Eukaryotic translation initiation factor 3 subunit M OS=Danio rerio GN=eif3m PE=2 SV=2//2.9136e-18
CI01000028_03080440	367.257	205.646	0.83663	0.00019121	0.002515	sp|P23654|NRT_DROME Neurotactin OS=Drosophila melanogaster GN=Nrt PE=1 SV=3//3.0037e-49
CI01000028_03106553	465.869	695.253	-0.57761	0.0059151	0.043126	sp|Q9DBG7|SRPR_MOUSE Signal recognition particle receptor subunit alpha OS=Mus musculus GN=Srpr PE=1 SV=1//0
CI01000028_04444388	76.1043	149.369	-0.97283	9.59e-05	0.0014031	sp|A8E7I5|TTC36_DANRE Tetratricopeptide repeat protein 36 OS=Danio rerio GN=ttc36 PE=2 SV=1//2.73181e-120
CI01000028_04450372	19.2191	2.72893	2.8161	7.54e-06	0.00014981	sp|Q9UH90|FBX40_HUMAN F-box only protein 40 OS=Homo sapiens GN=FBXO40 PE=1 SV=2//0
CI01000028_05116494	1177.02	693.22	0.76375	0.00017469	0.0023309	sp|Q9WTZ1|RBX2_MOUSE RING-box protein 2 OS=Mus musculus GN=Rnf7 PE=2 SV=1//2.34961e-55
CI01000028_05239955	291.22	478.264	-0.7157	0.00078057	0.0082454	sp|A2BIL7|BAZ1B_DANRE Tyrosine-protein kinase BAZ1B OS=Danio rerio GN=baz1b PE=1 SV=2//2.30546e-08
CI01000028_05473473	1293.57	845.472	0.61353	0.0017866	0.016501	sp|F1RCR6|TRIPC_DANRE E3 ubiquitin-protein ligase TRIP12 OS=Danio rerio GN=trip12 PE=3 SV=1//2.30518e-06
CI01000028_06023015	139.318	462.262	-1.7303	1.94e-14	2.06e-12	sp|P13913|ARY1_CHICK Arylamine N-acetyltransferase, pineal gland isozyme NAT-10 OS=Gallus gallus PE=2 SV=1//1.41239e-95
CI01000028_06034863	14.9997	55.0785	-1.8766	3.5e-07	9.57e-06	sp|P36512|UDB13_RABIT UDP-glucuronosyltransferase 2B13 OS=Oryctolagus cuniculus GN=UGT2B13 PE=2 SV=1//2.55622e-125
CI01000028_06738241	268.206	125.745	1.0928	2.4e-06	5.38e-05	sp|Q6DEF4|LYSM2_DANRE LysM and putative peptidoglycan-binding domain-containing protein 2 OS=Danio rerio GN=lysmd2 PE=2 SV=1//9.69575e-29
CI01000028_07616350	582.813	292.336	0.9954	3.74e-06	7.98e-05	sp|Q1LV22|F214A_DANRE Protein FAM214A OS=Danio rerio GN=fam214a PE=2 SV=2//9.13972e-12
CI01000028_09428472	12.702	40.7119	-1.6804	3.55e-05	0.0005992	sp|Q1T765|CENPN_CHICK Centromere protein N OS=Gallus gallus GN=CENPN PE=2 SV=1//4.97428e-63
CI01000028_09768698	7.5498	22.3027	-1.5627	0.0040804	0.032312	sp|Q9Y248|PSF2_HUMAN DNA replication complex GINS protein PSF2 OS=Homo sapiens GN=GINS2 PE=1 SV=1//1.23342e-08
CI01000028_09791854	17.6141	51.4508	-1.5465	3.58e-05	0.00060489	sp|Q5FVL2|EMC8_RAT ER membrane protein complex subunit 8 OS=Rattus norvegicus GN=Emc8 PE=2 SV=1//4.91137e-14
CI01000028_09800552	6431.04	4291.21	0.58367	0.0027444	0.023356	sp|Q9I8U0|COX41_THUOB Cytochrome c oxidase subunit 4 isoform 1, mitochondrial OS=Thunnus obesus PE=2 SV=1//1.10864e-104
CI01000029_00240090	66.9837	26.7915	1.322	3.64e-05	0.00061393	sp|O75509|TNR21_HUMAN Tumor necrosis factor receptor superfamily member 21 OS=Homo sapiens GN=TNFRSF21 PE=1 SV=1//3.28533e-13
CI01000029_00536043	64.8591	135.727	-1.0653	7.65e-05	0.0011507	sp|P23913|LBR_CHICK Lamin-B receptor OS=Gallus gallus GN=LBR PE=1 SV=1//1.91299e-08
CI01000029_00596492	508.508	121.61	2.064	5.38e-20	1.16e-17	sp|Q8N8S7|ENAH_HUMAN Protein enabled homolog OS=Homo sapiens GN=ENAH PE=1 SV=2//8.42786e-70
CI01000029_00662303	34.7451	100.579	-1.5334	4.47e-06	9.32e-05	sp|Q9XT77|SC5A6_RABIT Sodium-dependent multivitamin transporter OS=Oryctolagus cuniculus GN=SLC5A6 PE=2 SV=1//2.36962e-08
CI01000029_00676497	124.483	305.448	-1.295	0.0047457	0.036505	sp|P14148|RL7_MOUSE 60S ribosomal protein L7 OS=Mus musculus GN=Rpl7 PE=2 SV=2//4.69255e-33
CI01000029_00749027	3.18932	17.9165	-2.49	0.00015134	0.0020702	sp|O95847|UCP4_HUMAN Mitochondrial uncoupling protein 4 OS=Homo sapiens GN=SLC25A27 PE=1 SV=1//7.09056e-12
CI01000029_00762051	116.39	46.5516	1.3221	1.53e-06	3.59e-05	sp|Q9UBI9|HDC_HUMAN Headcase protein homolog OS=Homo sapiens GN=HECA PE=1 SV=1//0
CI01000029_00789010	3230.66	968.26	1.7384	1.53e-06	3.59e-05	sp|Q8VBT1|TXLNB_MOUSE Beta-taxilin OS=Mus musculus GN=Txlnb PE=2 SV=2//9.67107e-10
CI01000029_00806809	46.9713	20.1112	1.2238	0.0017771	0.01643	sp|Q6NX30|CITE2_XENTR Cbp/p300-interacting transactivator 2 OS=Xenopus tropicalis GN=cited2 PE=2 SV=1//1.78456e-77
CI01000029_01297423	3.96518	22.1767	-2.4836	2.8e-05	0.00048424	-//-
CI01000029_01644867	971.151	349.464	1.4746	2.57e-12	1.91e-10	sp|Q5RGU1|ADCK3_DANRE Chaperone activity of bc1 complex-like, mitochondrial OS=Danio rerio GN=adck3 PE=2 SV=1//0
CI01000029_01681291	11.7053	32.4505	-1.4711	0.00077467	0.0081954	sp|Q8WUA4|TF3C2_HUMAN General transcription factor 3C polypeptide 2 OS=Homo sapiens GN=GTF3C2 PE=1 SV=2//1.63518e-135
CI01000029_01773935	85.8973	24.7023	1.798	0.00014015	0.0019379	sp|Q5REJ9|TRI54_PONAB Tripartite motif-containing protein 54 OS=Pongo abelii GN=TRIM54 PE=2 SV=1//4.01851e-24
CI01000029_01811689	681.907	414.858	0.71696	0.00055027	0.0061591	sp|Q91437|PYR1_SQUAC CAD protein OS=Squalus acanthias GN=CAD PE=2 SV=1//5.62217e-12
CI01000029_01814632	591.443	66.2364	3.1585	9.24e-17	1.34e-14	sp|Q05A13|S16C6_MOUSE Short-chain dehydrogenase/reductase family 16C member 6 OS=Mus musculus GN=Sdr16c6 PE=2 SV=1//1.00848e-09
CI01000029_01930271	771.262	266.205	1.5347	8.44e-13	6.92e-11	sp|Q9UJ68|MSRA_HUMAN Mitochondrial peptide methionine sulfoxide reductase OS=Homo sapiens GN=MSRA PE=1 SV=1//6.06578e-108
CI01000029_02058175	488.864	283.144	0.7879	0.00031907	0.0038887	sp|P14018|CLUS_COTJA Clusterin OS=Coturnix coturnix japonica GN=CLU PE=2 SV=2//1.70518e-07
CI01000029_02105661	21.4422	84.6315	-1.9807	1.93e-09	8.4e-08	sp|Q5SPR8|ESCO2_DANRE N-acetyltransferase ESCO2 OS=Danio rerio GN=esco2 PE=2 SV=1//0
CI01000029_02110456	40.2488	109.626	-1.4456	6.87e-07	1.76e-05	sp|Q6DHU8|TOPK_DANRE Lymphokine-activated killer T-cell-originated protein kinase homolog OS=Danio rerio GN=pbk PE=2 SV=1//5.12741e-24
CI01000029_02480549	75.8777	195.998	-1.3691	1.62e-07	4.76e-06	-//-
CI01000029_02587687	1581.78	351.711	2.1691	7.96e-25	2.62e-22	sp|Q7TNK0|SERC1_RAT Serine incorporator 1 OS=Rattus norvegicus GN=Serinc1 PE=1 SV=1//0
CI01000029_02592379	35.3593	11.2638	1.6504	5.69e-05	0.00090389	-//-
CI01000029_02762926	111.216	175.965	-0.66193	0.0052798	0.039502	sp|P51915|CX32_MICUN Gap junction Cx32.2 protein OS=Micropogonias undulatus PE=2 SV=2//1.34038e-148
CI01000029_03308373	10.0357	26.7691	-1.4154	0.002466	0.021336	sp|F1QDI9|MCM9_DANRE DNA helicase MCM9 OS=Danio rerio GN=mcm9 PE=3 SV=2//3.11385e-43
CI01000029_03378615	172.309	102.036	0.75592	0.0022641	0.019921	sp|Q5SZL2|CE85L_HUMAN Centrosomal protein of 85 kDa-like OS=Homo sapiens GN=CEP85L PE=1 SV=1//1.93657e-130
CI01000029_03499713	96.0189	157.85	-0.71717	0.0052616	0.039396	-//-
CI01000029_03594170	104.871	32.003	1.7123	5.79e-09	2.31e-07	sp|Q8BGW8|VGLL2_MOUSE Transcription cofactor vestigial-like protein 2 OS=Mus musculus GN=Vgll2 PE=1 SV=1//3.75624e-09
CI01000029_04135324	28.6466	159.167	-2.4741	1.36e-17	2.18e-15	sp|O15232|MATN3_HUMAN Matrilin-3 OS=Homo sapiens GN=MATN3 PE=1 SV=2//2.22941e-08
CI01000029_04141675	752.302	494.155	0.60635	0.0034962	0.028483	sp|Q5ZML7|LAP4A_CHICK Lysosomal-associated transmembrane protein 4A OS=Gallus gallus GN=LAPTM4A PE=2 SV=1//1.69613e-19
CI01000029_04458444	863.097	344.825	1.3237	4.15e-10	2.06e-08	sp|Q9GK13|MUTA_BOVIN Methylmalonyl-CoA mutase, mitochondrial OS=Bos taurus GN=MUT PE=2 SV=1//2.2071e-18
CI01000029_04463540	59.8925	169.504	-1.5009	5.78e-07	1.51e-05	sp|P68106|FKB1B_HUMAN Peptidyl-prolyl cis-trans isomerase FKBP1B OS=Homo sapiens GN=FKBP1B PE=1 SV=2//3.32759e-15
CI01000029_04510826	29.4171	54.1713	-0.88087	0.007074	0.049825	sp|A4IH46|MFS2B_XENTR Major facilitator superfamily domain-containing protein 2B OS=Xenopus tropicalis GN=mfsd2b PE=2 SV=1//1.31532e-09
CI01000029_04517849	69.7777	38.5442	0.85625	0.0046907	0.03616	sp|Q99KJ0|UBX2A_MOUSE UBX domain-containing protein 2A OS=Mus musculus GN=Ubxn2a PE=2 SV=1//1.49896e-10
CI01000029_05021217	517.312	184.141	1.4902	1.11e-11	7.32e-10	sp|Q8C0L9|GPCP1_MOUSE Glycerophosphocholine phosphodiesterase GPCPD1 OS=Mus musculus GN=Gpcpd1 PE=1 SV=1//3.26143e-12
CI01000029_05054238	40.624	75.9627	-0.90296	0.0021943	0.019429	sp|Q2T9V5|TRM6_BOVIN tRNA (adenine(58)-N(1))-methyltransferase non-catalytic subunit TRM6 OS=Bos taurus GN=TRMT6 PE=2 SV=1//6.34775e-07
CI01000029_05353379	56.8002	100.6	-0.82466	0.0030238	0.025238	sp|Q9UPI3|FLVC2_HUMAN Feline leukemia virus subgroup C receptor-related protein 2 OS=Homo sapiens GN=FLVCR2 PE=1 SV=1//0
CI01000029_05394576	22.6653	78.7231	-1.7963	5.37e-08	1.79e-06	sp|Q06609|RAD51_HUMAN DNA repair protein RAD51 homolog 1 OS=Homo sapiens GN=RAD51 PE=1 SV=1//0
CI01000029_05418911	1797.63	383.246	2.2298	5.13e-26	1.93e-23	sp|Q90511|EI2BB_TAKRU Translation initiation factor eIF-2B subunit beta OS=Takifugu rubripes GN=eif2b2 PE=3 SV=1//1.08034e-14
CI01000029_05424167	812.396	1196.97	-0.55914	0.0067831	0.048142	sp|Q9D1D4|TMEDA_MOUSE Transmembrane emp24 domain-containing protein 10 OS=Mus musculus GN=Tmed10 PE=2 SV=1//5.78676e-07
CI01000029_05568581	100.765	57.3641	0.81278	0.0027269	0.023249	sp|Q9NW75|GPTC2_HUMAN G patch domain-containing protein 2 OS=Homo sapiens GN=GPATCH2 PE=1 SV=1//4.80574e-07
CI01000029_05588654	26.484	57.9489	-1.1297	0.00084733	0.0088622	sp|Q14693|LPIN1_HUMAN Phosphatidate phosphatase LPIN1 OS=Homo sapiens GN=LPIN1 PE=2 SV=2//0
CI01000029_06011523	4863.41	871.29	2.4807	5.6e-33	3.64e-30	sp|P34255|YKA3_CAEEL Uncharacterized protein B0303.3 OS=Caenorhabditis elegans GN=B0303.3 PE=2 SV=1//5.48542e-10
CI01000029_06092753	35.5822	125.741	-1.8212	2.73e-10	1.42e-08	sp|Q15035|TRAM2_HUMAN Translocating chain-associated membrane protein 2 OS=Homo sapiens GN=TRAM2 PE=1 SV=1//5.12625e-69
CI01000029_06665941	278.839	637.226	-1.1924	2.88e-08	1.03e-06	sp|Q99715|COCA1_HUMAN Collagen alpha-1(XII) chain OS=Homo sapiens GN=COL12A1 PE=1 SV=2//4.5126e-06
CI01000029_06679215	19.8067	43.3602	-1.1304	0.0029748	0.024923	sp|Q60847|COCA1_MOUSE Collagen alpha-1(XII) chain OS=Mus musculus GN=Col12a1 PE=2 SV=3//9.57584e-06
CI01000029_06698873	141.933	59.4963	1.2543	1.57e-06	3.67e-05	sp|Q7Z7B0|FLIP1_HUMAN Filamin-A-interacting protein 1 OS=Homo sapiens GN=FILIP1 PE=1 SV=1//0
CI01000029_07371241	16797.8	11532.1	0.54261	0.0065085	0.046644	sp|O57521|HS90B_DANRE Heat shock protein HSP 90-beta OS=Danio rerio GN=hsp90ab1 PE=1 SV=2//9.46565e-119
CI01000029_07416452	854.534	358.229	1.2543	2.71e-09	1.15e-07	sp|O00221|IKBE_HUMAN NF-kappa-B inhibitor epsilon OS=Homo sapiens GN=NFKBIE PE=1 SV=3//3.31958e-29
CI01000029_07608307	54.3196	93.9248	-0.79003	0.0068644	0.048643	sp|Q6PBN2|AIDA_DANRE Axin interactor, dorsalization-associated protein OS=Danio rerio GN=aida PE=1 SV=1//1.87317e-174
CI01000029_07926151	41.5995	99.5653	-1.2591	1.58e-05	0.00028838	sp|Q5RBE5|FCL_PONAB GDP-L-fucose synthase OS=Pongo abelii GN=TSTA3 PE=2 SV=1//3.1304e-105
CI01000029_08002279	48.2536	96.4597	-0.99929	0.0005087	0.0057632	sp|Q5SPD7|P5CR3_DANRE Pyrroline-5-carboxylate reductase 3 OS=Danio rerio GN=pycrl PE=2 SV=1//8.43323e-132
CI01000029_08016092	2950.24	1634.64	0.85186	0.0038049	0.030576	sp|Q4R3D4|EF1D_MACFA Elongation factor 1-delta OS=Macaca fascicularis GN=EEF1D PE=2 SV=2//4.78855e-91
CI01000029_08203489	30.3088	11.0368	1.4574	0.001196	0.011818	sp|Q64287|IRF4_MOUSE Interferon regulatory factor 4 OS=Mus musculus GN=Irf4 PE=1 SV=1//8.37273e-109
CI01000029_08234969	67.5523	116.596	-0.78744	0.0048815	0.037323	sp|A1E295|CATB_PIG Cathepsin B OS=Sus scrofa GN=CTSB PE=1 SV=1//1.98901e-08
CI01000029_08301175	77.535	36.0253	1.1058	0.00029074	0.0035913	sp|Q92562|FIG4_HUMAN Polyphosphoinositide phosphatase OS=Homo sapiens GN=FIG4 PE=1 SV=1//2.49177e-104
CI01000029_08338631	146.83	45.0204	1.7055	1.49e-10	8.2e-09	sp|Q91WF7|FIG4_MOUSE Polyphosphoinositide phosphatase OS=Mus musculus GN=Fig4 PE=1 SV=1//0
CI01000029_08357224	86.6066	29.8615	1.5362	4.92e-07	1.31e-05	sp|Q92562|FIG4_HUMAN Polyphosphoinositide phosphatase OS=Homo sapiens GN=FIG4 PE=1 SV=1//1.13916e-13
CI01000029_08447917	481.755	154.596	1.6398	1.54e-11	1e-09	sp|Q9DC48|PRP17_MOUSE Pre-mRNA-processing factor 17 OS=Mus musculus GN=Cdc40 PE=1 SV=1//7.10735e-144
CI01000029_08655443	39.9013	10.8842	1.8742	6.97e-06	0.00014034	sp|A7YD35|IOD3_SPAAU Type III iodothyronine deiodinase OS=Sparus aurata GN=dio3 PE=2 SV=2//4.84026e-112
CI01000029_08738371	391.816	4941.9	-3.6568	1.36e-61	6.47e-58	sp|Q90474|H90A1_DANRE Heat shock protein HSP 90-alpha 1 OS=Danio rerio GN=hsp90a.1 PE=1 SV=3//6.81467e-07
CI01000029_09065407	15456	8607.01	0.84458	0.0066296	0.047346	sp|P35544|UBIM_HUMAN Ubiquitin-like protein FUBI OS=Homo sapiens GN=FAU PE=1 SV=1//1.45096e-13
CI01000029_09162036	92.2355	54.2923	0.76457	0.0046132	0.035701	sp|Q8R0W1|K1737_MOUSE Uncharacterized protein KIAA1737 OS=Mus musculus GN=Kiaa1737 PE=2 SV=2//2.14306e-07
CI01000029_09170965	532.865	200.836	1.4078	1.79e-10	9.65e-09	sp|Q8BKX7|ZN410_MOUSE Zinc finger protein 410 OS=Mus musculus GN=Znf410 PE=2 SV=2//7.58718e-62
CI01000029_09181048	294.694	149.162	0.98234	1.5e-05	0.00027515	sp|Q9QYC8|ENTP5_MESAU Ectonucleoside triphosphate diphosphohydrolase 5 OS=Mesocricetus auratus GN=ENTPD5 PE=2 SV=1//3.3956e-12
CI01000029_09303399	80.5315	170.537	-1.0825	0.0021278	0.01899	sp|P47953|LEG3_CRILO Galectin-3 OS=Cricetulus longicaudatus GN=LGALS3 PE=2 SV=2//8.39669e-12
CI01000029_09351108	456.802	41.4164	3.4633	2.96e-43	4.71e-40	sp|D4A280|PAK7_RAT Serine/threonine-protein kinase PAK 7 OS=Rattus norvegicus GN=Pak7 PE=1 SV=1//1.1334e-18
CI01000030_00029855	546.731	981.276	-0.84383	4.77e-05	0.00077327	sp|Q6PD83|BZW1A_DANRE Basic leucine zipper and W2 domain-containing protein 1-A OS=Danio rerio GN=bzw1a PE=2 SV=1//0
CI01000030_00034951	237.261	98.9504	1.2617	2e-07	5.78e-06	sp|P79782|TCF15_CHICK Transcription factor 15 OS=Gallus gallus GN=TCF15 PE=2 SV=2//1.44548e-41
CI01000030_01093682	3636.5	1350.01	1.4296	3.87e-09	1.59e-07	sp|Q9ET58|KLF2_RAT Krueppel-like factor 2 OS=Rattus norvegicus GN=Klf2 PE=2 SV=1//1.11035e-66
CI01000030_01144773	8.486	34.162	-2.0092	9.42e-06	0.00018203	sp|Q8JGS1|STIL_DANRE SCL-interrupting locus protein homolog OS=Danio rerio GN=stil PE=2 SV=2//0
CI01000030_01187574	146.974	79.492	0.88668	0.00040866	0.0048188	sp|Q9DDK4|S1PR1_DANRE Sphingosine 1-phosphate receptor 1 OS=Danio rerio GN=s1pr1 PE=2 SV=2//0
CI01000030_01266392	262.983	142.451	0.8845	9.43e-05	0.0013843	sp|P19320|VCAM1_HUMAN Vascular cell adhesion protein 1 OS=Homo sapiens GN=VCAM1 PE=1 SV=1//7.0017e-07
CI01000030_01347038	135.651	236.409	-0.80138	0.00064603	0.007024	sp|P11182|ODB2_HUMAN Lipoamide acyltransferase component of branched-chain alpha-keto acid dehydrogenase complex, mitochondrial OS=Homo sapiens GN=DBT PE=1 SV=3//0
CI01000030_01386916	9.7276	60.2123	-2.6299	1.47e-05	0.00027127	sp|Q95029|CATL_DROME Cathepsin L OS=Drosophila melanogaster GN=Cp1 PE=2 SV=2//1.30364e-81
CI01000030_01431670	850.398	50.3853	4.0771	1.22e-62	6.97e-59	sp|Q502M6|ANR29_DANRE Ankyrin repeat domain-containing protein 29 OS=Danio rerio GN=ankrd29 PE=2 SV=1//2.17565e-161
CI01000030_01930701	87.3612	155.529	-0.83212	0.0010791	0.010854	sp|Q8BHG1|NRDC_MOUSE Nardilysin OS=Mus musculus GN=Nrd1 PE=1 SV=1//2.27157e-09
CI01000030_02089359	25.8772	52.9101	-1.0319	0.0027153	0.023171	sp|Q9BDB7|IF44L_MOUSE Interferon-induced protein 44-like OS=Mus musculus GN=IFI44L PE=2 SV=2//4.52858e-13
CI01000030_02183747	1552.61	955.28	0.7007	0.00062828	0.0068626	sp|Q5RB40|HMHA1_PONAB Minor histocompatibility protein HA-1 OS=Pongo abelii GN=HMHA1 PE=2 SV=1//5.46962e-10
CI01000030_02291562	30.9149	11.4944	1.4274	0.0010387	0.010532	sp|Q80WM4|HPLN4_MOUSE Hyaluronan and proteoglycan link protein 4 OS=Mus musculus GN=Hapln4 PE=2 SV=2//9.78454e-09
CI01000030_02497946	619.958	408.649	0.60131	0.0036221	0.029383	sp|Q0V947|T161A_DANRE Transmembrane protein 161A OS=Danio rerio GN=tmem161a PE=2 SV=2//7.73558e-09
CI01000030_02650047	36.056	115.299	-1.6771	7.51e-09	2.92e-07	sp|Q66K08|CILP1_MOUSE Cartilage intermediate layer protein 1 OS=Mus musculus GN=Cilp PE=2 SV=1//0
CI01000030_02832330	6955.8	3219.97	1.1112	2.47e-08	8.92e-07	sp|Q9D3D9|ATPD_MOUSE ATP synthase subunit delta, mitochondrial OS=Mus musculus GN=Atp5d PE=1 SV=1//4.19723e-06
CI01000030_02897170	220.607	95.3283	1.2105	6.16e-07	1.6e-05	sp|O95633|FSTL3_HUMAN Follistatin-related protein 3 OS=Homo sapiens GN=FSTL3 PE=1 SV=1//1.24289e-76
CI01000030_02954905	259.698	104.783	1.3094	3.59e-08	1.25e-06	sp|Q9UL51|HCN2_HUMAN Potassium/sodium hyperpolarization-activated cyclic nucleotide-gated channel 2 OS=Homo sapiens GN=HCN2 PE=1 SV=3//8.53763e-144
CI01000030_03569916	151.621	341.56	-1.1717	2.58e-07	7.28e-06	sp|Q90705|EF2_CHICK Elongation factor 2 OS=Gallus gallus GN=EEF2 PE=1 SV=3//0
CI01000030_03655331	11.7053	37.0842	-1.6636	0.00011075	0.001578	sp|O95983|MBD3_HUMAN Methyl-CpG-binding domain protein 3 OS=Homo sapiens GN=MBD3 PE=1 SV=1//2.11911e-07
CI01000030_03849167	8.87191	33.5096	-1.9173	2.34e-05	0.00040946	sp|P0C6S8|LIGO3_HUMAN Leucine-rich repeat and immunoglobulin-like domain-containing nogo receptor-interacting protein 3 OS=Homo sapiens GN=LINGO3 PE=2 SV=1//0
CI01000030_03953732	54.7861	99.7766	-0.86489	0.0021153	0.018897	sp|Q8TEK3|DOT1L_HUMAN Histone-lysine N-methyltransferase, H3 lysine-79 specific OS=Homo sapiens GN=DOT1L PE=1 SV=2//5.91227e-06
CI01000030_03959210	5.62938	23.2818	-2.0482	0.00013613	0.0018896	sp|Q8TEK3|DOT1L_HUMAN Histone-lysine N-methyltransferase, H3 lysine-79 specific OS=Homo sapiens GN=DOT1L PE=1 SV=2//1.30746e-11
CI01000030_03994541	156.913	94.4607	0.73218	0.003001	0.025095	sp|P55199|ELL_HUMAN RNA polymerase II elongation factor ELL OS=Homo sapiens GN=ELL PE=1 SV=1//6.98081e-11
CI01000030_04232271	52.0093	12.2437	2.0867	2.5e-08	8.99e-07	sp|Q8BMC3|SHC2_MOUSE SHC-transforming protein 2 OS=Mus musculus GN=Shc2 PE=1 SV=3//9.28258e-14
CI01000030_04243409	221.109	61.4574	1.8471	2.86e-13	2.54e-11	sp|O70142|SHC2_RAT SHC-transforming protein 2 OS=Rattus norvegicus GN=Shc2 PE=2 SV=2//2.04809e-134
CI01000030_04705529	76.0957	147.381	-0.95366	0.00020372	0.0026539	sp|Q5XXA7|HDGR2_DANRE Hepatoma-derived growth factor-related protein 2 OS=Danio rerio GN=hdgfrp2 PE=2 SV=2//8.69432e-11
CI01000030_04729220	86.222	210.955	-1.2908	1.91e-07	5.53e-06	sp|A0JMK9|CAF1A_DANRE Chromatin assembly factor 1 subunit A OS=Danio rerio GN=chaf1a PE=1 SV=1//2.44678e-11
CI01000030_04748299	132.255	62.9716	1.0706	0.00061342	0.0067283	sp|Q9YHX4|SEM4E_DANRE Semaphorin-4E OS=Danio rerio GN=sema4e PE=2 SV=1//2.91898e-11
CI01000030_04820916	19.9019	62.162	-1.6431	4.42e-06	9.25e-05	sp|Q15058|KIF14_HUMAN Kinesin-like protein KIF14 OS=Homo sapiens GN=KIF14 PE=1 SV=1//0
CI01000030_05406513	26.6665	139.576	-2.388	3.2e-07	8.85e-06	sp|P62283|ASPM_AOTVO Abnormal spindle-like microcephaly-associated protein homolog OS=Aotus vociferans GN=ASPM PE=2 SV=1//3.48242e-30
CI01000030_05742854	235.094	149.904	0.6492	0.0048545	0.037146	sp|O43825|B3GT2_HUMAN Beta-1,3-galactosyltransferase 2 OS=Homo sapiens GN=B3GALT2 PE=2 SV=1//0
CI01000030_05782541	101.984	207.208	-1.0227	2.89e-05	0.00049771	sp|Q06AT3|UCHL5_PIG Ubiquitin carboxyl-terminal hydrolase isozyme L5 OS=Sus scrofa GN=UCHL5 PE=2 SV=1//8.95907e-170
CI01000030_05793350	168.04	100.683	0.73899	0.0024336	0.0211	sp|Q864Z2|RGS5_PIG Regulator of G-protein signaling 5 OS=Sus scrofa GN=RGS5 PE=2 SV=1//2.89626e-09
CI01000030_06204022	81.566	209.555	-1.3613	2.45e-08	8.85e-07	sp|Q99PL5|RRBP1_MOUSE Ribosome-binding protein 1 OS=Mus musculus GN=Rrbp1 PE=2 SV=2//5.18068e-10
CI01000030_06212507	17.6559	52.9366	-1.5841	5.6e-05	0.00089085	-//-
CI01000030_06225178	52.7339	94.1613	-0.8364	0.0041016	0.032453	sp|Q14CH7|SYAM_MOUSE Alanine--tRNA ligase, mitochondrial OS=Mus musculus GN=Aars2 PE=2 SV=1//0
CI01000030_06446395	114.519	66.7395	0.77898	0.0039163	0.031246	sp|Q5XGI5|WDR83_XENTR WD repeat domain-containing protein 83 OS=Xenopus tropicalis GN=wdr83 PE=2 SV=1//6.49839e-11
CI01000030_06600811	910.917	1533.26	-0.75121	0.003878	0.031019	sp|Q90577|SRCA_CHICK Sarcalumenin OS=Gallus gallus GN=SRL PE=2 SV=1//0
CI01000030_06605662	74.7233	225.164	-1.5913	3.15e-06	6.84e-05	-//-
CI01000030_06713477	65.4053	27.7653	1.2361	0.00010146	0.0014702	sp|B3DI94|TM186_DANRE Transmembrane protein 186 OS=Danio rerio GN=tmem186 PE=2 SV=1//1.65612e-100
CI01000030_06717267	333.842	148.65	1.1672	1.57e-07	4.63e-06	sp|Q2PG53|HMOX2_MACFA Heme oxygenase 2 OS=Macaca fascicularis GN=HMOX2 PE=2 SV=1//6.04736e-09
CI01000030_06819241	955.883	348.508	1.4556	5.62e-12	3.98e-10	sp|O54975|XPP1_RAT Xaa-Pro aminopeptidase 1 OS=Rattus norvegicus GN=Xpnpep1 PE=1 SV=1//4.4712e-13
CI01000030_07214486	37.341	106.726	-1.5151	3.26e-07	8.98e-06	sp|Q99447|PCY2_HUMAN Ethanolamine-phosphate cytidylyltransferase OS=Homo sapiens GN=PCYT2 PE=1 SV=1//2.19408e-177
CI01000030_07260721	140.358	77.8148	0.851	0.0010074	0.010266	sp|P51688|SPHM_HUMAN N-sulphoglucosamine sulphohydrolase OS=Homo sapiens GN=SGSH PE=1 SV=1//1.53063e-06
CI01000030_07309188	1490.13	441.002	1.7566	3.56e-08	1.24e-06	sp|Q1LUV9|M1I1B_DANRE Mid1-interacting protein 1-B OS=Danio rerio GN=mid1ip1b PE=2 SV=1//3.17569e-93
CI01000030_07558766	32.4441	74.5319	-1.1999	0.00013778	0.0019088	sp|Q7ZTY7|USE1_DANRE Vesicle transport protein USE1 OS=Danio rerio GN=use1 PE=2 SV=1//1.58556e-166
CI01000030_07724722	89.723	251.023	-1.4843	8.03e-06	0.00015809	sp|Q6DGJ3|TIM13_DANRE Mitochondrial import inner membrane translocase subunit Tim13 OS=Danio rerio GN=timm13 PE=2 SV=1//1.15204e-46
CI01000030_07746377	7.79732	27.0113	-1.7925	0.00030996	0.0037926	sp|Q7ZVT3|SAS6_DANRE Spindle assembly abnormal protein 6 homolog OS=Danio rerio GN=sass6 PE=1 SV=1//1.2158e-10
CI01000030_07764226	44.2033	15.719	1.4916	9.03e-05	0.0013327	sp|Q1LV46|ABHEA_DANRE Alpha/beta hydrolase domain-containing protein 14A OS=Danio rerio GN=abhd14a PE=2 SV=1//9.93655e-16
CI01000030_07945878	96.3382	161.507	-0.74542	0.0025819	0.022204	sp|O94769|ECM2_HUMAN Extracellular matrix protein 2 OS=Homo sapiens GN=ECM2 PE=2 SV=1//1.34237e-10
CI01000030_07955459	86.357	208.084	-1.2688	5.4e-06	0.00011091	sp|Q62000|MIME_MOUSE Mimecan OS=Mus musculus GN=Ogn PE=2 SV=1//3.77128e-64
CI01000030_07975571	16.0923	40.3821	-1.3273	0.0010552	0.010663	sp|Q3UHX0|NOL8_MOUSE Nucleolar protein 8 OS=Mus musculus GN=Nol8 PE=1 SV=2//5.68443e-14
CI01000030_07988489	1230.87	575.289	1.0973	1.12e-07	3.46e-06	-//-
CI01000030_08107526	3621.25	2369.49	0.61191	0.0017977	0.016577	sp|P49432|ODPB_RAT Pyruvate dehydrogenase E1 component subunit beta, mitochondrial OS=Rattus norvegicus GN=Pdhb PE=1 SV=2//2.86709e-15
CI01000030_08130625	115.002	180.801	-0.65274	0.0063734	0.045845	sp|P86397|HTD2_HUMAN Hydroxyacyl-thioester dehydratase type 2, mitochondrial OS=Homo sapiens GN=RPP14 PE=1 SV=1//1.95691e-44
CI01000030_08166884	110.785	34.3032	1.6913	3.31e-09	1.39e-07	sp|P13264|GLSK_RAT Glutaminase kidney isoform, mitochondrial OS=Rattus norvegicus GN=Gls PE=1 SV=2//0
CI01000030_09175576	20513.7	6452.4	1.6687	2.5e-14	2.62e-12	sp|O57656|GPDA_TAKRU Glycerol-3-phosphate dehydrogenase [NAD(+)], cytoplasmic OS=Takifugu rubripes GN=gpd1 PE=3 SV=1//0
CI01000030_10683103	286.907	936.787	-1.7071	9.79e-16	1.22e-13	sp|Q6DIH3|MCM2_XENTR DNA replication licensing factor mcm2 OS=Xenopus tropicalis GN=mcm2 PE=2 SV=1//0
CI01000030_10796010	10.7604	32.3433	-1.5877	0.00033029	0.0040053	-//-
CI01000030_10862107	694.594	273.924	1.3424	3.39e-10	1.72e-08	sp|Q9Z0U9|S1PR3_MOUSE Sphingosine 1-phosphate receptor 3 OS=Mus musculus GN=S1pr3 PE=2 SV=1//2.57472e-75
CI01000030_10939911	173.173	290.319	-0.74542	0.0012787	0.012495	sp|Q6NZ07|NCLN_DANRE Nicalin-1 OS=Danio rerio GN=ncl1 PE=2 SV=1//8.04169e-178
CI01000030_10974167	23.525	73.616	-1.6458	7.16e-07	1.83e-05	sp|Q969H8|CS010_HUMAN UPF0556 protein C19orf10 OS=Homo sapiens GN=C19orf10 PE=1 SV=1//3.50737e-09
CI01000030_11015527	229.815	134.661	0.77114	0.00094964	0.009782	sp|Q96KR1|ZFR_HUMAN Zinc finger RNA-binding protein OS=Homo sapiens GN=ZFR PE=1 SV=2//7.39437e-06
CI01000030_11057798	612.75	389.303	0.65441	0.0021147	0.018897	sp|Q8IWX8|CHERP_HUMAN Calcium homeostasis endoplasmic reticulum protein OS=Homo sapiens GN=CHERP PE=1 SV=3//8.72786e-37
CI01000030_11444045	4.02041	19.7216	-2.2944	0.00015175	0.0020742	sp|Q61555|FBN2_MOUSE Fibrillin-2 OS=Mus musculus GN=Fbn2 PE=1 SV=2//6.80203e-29
CI01000030_11490298	67.7902	297.068	-2.1316	1.02e-17	1.67e-15	sp|Q61555|FBN2_MOUSE Fibrillin-2 OS=Mus musculus GN=Fbn2 PE=1 SV=2//1.59316e-16
CI01000030_11555403	16.8403	61.2	-1.8616	2.88e-07	8.04e-06	sp|E7EZF3|UHRF1_DANRE E3 ubiquitin-protein ligase UHRF1 OS=Danio rerio GN=uhrf1 PE=1 SV=1//0
CI01000030_11632405	238.989	148.927	0.68234	0.0029262	0.024655	sp|Q91VY5|KDM4B_MOUSE Lysine-specific demethylase 4B OS=Mus musculus GN=Kdm4b PE=1 SV=1//3.53374e-07
CI01000032_00744860	19.082	48.5465	-1.3472	0.00032283	0.0039266	sp|Q9BYV9|BACH2_HUMAN Transcription regulator protein BACH2 OS=Homo sapiens GN=BACH2 PE=1 SV=1//6.24898e-09
CI01000032_00821148	18.1677	68.4881	-1.9145	4.14e-08	1.41e-06	sp|Q8WUH2|TGFA1_HUMAN Transforming growth factor-beta receptor-associated protein 1 OS=Homo sapiens GN=TGFBRAP1 PE=1 SV=1//9.70356e-155
CI01000032_00850360	1051.62	9241.36	-3.1355	2.47e-49	6.42e-46	sp|Q03692|COAA1_HUMAN Collagen alpha-1(X) chain OS=Homo sapiens GN=COL10A1 PE=1 SV=2//4.54118e-11
CI01000032_00855981	9.87405	42.9047	-2.1194	5.66e-07	1.49e-05	-//-
CI01000032_01336978	243.942	471.53	-0.95081	1.64e-05	0.00029865	sp|P46100|ATRX_HUMAN Transcriptional regulator ATRX OS=Homo sapiens GN=ATRX PE=1 SV=5//5.44895e-94
CI01000032_01697312	107.022	32.0414	1.7399	2.3e-09	9.87e-08	-//-
CI01000032_02127698	196.669	479.621	-1.2861	6.16e-09	2.44e-07	sp|Q4R4U3|PRPS1_MACFA Ribose-phosphate pyrophosphokinase 1 OS=Macaca fascicularis GN=PRPS1 PE=2 SV=1//2.83764e-10
CI01000032_02272958	992.113	1905.54	-0.94162	3.64e-06	7.79e-05	sp|A7IC65|DNAK_XANP2 Chaperone protein DnaK OS=Xanthobacter autotrophicus (strain ATCC BAA-1158 / Py2) GN=dnaK PE=3 SV=1//1.44751e-22
CI01000032_02317494	404.096	272.255	0.56974	0.006675	0.047632	sp|Q9UBF9|MYOTI_HUMAN Myotilin OS=Homo sapiens GN=MYOT PE=1 SV=2//2.48105e-83
CI01000032_02356361	8.24049	22.769	-1.4663	0.0042775	0.033502	-//-
CI01000032_02599978	7.79531	39.4324	-2.3387	3.31e-07	9.09e-06	sp|Q9D738|ASB12_MOUSE Ankyrin repeat and SOCS box protein 12 OS=Mus musculus GN=Asb12 PE=2 SV=1//6.52131e-122
CI01000032_03006255	35.0731	13.4298	1.3849	0.0025026	0.021601	sp|Q5ZKW8|HDX_CHICK Highly divergent homeobox OS=Gallus gallus GN=HDX PE=2 SV=1//1.25863e-16
CI01000033_00298229	54.6589	111.768	-1.032	0.0066288	0.047346	-//-
CI01000033_00315162	12.529	52.6548	-2.0713	5.44e-07	1.44e-05	-//-
CI01000033_00559791	228.911	105.133	1.1226	3.7e-06	7.92e-05	sp|Q3SZE3|LPP3_BOVIN Lipid phosphate phosphohydrolase 3 OS=Bos taurus GN=PPAP2B PE=2 SV=1//1.31135e-80
CI01000033_01081273	124.047	15.8532	2.968	3.77e-08	1.3e-06	sp|G5E8K6|MOT6_MOUSE Monocarboxylate transporter 6 OS=Mus musculus GN=Slc16a5 PE=3 SV=1//1.06641e-106
CI01000033_01292221	989.484	532.397	0.89417	0.0012827	0.012509	sp|Q3ZCD7|TECR_BOVIN Very-long-chain enoyl-CoA reductase OS=Bos taurus GN=TECR PE=2 SV=1//1.16303e-93
CI01000033_01348511	28.7264	62.1909	-1.1143	0.00057773	0.0064081	sp|Q6NYY4|AS1BA_DANRE Histone chaperone asf1b-A OS=Danio rerio GN=asf1ba PE=2 SV=1//2.40271e-16
CI01000034_00459788	151.149	448.59	-1.5694	4.93e-12	3.52e-10	sp|P52293|IMA2_MOUSE Importin subunit alpha-2 OS=Mus musculus GN=Kpna2 PE=1 SV=2//0
CI01000034_00525323	1287.62	1898.21	-0.55993	0.005874	0.042919	sp|P17844|DDX5_HUMAN Probable ATP-dependent RNA helicase DDX5 OS=Homo sapiens GN=DDX5 PE=1 SV=1//0
CI01000034_00561924	3.08087	29.2287	-3.246	3.12e-08	1.1e-06	sp|Q6IR41|C1QT6_MOUSE Complement C1q tumor necrosis factor-related protein 6 OS=Mus musculus GN=C1qtnf6 PE=2 SV=1//1.01035e-81
CI01000034_00614185	425.677	274.129	0.6349	0.0036201	0.029375	sp|P24329|THTR_RAT Thiosulfate sulfurtransferase OS=Rattus norvegicus GN=Tst PE=1 SV=3//1.54686e-25
CI01000034_00677752	53.6681	149.89	-1.4818	3.98e-08	1.36e-06	sp|Q9NQH7|XPP3_HUMAN Probable Xaa-Pro aminopeptidase 3 OS=Homo sapiens GN=XPNPEP3 PE=1 SV=1//0
CI01000034_00732221	94.2136	26.4533	1.8325	1.7e-09	7.51e-08	sp|Q8VDS3|CBX7_MOUSE Chromobox protein homolog 7 OS=Mus musculus GN=Cbx7 PE=1 SV=1//1.18808e-12
CI01000034_01301994	3011.02	1434.77	1.0694	1.02e-07	3.2e-06	sp|P21265|PUR8_CHICK Adenylosuccinate lyase OS=Gallus gallus GN=ADSL PE=2 SV=2//1.58938e-07
CI01000034_01395565	373.335	22.3767	4.0604	5.1e-50	1.46e-46	sp|Q5ZL67|NF2L1_CHICK Nuclear factor erythroid 2-related factor 1 OS=Gallus gallus GN=NFE2L1 PE=2 SV=1//2.52174e-149
CI01000034_01404884	98.1607	188.019	-0.93766	9.76e-05	0.0014235	sp|Q5R6X7|CBX3_PONAB Chromobox protein homolog 3 OS=Pongo abelii GN=CBX3 PE=2 SV=1//3.76812e-12
CI01000034_01767882	3381.72	5317.65	-0.65303	0.0025986	0.022328	sp|P07926|AT5G2_BOVIN ATP synthase lipid-binding protein, mitochondrial OS=Bos taurus GN=ATP5G2 PE=1 SV=1//4.49759e-40
CI01000034_01836960	47.5023	91.0277	-0.93831	0.0010262	0.010432	sp|Q08CK7|IF2B1_DANRE Insulin-like growth factor 2 mRNA-binding protein 1 OS=Danio rerio GN=igf2bp1 PE=1 SV=1//0
CI01000034_01847705	133.455	12.6291	3.4015	3.29e-17	5.01e-15	sp|Q08E02|NR1D1_BOVIN Nuclear receptor subfamily 1 group D member 1 OS=Bos taurus GN=NR1D1 PE=1 SV=1//3.59849e-07
CI01000034_01947187	77.9006	34.2562	1.1853	0.0050924	0.038538	sp|Q9UHV5|RPGFL_HUMAN Rap guanine nucleotide exchange factor-like 1 OS=Homo sapiens GN=RAPGEFL1 PE=1 SV=2//0
CI01000034_02026521	12798.7	56524.6	-2.1429	3.97e-26	1.51e-23	sp|P02457|CO1A1_CHICK Collagen alpha-1(I) chain OS=Gallus gallus GN=COL1A1 PE=1 SV=3//5.83944e-06
CI01000034_02177554	18.915	39.1919	-1.051	0.0065776	0.047022	sp|Q6NSN1|LS12B_DANRE Protein LSM12 homolog B OS=Danio rerio GN=lsm12b PE=2 SV=1//3.92356e-34
CI01000034_03883535	1955.76	6763.13	-1.79	1.16e-12	9.16e-11	sp|P32847|B3AT_ONCMY Band 3 anion exchange protein OS=Oncorhynchus mykiss GN=slc4a1 PE=2 SV=2//0
CI01000034_03913846	553.957	286.316	0.95217	9.68e-06	0.00018619	sp|Q4FZV7|TMUB2_RAT Transmembrane and ubiquitin-like domain-containing protein 2 OS=Rattus norvegicus GN=Tmub2 PE=2 SV=1//2.67581e-07
CI01000034_04045212	67.6744	203.052	-1.5852	4.95e-10	2.41e-08	sp|Q64449|MRC2_MOUSE C-type mannose receptor 2 OS=Mus musculus GN=Mrc2 PE=1 SV=3//1.68689e-06
CI01000034_04095923	248.644	123.85	1.0055	1.32e-05	0.0002452	sp|A8KBL7|MEL2A_DANRE Methyltransferase-like protein 2-A OS=Danio rerio GN=mettl2a PE=2 SV=1//5.51797e-28
CI01000034_04114654	280.897	183.235	0.61634	0.005867	0.042896	sp|O54890|ITB3_MOUSE Integrin beta-3 OS=Mus musculus GN=Itgb3 PE=1 SV=2//7.47613e-10
CI01000034_04238150	178.857	648.49	-1.8583	5.44e-17	8.15e-15	sp|Q561P5|MCM5_XENTR DNA replication licensing factor mcm5 OS=Xenopus tropicalis GN=mcm5 PE=2 SV=1//0
CI01000034_04386958	46.1657	108.378	-1.2312	2.99e-05	0.00051374	sp|Q6DRJ4|KRI1_DANRE Protein KRI1 homolog OS=Danio rerio GN=kri1 PE=2 SV=1//5.30911e-08
CI01000034_04446849	428.138	707.865	-0.7254	0.00053632	0.0060188	sp|Q3TKT4|SMCA4_MOUSE Transcription activator BRG1 OS=Mus musculus GN=Smarca4 PE=1 SV=1//7.51729e-08
CI01000034_04725888	62.1941	141.531	-1.1863	7.45e-06	0.00014829	sp|Q99LG2|TNPO2_MOUSE Transportin-2 OS=Mus musculus GN=Tnpo2 PE=2 SV=1//2.57923e-10
CI01000034_04771378	100.248	58.7296	0.77141	0.0049765	0.037836	sp|Q8TBP0|TBC16_HUMAN TBC1 domain family member 16 OS=Homo sapiens GN=TBC1D16 PE=1 SV=1//9.49052e-36
CI01000034_04878415	103.746	53.285	0.96126	0.0004809	0.0055138	sp|Q3ZC26|SC5AB_BOVIN Sodium/myo-inositol cotransporter 2 OS=Bos taurus GN=SLC5A11 PE=2 SV=1//7.34479e-08
CI01000034_04959847	70.1942	129.42	-0.88263	0.0051234	0.038686	sp|A6QNR0|HEXDC_BOVIN Hexosaminidase D OS=Bos taurus GN=HEXDC PE=2 SV=2//4.24216e-24
CI01000034_04985760	36.02	104.042	-1.5303	1.74e-07	5.07e-06	sp|Q6AYQ8|FAHD1_RAT Acylpyruvase FAHD1, mitochondrial OS=Rattus norvegicus GN=Fahd1 PE=2 SV=1//5.80817e-113
CI01000034_04990480	29.9562	83.6356	-1.4813	3.05e-06	6.65e-05	sp|Q802G6|MSB1A_DANRE Methionine-R-sulfoxide reductase B1-A OS=Danio rerio GN=msrb1 PE=2 SV=3//3.4947e-16
CI01000034_05014989	115.083	278.092	-1.2729	1.31e-07	3.98e-06	sp|Q6PEH1|ERD22_DANRE ER lumen protein retaining receptor 2 OS=Danio rerio GN=kdelr2 PE=2 SV=1//9.55915e-142
CI01000034_05112103	1048.11	584.686	0.84205	3.58e-05	0.00060423	sp|P50616|TOB1_HUMAN Protein Tob1 OS=Homo sapiens GN=TOB1 PE=1 SV=1//1.45306e-168
CI01000034_05216339	2.66432	25.2779	-3.246	2.25e-07	6.44e-06	sp|Q91233|HSP70_ONCTS Heat shock 70 kDa protein OS=Oncorhynchus tschawytscha GN=hsp70 PE=2 SV=1//2.33615e-77
CI01000034_05264059	1832.02	2952.89	-0.68869	0.0022197	0.01959	sp|P16638|ACLY_RAT ATP-citrate synthase OS=Rattus norvegicus GN=Acly PE=1 SV=1//2.09279e-09
CI01000034_05288563	167.155	83.8036	0.9961	6.53e-05	0.0010087	sp|Q5R8D8|DNJC7_PONAB DnaJ homolog subfamily C member 7 OS=Pongo abelii GN=DNAJC7 PE=2 SV=1//8.90179e-07
CI01000034_05566772	115.104	64.1476	0.84347	0.0012416	0.012172	sp|Q8K394|PLCL2_MOUSE Inactive phospholipase C-like protein 2 OS=Mus musculus GN=Plcl2 PE=1 SV=2//4.10632e-14
CI01000034_05866514	11566.3	2140.15	2.4341	4.47e-32	2.78e-29	sp|Q5R9H0|GYS1_PONAB Glycogen [starch] synthase, muscle OS=Pongo abelii GN=GYS1 PE=2 SV=1//6.9315e-10
CI01000034_05888543	115.007	220.448	-0.93871	9.78e-05	0.0014245	sp|P79737|RASN_DANRE GTPase NRas OS=Danio rerio GN=nras PE=2 SV=1//1.79291e-08
CI01000035_00020662	3.16271	28.9415	-3.1939	3.31e-08	1.16e-06	sp|Q9I8F9|HSP71_ORYLA Heat shock 70 kDa protein 1 OS=Oryzias latipes PE=3 SV=1//2.34351e-130
CI01000035_00074339	334.121	195.617	0.77234	0.00051359	0.0058048	sp|Q7ZU13|SPNS1_DANRE Protein spinster homolog 1 OS=Danio rerio GN=spns1 PE=2 SV=1//3.49774e-20
CI01000035_00079992	147.697	90.8549	0.70101	0.0057534	0.042184	sp|Q8NCF5|NF2IP_HUMAN NFATC2-interacting protein OS=Homo sapiens GN=NFATC2IP PE=1 SV=1//3.85655e-09
CI01000035_00243955	33.3237	232.53	-2.8028	8.17e-25	2.65e-22	sp|Q6DBV4|PHOP1_DANRE Probable phosphatase phospho1 OS=Danio rerio GN=phospho1 PE=2 SV=1//4.02694e-171
CI01000035_00252578	1333.96	451.349	1.5634	5.95e-14	5.73e-12	sp|Q6NWH5|TMM11_DANRE Transmembrane protein 11, mitochondrial OS=Danio rerio GN=tmem11 PE=2 SV=1//5.0657e-129
CI01000035_00322769	133.392	71.6408	0.89682	0.0005774	0.006407	sp|Q9UPT6|JIP3_HUMAN C-Jun-amino-terminal kinase-interacting protein 3 OS=Homo sapiens GN=MAPK8IP3 PE=1 SV=3//0
CI01000035_00330851	246.991	466.446	-0.91725	0.00019513	0.0025584	sp|P82929|RT34_BOVIN 28S ribosomal protein S34, mitochondrial OS=Bos taurus GN=MRPS34 PE=1 SV=2//4.31812e-18
CI01000035_00337528	110.171	54.6082	1.0126	0.00023147	0.0029628	sp|Q571F5|SPSB3_MOUSE SPRY domain-containing SOCS box protein 3 OS=Mus musculus GN=Spsb3 PE=2 SV=2//3.94107e-38
CI01000036_00467133	23.5688	85.3657	-1.8568	7.86e-09	3.04e-07	sp|Q5NC05|TTF2_MOUSE Transcription termination factor 2 OS=Mus musculus GN=Ttf2 PE=1 SV=2//9.66019e-27
CI01000036_00508857	30.4092	135.807	-2.159	0.0047527	0.036533	sp|Q63886|UD11_MOUSE UDP-glucuronosyltransferase 1-1 OS=Mus musculus GN=Ugt1a1 PE=2 SV=2//3.7784e-19
CI01000036_00515905	22.1542	102.678	-2.2125	1.86e-07	5.38e-06	sp|Q64638|UD15_RAT UDP-glucuronosyltransferase 1-5 OS=Rattus norvegicus GN=Ugt1a5 PE=2 SV=1//2.91718e-59
CI01000036_00948159	942.154	531.014	0.82721	4.48e-05	0.00073373	sp|P61072|CXCR4_PANTR C-X-C chemokine receptor type 4 OS=Pan troglodytes GN=CXCR4 PE=2 SV=1//2.38663e-112
CI01000036_00984107	2256.88	1156.47	0.96461	2.04e-06	4.63e-05	sp|Q5R9I5|SYDC_PONAB Aspartate--tRNA ligase, cytoplasmic OS=Pongo abelii GN=DARS PE=2 SV=1//0
CI01000036_01422737	51.9666	116.327	-1.1625	0.00024107	0.0030692	sp|P13439|UMPS_MOUSE Uridine 5&apos;-monophosphate synthase OS=Mus musculus GN=Umps PE=2 SV=3//7.96363e-09
CI01000036_01474630	87.8046	222.057	-1.3386	6.29e-08	2.07e-06	sp|Q803J8|ZC3HF_DANRE Zinc finger CCCH domain-containing protein 15 OS=Danio rerio GN=zc3h15 PE=2 SV=1//4.19502e-06
CI01000036_01476425	11.8211	31.3995	-1.4094	0.0019148	0.017412	sp|Q803J8|ZC3HF_DANRE Zinc finger CCCH domain-containing protein 15 OS=Danio rerio GN=zc3h15 PE=2 SV=1//5.32263e-11
CI01000036_01862809	44.178	82.532	-0.90163	0.0024838	0.021464	sp|Q502G2|T41AA_DANRE Transmembrane protein 41A-A OS=Danio rerio GN=tmem41aa PE=2 SV=1//9.27556e-140
CI01000037_00104988	91.3152	168.708	-0.8856	0.00047035	0.0054211	sp|P55854|SUMO3_HUMAN Small ubiquitin-related modifier 3 OS=Homo sapiens GN=SUMO3 PE=1 SV=2//1.04175e-07
CI01000037_00215104	58.753	99.0501	-0.7535	0.0055782	0.041238	sp|Q5R7P4|BGAL_PONAB Beta-galactosidase OS=Pongo abelii GN=GLB1 PE=2 SV=1//0
CI01000037_00230442	5.93012	37.1549	-2.6474	4.01e-05	0.00066514	sp|P31579|LCE_ORYLA Low choriolytic enzyme OS=Oryzias latipes GN=lce PE=1 SV=1//1.17293e-48
CI01000037_00394107	91.7801	40.4115	1.1834	6.6e-05	0.001019	sp|Q6P1L5|F117B_HUMAN Protein FAM117B OS=Homo sapiens GN=FAM117B PE=1 SV=2//1.17017e-136
CI01000037_00868402	370.071	203.752	0.86099	6.66e-05	0.0010248	sp|Q80UG8|TTLL4_MOUSE Tubulin polyglutamylase TTLL4 OS=Mus musculus GN=Ttll4 PE=2 SV=3//1.8261e-07
CI01000037_01677266	254.724	656.114	-1.365	2.46e-10	1.3e-08	sp|P30436|TBA_ONCKE Tubulin alpha chain OS=Oncorhynchus keta PE=2 SV=2//0
CI01000037_01747048	12352.1	7310.19	0.75677	0.00011306	0.0016061	sp|P02542|DESM_CHICK Desmin OS=Gallus gallus GN=DES PE=1 SV=1//0
CI01000037_02418569	27.8614	106.407	-1.9333	1.59e-10	8.7e-09	sp|Q566V9|AUGNA_DANRE Augurin-A OS=Danio rerio GN=zgc:112443 PE=2 SV=1//4.81794e-62
CI01000037_02718928	1552.52	775.981	1.0005	0.00038564	0.0045756	sp|Q3T0X8|NHRF3_BOVIN Na(+)/H(+) exchange regulatory cofactor NHE-RF3 OS=Bos taurus GN=PDZK1 PE=2 SV=1//1.14204e-07
CI01000037_03521602	338.817	70.9331	2.256	3.33e-21	8.15e-19	sp|P81122|IRS2_MOUSE Insulin receptor substrate 2 OS=Mus musculus GN=Irs2 PE=1 SV=2//0
CI01000037_03650769	396.881	619.616	-0.64267	0.0025276	0.021777	sp|Q7SIB2|CO4A1_BOVIN Collagen alpha-1(IV) chain (Fragment) OS=Bos taurus GN=COL4A1 PE=1 SV=1//1.04039e-14
CI01000037_03791584	306.19	493.608	-0.68894	0.0015366	0.014588	sp|P08122|CO4A2_MOUSE Collagen alpha-2(IV) chain OS=Mus musculus GN=Col4a2 PE=2 SV=4//7.59126e-06
CI01000037_03823037	348.13	189.882	0.87452	8.8e-05	0.0013031	sp|F1Q575|NNRD_DANRE ATP-dependent (S)-NAD(P)H-hydrate dehydratase OS=Danio rerio GN=zgc:171429 PE=3 SV=1//1.83251e-144
CI01000037_04001865	175.865	397.725	-1.1773	3.87e-06	8.24e-05	sp|P46794|CBS_DICDI Cystathionine beta-synthase OS=Dictyostelium discoideum GN=cysB PE=2 SV=2//1.2031e-09
CI01000037_04005591	51.0943	116.551	-1.1897	2.8e-05	0.00048419	sp|P35520|CBS_HUMAN Cystathionine beta-synthase OS=Homo sapiens GN=CBS PE=1 SV=2//6.51004e-06
CI01000037_04017585	1641.33	869.562	0.9165	0.00031447	0.0038395	sp|A1A4K8|U2AF1_BOVIN Splicing factor U2AF 35 kDa subunit OS=Bos taurus GN=U2AF1 PE=2 SV=1//1.14371e-13
CI01000037_04454091	287.637	596.732	-1.0528	1.18e-06	2.84e-05	sp|Q5R9Y1|FSTL1_PONAB Follistatin-related protein 1 OS=Pongo abelii GN=FSTL1 PE=2 SV=2//1.67288e-24
CI01000039_01015577	325.529	502.36	-0.62594	0.0029378	0.024708	sp|Q96B67|ARRD3_HUMAN Arrestin domain-containing protein 3 OS=Homo sapiens GN=ARRDC3 PE=1 SV=1//0
CI01000039_02232326	66.1452	243.827	-1.8822	9.9e-14	9.31e-12	sp|Q28381|HPLN1_HORSE Hyaluronan and proteoglycan link protein 1 OS=Equus caballus GN=HAPLN1 PE=2 SV=1//8.02632e-145
CI01000039_02916264	2.30098	10.7876	-2.2291	0.0065418	0.046808	sp|O15072|ATS3_HUMAN A disintegrin and metalloproteinase with thrombospondin motifs 3 OS=Homo sapiens GN=ADAMTS3 PE=2 SV=4//5.20806e-07
CI01000039_03132197	432.4	286.321	0.59474	0.0053862	0.040119	sp|Q14678|KANK1_HUMAN KN motif and ankyrin repeat domain-containing protein 1 OS=Homo sapiens GN=KANK1 PE=1 SV=3//3.11288e-09
CI01000039_03188468	1978.61	3013.06	-0.60674	0.0043701	0.034137	sp|Q9Z1N1|F16P2_RAT Fructose-1,6-bisphosphatase isozyme 2 OS=Rattus norvegicus GN=Fbp2 PE=2 SV=1//0
CI01000039_03192097	2478.47	1637.59	0.59787	0.0024424	0.021164	sp|Q28944|CATL1_PIG Cathepsin L1 OS=Sus scrofa GN=CTSL1 PE=2 SV=1//8.98112e-10
CI01000039_03425459	240.076	718.31	-1.5811	2.41e-09	1.03e-07	sp|P26639|SYTC_HUMAN Threonine--tRNA ligase, cytoplasmic OS=Homo sapiens GN=TARS PE=1 SV=3//7.3484e-10
CI01000039_03683733	2.69294	22.1717	-3.0415	1.18e-05	0.00022281	sp|A6H8Y1|BDP1_HUMAN Transcription factor TFIIIB component B&apos;&apos; homolog OS=Homo sapiens GN=BDP1 PE=1 SV=3//6.74382e-58
CI01000039_03691901	364.265	671.465	-0.88233	3.87e-05	0.00064664	sp|Q3ULD5|MCCB_MOUSE Methylcrotonoyl-CoA carboxylase beta chain, mitochondrial OS=Mus musculus GN=Mccc2 PE=2 SV=1//0
CI01000039_03797693	85.0171	39.2363	1.1156	0.0001612	0.0021732	sp|Q9BST9|RTKN_HUMAN Rhotekin OS=Homo sapiens GN=RTKN PE=1 SV=2//0
CI01000039_03871274	48.8459	17.7173	1.4631	0.001299	0.012645	sp|O94844|RHBT1_HUMAN Rho-related BTB domain-containing protein 1 OS=Homo sapiens GN=RHOBTB1 PE=1 SV=2//1.0277e-10
CI01000039_04224220	116.158	184.824	-0.67007	0.0066945	0.047702	sp|Q6P0F0|EMC6_DANRE ER membrane protein complex subunit 6 OS=Danio rerio GN=emc6 PE=2 SV=1//7.15475e-31
CI01000039_04247540	113.265	56.3646	1.0068	0.00047218	0.0054356	sp|Q9CXS4|CENPV_MOUSE Centromere protein V OS=Mus musculus GN=Cenpv PE=2 SV=2//4.13527e-71
CI01000039_04394003	64.4446	108.644	-0.75348	0.0070313	0.049596	sp|Q9Y6R7|FCGBP_HUMAN IgGFc-binding protein OS=Homo sapiens GN=FCGBP PE=1 SV=3//8.42035e-26
CI01000039_04580845	4.57938	16.8399	-1.8787	0.0028936	0.024437	sp|O89114|DNJB5_MOUSE DnaJ homolog subfamily B member 5 OS=Mus musculus GN=Dnajb5 PE=2 SV=1//1.75771e-150
CI01000039_04621885	28070.6	7679.42	1.87	2.4e-15	2.84e-13	sp|Q90705|EF2_CHICK Elongation factor 2 OS=Gallus gallus GN=EEF2 PE=1 SV=3//0
CI01000039_04826474	102.814	170.129	-0.72659	0.0031658	0.026239	sp|Q5ZK63|TCP4_CHICK Activated RNA polymerase II transcriptional coactivator p15 OS=Gallus gallus GN=SUB1 PE=2 SV=1//2.59562e-08
CI01000039_05446948	12.4925	36.3882	-1.5424	0.0014445	0.013838	sp|Q6UVK1|CSPG4_HUMAN Chondroitin sulfate proteoglycan 4 OS=Homo sapiens GN=CSPG4 PE=1 SV=2//5.24189e-08
CI01000039_05666399	193.003	76.1978	1.3408	4.63e-08	1.56e-06	sp|Q8JZL7|RGF1B_MOUSE Ras-GEF domain-containing family member 1B OS=Mus musculus GN=Rasgef1b PE=1 SV=1//0
CI01000039_05694780	52.5575	99.2866	-0.9177	0.0010822	0.010873	sp|P22444|BMP3_BOVIN Bone morphogenetic protein 3 OS=Bos taurus GN=BMP3 PE=1 SV=2//1.46928e-30
CI01000039_06028281	79.4648	171.505	-1.1099	0.0042134	0.0331	sp|P14669|ANXA3_RAT Annexin A3 OS=Rattus norvegicus GN=Anxa3 PE=1 SV=4//3.7311e-16
CI01000039_06151337	13.7308	36.3652	-1.4051	0.0057142	0.041961	sp|Q9BYD6|RM01_HUMAN 39S ribosomal protein L1, mitochondrial OS=Homo sapiens GN=MRPL1 PE=1 SV=2//3.37257e-22
CI01000039_06173038	1251.42	479.985	1.3825	2.89e-11	1.8e-09	sp|A2BHJ4|CNO6L_DANRE CCR4-NOT transcription complex subunit 6-like OS=Danio rerio GN=cnot6l PE=2 SV=1//0
CI01000039_06180838	54.4719	21.85	1.3179	0.00010191	0.0014746	-//-
CI01000039_06256853	29.109	79.5923	-1.4512	0.0038468	0.030821	sp|Q4V9F0|DGAT2_DANRE Diacylglycerol O-acyltransferase 2 OS=Danio rerio GN=dgat2 PE=2 SV=1//1.59352e-07
CI01000039_06354469	170.715	97.0732	0.81444	0.0013338	0.012942	sp|Q566X6|PTCD2_DANRE Pentatricopeptide repeat-containing protein 2, mitochondrial OS=Danio rerio GN=ptcd2 PE=2 SV=1//4.36887e-06
CI01000039_06439467	75.101	38.1026	0.97894	0.0011062	0.011057	sp|P35408|PE2R4_HUMAN Prostaglandin E2 receptor EP4 subtype OS=Homo sapiens GN=PTGER4 PE=1 SV=1//9.50792e-167
CI01000039_07132310	319.184	196.567	0.69937	0.0018363	0.016846	sp|P78318|IGBP1_HUMAN Immunoglobulin-binding protein 1 OS=Homo sapiens GN=IGBP1 PE=1 SV=1//1.73426e-93
CI01000039_07166458	66.4035	112.884	-0.76551	0.0054313	0.040355	sp|P84096|RHOG_MOUSE Rho-related GTP-binding protein RhoG OS=Mus musculus GN=Rhog PE=2 SV=1//3.408e-104
CI01000039_07228164	51.049	92.7741	-0.86184	0.002295	0.020118	sp|Q5ZI27|NAIF1_CHICK Nuclear apoptosis-inducing factor 1 OS=Gallus gallus GN=NAIF1 PE=2 SV=1//2.1587e-11
CI01000039_07323244	926699	220643	2.0704	1.38e-13	1.28e-11	sp|P06732|KCRM_HUMAN Creatine kinase M-type OS=Homo sapiens GN=CKM PE=1 SV=2//2.04787e-13
CI01000039_07461491	71.7865	38.9609	0.88169	0.0048127	0.036905	sp|Q9CRB6|TPPP3_MOUSE Tubulin polymerization-promoting protein family member 3 OS=Mus musculus GN=Tppp3 PE=1 SV=1//1.45066e-77
CI01000039_07464915	68.3163	30.3797	1.1691	0.002428	0.021058	sp|Q4ZJM9|C1QL4_MOUSE Complement C1q-like protein 4 OS=Mus musculus GN=C1ql4 PE=1 SV=1//2.30201e-10
CI01000039_07658757	14.834	3.7828	1.9714	0.0026718	0.022858	sp|Q80TF4|KLH13_MOUSE Kelch-like protein 13 OS=Mus musculus GN=Klhl13 PE=2 SV=3//2.70639e-08
CI01000039_07690390	323.995	119.819	1.4351	5.78e-10	2.78e-08	sp|Q5ZLD3|KLH13_CHICK Kelch-like protein 13 OS=Gallus gallus GN=KLHL13 PE=2 SV=1//0
CI01000039_07773662	206.033	365.26	-0.82605	0.00021967	0.0028333	sp|Q9NS15|LTBP3_HUMAN Latent-transforming growth factor beta-binding protein 3 OS=Homo sapiens GN=LTBP3 PE=1 SV=4//3.79701e-07
CI01000039_08163045	28.753	11.5416	1.3169	0.0031572	0.026206	-//-
CI01000039_08348626	35.1031	66.0645	-0.91228	0.003596	0.029196	sp|P14920|OXDA_HUMAN D-amino-acid oxidase OS=Homo sapiens GN=DAO PE=1 SV=3//1.48296e-06
CI01000040_00561571	44.0224	108.733	-1.3045	4.87e-06	0.00010086	sp|A1X283|SPD2B_HUMAN SH3 and PX domain-containing protein 2B OS=Homo sapiens GN=SH3PXD2B PE=1 SV=3//8.1818e-07
CI01000040_00829640	165.611	269.354	-0.7017	0.0021523	0.019167	sp|Q5ZLK5|P4HA2_CHICK Prolyl 4-hydroxylase subunit alpha-2 OS=Gallus gallus GN=P4HA2 PE=2 SV=1//1.27177e-13
CI01000040_01185710	163.434	604.257	-1.8865	3.9e-16	5.22e-14	sp|Q61316|HSP74_MOUSE Heat shock 70 kDa protein 4 OS=Mus musculus GN=Hspa4 PE=1 SV=1//5.96343e-10
CI01000040_01394577	195.99	119.398	0.715	0.002639	0.022634	sp|Q8NFB2|T185A_HUMAN Transmembrane protein 185A OS=Homo sapiens GN=TMEM185A PE=2 SV=1//7.56724e-09
CI01000040_01411103	179.815	94.9057	0.92194	0.00014481	0.0019899	sp|Q6PZ05|ATG4A_BOVIN Cysteine protease ATG4A OS=Bos taurus GN=ATG4A PE=2 SV=1//0
CI01000040_01597460	49.4161	132.788	-1.4261	1.45e-07	4.33e-06	sp|Q5F4B3|TMLH_CHICK Trimethyllysine dioxygenase, mitochondrial OS=Gallus gallus GN=TMLHE PE=2 SV=1//0
CI01000040_01609619	101.429	231.049	-1.1877	8.91e-07	2.21e-05	sp|Q5ZJH9|DKC1_CHICK H/ACA ribonucleoprotein complex subunit 4 OS=Gallus gallus GN=DKC1 PE=2 SV=1//8.1561e-144
CI01000040_03149823	40.6546	135.307	-1.7347	9.88e-06	0.00018908	sp|Q5R614|SYLC_PONAB Leucine--tRNA ligase, cytoplasmic OS=Pongo abelii GN=LARS PE=2 SV=1//2.88788e-23
CI01000040_03166478	48.7115	141.969	-1.5432	7.23e-07	1.84e-05	sp|Q8BMJ2|SYLC_MOUSE Leucine--tRNA ligase, cytoplasmic OS=Mus musculus GN=Lars PE=2 SV=2//9.59856e-08
CI01000040_04925336	193.183	120.928	0.67582	0.0039747	0.031624	sp|Q9QXG2|RAE1_MOUSE Rab proteins geranylgeranyltransferase component A 1 OS=Mus musculus GN=Chm PE=2 SV=1//2.51357e-06
CI01000040_04944194	23.1617	46.8405	-1.016	0.0050382	0.038176	sp|Q6DRF9|WDR55_DANRE WD repeat-containing protein 55 OS=Danio rerio GN=wdr55 PE=2 SV=2//6.48734e-160
CI01000040_04995685	48.8146	102.18	-1.0657	0.00018166	0.0024093	sp|Q96Q89|KI20B_HUMAN Kinesin-like protein KIF20B OS=Homo sapiens GN=KIF20B PE=1 SV=3//1.45825e-07
CI01000040_05014939	107.063	53.5593	0.99925	0.00025331	0.003205	-//-
CI01000040_05110165	44.18	84.1542	-0.92964	0.0014471	0.013854	sp|Q7Z4H8|KDEL2_HUMAN KDEL motif-containing protein 2 OS=Homo sapiens GN=KDELC2 PE=1 SV=2//0
CI01000040_05259873	6.90899	20.4659	-1.5667	0.0046409	0.035886	sp|Q6DI37|UBCP1_DANRE Ubiquitin-like domain-containing CTD phosphatase 1 OS=Danio rerio GN=ublcp1 PE=2 SV=1//3.60056e-25
CI01000040_05286787	319.213	535.668	-0.74682	0.00046734	0.0053907	sp|Q5ZM11|SYRC_CHICK Arginine--tRNA ligase, cytoplasmic OS=Gallus gallus GN=RARS PE=2 SV=1//5.65257e-57
CI01000040_05309503	163.688	94.712	0.78933	0.0016016	0.015105	sp|Q63744|RHG07_RAT Rho GTPase-activating protein 7 OS=Rattus norvegicus GN=Dlc1 PE=1 SV=3//2.32869e-06
CI01000040_05981590	75.4565	186.922	-1.3087	3.64e-07	9.94e-06	sp|Q6DGI3|NOP16_DANRE Nucleolar protein 16 OS=Danio rerio GN=nop16 PE=2 SV=1//2.83884e-12
CI01000041_00149076	92.1456	47.8452	0.94554	0.0006668	0.0072087	sp|Q0VH32|MNT_XENLA Max-binding protein MNT OS=Xenopus laevis GN=mnt PE=2 SV=1//6.6021e-16
CI01000041_00208022	1.24765	9.87077	-2.984	0.0015382	0.014599	sp|Q0IHW8|CLU_XENTR Clustered mitochondria protein homolog OS=Xenopus tropicalis GN=cluh PE=2 SV=1//6.80749e-07
CI01000041_00472557	78.6443	131.72	-0.74406	0.0038117	0.030608	sp|Q9Y2R4|DDX52_HUMAN Probable ATP-dependent RNA helicase DDX52 OS=Homo sapiens GN=DDX52 PE=1 SV=3//8.85671e-06
CI01000041_00476453	16.3005	41.5574	-1.3502	0.00038983	0.0046178	sp|Q99PT0|DDX52_RAT Probable ATP-dependent RNA helicase DDX52 OS=Rattus norvegicus GN=Ddx52 PE=2 SV=1//4.95372e-06
CI01000041_00730249	14.9212	69.066	-2.2106	9.24e-10	4.31e-08	sp|Q3T113|TMIG1_BOVIN Transmembrane and immunoglobulin domain-containing protein 1 OS=Bos taurus GN=TMIGD1 PE=2 SV=1//6.2126e-07
CI01000041_00771082	33.7809	83.6294	-1.3078	7.06e-05	0.0010808	sp|Q8K0H1|S47A1_MOUSE Multidrug and toxin extrusion protein 1 OS=Mus musculus GN=Slc47a1 PE=1 SV=2//6.69693e-64
CI01000041_00820960	247.199	831.682	-1.7504	2.86e-16	3.9e-14	sp|A1L1P9|S47A1_DANRE Multidrug and toxin extrusion protein 1 OS=Danio rerio GN=slc47a1 PE=2 SV=1//1.62434e-10
CI01000041_00874379	266.861	545.712	-1.0321	1.45e-06	3.43e-05	sp|Q95121|PEDF_BOVIN Pigment epithelium-derived factor OS=Bos taurus GN=SERPINF1 PE=1 SV=1//1.84819e-74
CI01000041_01247356	138.413	84.4339	0.71308	0.0047942	0.036783	sp|Q5R795|MFF_PONAB Mitochondrial fission factor OS=Pongo abelii GN=MFF PE=2 SV=1//4.1782e-07
CI01000041_01337229	3403.42	8103.63	-1.2516	4.79e-09	1.93e-07	sp|Q4R3K4|PGK2_MACFA Phosphoglycerate kinase 2 OS=Macaca fascicularis GN=PGK2 PE=2 SV=1//2.82883e-16
CI01000043_00219119	200.031	382.741	-0.93615	3.05e-05	0.0005235	sp|P62262|1433E_SHEEP 14-3-3 protein epsilon OS=Ovis aries GN=YWHAE PE=1 SV=1//2.886e-13
CI01000043_00664725	42.3336	145.897	-1.7851	1.36e-10	7.56e-09	sp|P04818|TYSY_HUMAN Thymidylate synthase OS=Homo sapiens GN=TYMS PE=1 SV=3//4.84191e-06
CI01000043_00730032	195.662	361.142	-0.8842	0.0017134	0.01596	sp|P28271|ACOC_MOUSE Cytoplasmic aconitate hydratase OS=Mus musculus GN=Aco1 PE=1 SV=3//0
CI01000043_00818100	38.2633	91.7102	-1.2611	3.69e-05	0.00062089	sp|O94537|PPK4_SCHPO Serine/threonine-protein kinase ppk4 OS=Schizosaccharomyces pombe (strain 972 / ATCC 24843) GN=ppk4 PE=2 SV=1//8.71798e-45
CI01000043_00886856	16.7904	41.1697	-1.2939	0.0014093	0.013537	sp|O94537|PPK4_SCHPO Serine/threonine-protein kinase ppk4 OS=Schizosaccharomyces pombe (strain 972 / ATCC 24843) GN=ppk4 PE=2 SV=1//9.88565e-41
CI01000043_00959810	360.453	582.619	-0.69274	0.00093276	0.0096289	sp|O42945|DHX15_SCHPO Probable pre-mRNA-splicing factor ATP-dependent RNA helicase prp43 OS=Schizosaccharomyces pombe (strain 972 / ATCC 24843) GN=prp43 PE=2 SV=1//0
CI01000043_01953436	261.592	556.258	-1.0884	6.75e-07	1.73e-05	sp|O94855|SC24D_HUMAN Protein transport protein Sec24D OS=Homo sapiens GN=SEC24D PE=1 SV=2//8.69423e-09
CI01000043_01977108	2488.36	1250.85	0.99228	0.0014939	0.01423	sp|Q9UMS6|SYNP2_HUMAN Synaptopodin-2 OS=Homo sapiens GN=SYNPO2 PE=1 SV=2//9.99533e-35
CI01000043_02000632	702.439	2426.2	-1.7883	3.29e-11	2.02e-09	sp|Q9NPC6|MYOZ2_HUMAN Myozenin-2 OS=Homo sapiens GN=MYOZ2 PE=1 SV=1//8.89855e-53
CI01000043_02152417	32.7636	63.7027	-0.95926	0.0031689	0.026252	sp|Q58DN3|TSN17_BOVIN Tetraspanin-17 OS=Bos taurus GN=TSPAN17 PE=2 SV=1//5.80174e-76
CI01000043_02249390	550.885	328.717	0.74491	0.00033793	0.0040877	sp|P60517|GBRAP_RAT Gamma-aminobutyric acid receptor-associated protein OS=Rattus norvegicus GN=Gabarap PE=1 SV=1//4.54986e-14
CI01000043_02485377	522.446	979.874	-0.90731	1.17e-05	0.00022062	sp|Q7ZXR7|UB10B_XENLA Ubiquitin carboxyl-terminal hydrolase 10-B OS=Xenopus laevis GN=usp10-b PE=2 SV=1//0
CI01000043_02519367	186.622	108.167	0.78686	0.00098825	0.010103	sp|Q4V9Y5|CRLD2_XENTR Cysteine-rich secretory protein LCCL domain-containing 2 OS=Xenopus tropicalis GN=crispld2 PE=2 SV=1//3.28697e-64
CI01000043_03361772	8.1014	25.9908	-1.6818	0.00075121	0.0079848	sp|Q9CQX2|CYB5B_MOUSE Cytochrome b5 type B OS=Mus musculus GN=Cyb5b PE=1 SV=1//8.85543e-17
CI01000043_03543311	25659.9	15004.3	0.77413	0.0020967	0.018753	sp|P26373|RL13_HUMAN 60S ribosomal protein L13 OS=Homo sapiens GN=RPL13 PE=1 SV=4//1.10636e-06
CI01000043_03730935	306.715	154.033	0.99366	1.19e-05	0.00022319	sp|Q9QXN3|TRIP4_MOUSE Activating signal cointegrator 1 OS=Mus musculus GN=Trip4 PE=1 SV=2//0
CI01000043_04491014	64.6016	136.9	-1.0835	8e-05	0.0011957	sp|Q90459|CCND1_DANRE G1/S-specific cyclin-D1 OS=Danio rerio GN=ccnd1 PE=2 SV=1//1.66474e-20
CI01000043_05006966	53.6902	122.753	-1.193	2.27e-05	0.00039904	sp|A1A5V7|TM41B_DANRE Transmembrane protein 41B OS=Danio rerio GN=tmem41b PE=2 SV=1//3.32818e-15
CI01000043_05042461	4973.58	1386.53	1.8428	1.39e-19	2.92e-17	sp|O95373|IPO7_HUMAN Importin-7 OS=Homo sapiens GN=IPO7 PE=1 SV=1//0
CI01000043_05299427	179.424	44.3228	2.0173	1.09e-14	1.19e-12	sp|O94851|MICA2_HUMAN Protein-methionine sulfoxide oxidase MICAL2 OS=Homo sapiens GN=MICAL2 PE=1 SV=1//3.94176e-34
CI01000043_05549918	97.7636	56.89	0.78112	0.0044372	0.034582	sp|Q6YGZ5|BMAL1_TYTAL Aryl hydrocarbon receptor nuclear translocator-like protein 1 OS=Tyto alba GN=ARNTL PE=2 SV=1//0
CI01000043_05890573	118.989	233.457	-0.97233	0.0017715	0.016405	sp|Q5R7J9|IF4G2_PONAB Eukaryotic translation initiation factor 4 gamma 2 OS=Pongo abelii GN=EIF4G2 PE=2 SV=2//0
CI01000043_05903612	361.891	183.876	0.97682	1.12e-05	0.00021137	sp|Q62018|CTR9_MOUSE RNA polymerase-associated protein CTR9 homolog OS=Mus musculus GN=Ctr9 PE=1 SV=2//7.27868e-09
CI01000043_06320679	72.1666	264.518	-1.874	3.48e-14	3.56e-12	sp|P16444|DPEP1_HUMAN Dipeptidase 1 OS=Homo sapiens GN=DPEP1 PE=1 SV=3//3.94012e-177
CI01000043_06375360	95.6574	167.103	-0.80479	0.00092466	0.0095556	sp|Q64669|NQO1_MOUSE NAD(P)H dehydrogenase [quinone] 1 OS=Mus musculus GN=Nqo1 PE=1 SV=3//1.60113e-105
CI01000043_06445256	215.543	62.105	1.7952	7.35e-13	6.07e-11	sp|Q9NTG7|SIR3_HUMAN NAD-dependent protein deacetylase sirtuin-3, mitochondrial OS=Homo sapiens GN=SIRT3 PE=1 SV=2//2.20654e-137
CI01000043_06566044	11.0112	50.1896	-2.1884	5.68e-08	1.88e-06	sp|Q9UKP4|ATS7_HUMAN A disintegrin and metalloproteinase with thrombospondin motifs 7 OS=Homo sapiens GN=ADAMTS7 PE=1 SV=2//2.53384e-08
CI01000043_06790559	257.46	125.758	1.0337	9.45e-06	0.00018255	sp|A6NKX4|S22AV_HUMAN Putative solute carrier family 22 member 31 OS=Homo sapiens GN=SLC22A31 PE=3 SV=3//4.67351e-18
CI01000043_06926878	552.254	298.697	0.88665	2.77e-05	0.00047901	sp|Q3ULF4|SPG7_MOUSE Paraplegin OS=Mus musculus GN=Spg7 PE=1 SV=1//0
CI01000043_07248353	17.7852	41.1736	-1.211	0.0020768	0.018622	sp|P47958|APT_STOLO Adenine phosphoribosyltransferase OS=Stochomys longicaudatus GN=APRT PE=3 SV=1//1.13889e-60
CI01000043_07257659	30.8378	77.5059	-1.3296	1.7e-05	0.00030927	sp|Q8R4E9|CDT1_MOUSE DNA replication factor Cdt1 OS=Mus musculus GN=Cdt1 PE=1 SV=1//1.33117e-19
CI01000043_07421953	63.6062	9.81932	2.6955	0.0006963	0.0074965	sp|O08954|SNAI2_RAT Zinc finger protein SNAI2 OS=Rattus norvegicus GN=Snai2 PE=2 SV=2//7.71257e-23
CI01000046_00306703	51.0358	94.4076	-0.88739	0.0020788	0.018634	sp|Q6V0I7|FAT4_HUMAN Protocadherin Fat 4 OS=Homo sapiens GN=FAT4 PE=1 SV=2//3.75952e-06
CI01000046_00432835	111.078	54.5365	1.0263	0.00017975	0.0023895	sp|Q8NB90|SPAT5_HUMAN Spermatogenesis-associated protein 5 OS=Homo sapiens GN=SPATA5 PE=1 SV=3//7.85451e-09
CI01000046_00443677	181.911	88.5956	1.0379	1.89e-05	0.0003385	sp|P53370|NUDT6_HUMAN Nucleoside diphosphate-linked moiety X motif 6 OS=Homo sapiens GN=NUDT6 PE=1 SV=2//1.68335e-105
CI01000046_00573618	734.748	307.923	1.2547	2.73e-09	1.16e-07	sp|P61087|UBE2K_MOUSE Ubiquitin-conjugating enzyme E2 K OS=Mus musculus GN=Ube2k PE=1 SV=3//1.46031e-11
CI01000046_01099160	96.6378	54.0343	0.83871	0.0021674	0.019259	sp|Q6P7G9|GP146_XENLA Probable G-protein coupled receptor 146 OS=Xenopus laevis GN=gpr146 PE=2 SV=1//3.34161e-167
CI01000046_01283718	63.1929	27.4686	1.202	0.00036071	0.0043211	sp|O55173|PDPK1_RAT 3-phosphoinositide-dependent protein kinase 1 OS=Rattus norvegicus GN=Pdpk1 PE=1 SV=2//0
CI01000046_02072868	40.0511	91.7265	-1.1955	6.15e-05	0.00096373	sp|O15496|PA2GX_HUMAN Group 10 secretory phospholipase A2 OS=Homo sapiens GN=PLA2G10 PE=1 SV=3//1.60145e-40
CI01000046_02433773	487.021	284.383	0.77615	0.0002573	0.0032498	sp|Q6P4S8|INT1_MOUSE Integrator complex subunit 1 OS=Mus musculus GN=Ints1 PE=1 SV=2//7.38842e-06
CI01000046_02871348	8.82405	22.9838	-1.3811	0.0067178	0.047819	sp|P53369|8ODP_RAT 7,8-dihydro-8-oxoguanine triphosphatase OS=Rattus norvegicus GN=Nudt1 PE=1 SV=1//2.42438e-57
CI01000046_03551574	51.4483	102.029	-0.98778	0.0038593	0.030904	sp|Q98T91|C340_ORYLA Cytochrome P450 3A40 OS=Oryzias latipes GN=cyp3a40 PE=2 SV=1//8.0592e-94
CI01000046_03559710	52.1902	106.731	-1.0321	0.0006283	0.0068626	sp|O42563|CP3AR_ONCMY Cytochrome P450 3A27 OS=Oncorhynchus mykiss GN=cyp3a27 PE=2 SV=1//1.47963e-23
CI01000046_03591418	236.062	87.9166	1.425	3.6e-09	1.5e-07	sp|P42128|FOXK1_MOUSE Forkhead box protein K1 OS=Mus musculus GN=Foxk1 PE=1 SV=2//2.54953e-69
CI01000046_03633087	393.997	199.511	0.98172	8.27e-06	0.00016229	sp|Q5ZHN3|WIPI2_CHICK WD repeat domain phosphoinositide-interacting protein 2 OS=Gallus gallus GN=WIPI2 PE=2 SV=1//0
CI01000046_03641081	5269.36	3495.85	0.59198	0.0030163	0.025198	sp|O15143|ARC1B_HUMAN Actin-related protein 2/3 complex subunit 1B OS=Homo sapiens GN=ARPC1B PE=1 SV=3//5.38488e-09
CI01000046_03754551	345.621	176.385	0.97047	2.11e-05	0.00037407	sp|P58283|RN216_MOUSE E3 ubiquitin-protein ligase RNF216 OS=Mus musculus GN=Rnf216 PE=1 SV=3//1.11584e-37
CI01000046_03768003	642.354	1061.04	-0.72404	0.00041397	0.0048754	sp|Q16658|FSCN1_HUMAN Fascin OS=Homo sapiens GN=FSCN1 PE=1 SV=3//5.46409e-18
CI01000046_03799486	133427	61715.7	1.1123	9.09e-07	2.25e-05	sp|P83750|ACTB_CYPCA Actin, cytoplasmic 1 OS=Cyprinus carpio GN=actb PE=3 SV=1//0
CI01000046_03957334	117.699	204.139	-0.79446	0.0010558	0.010663	sp|Q13442|HAP28_HUMAN 28 kDa heat- and acid-stable phosphoprotein OS=Homo sapiens GN=PDAP1 PE=1 SV=1//2.19396e-43
CI01000046_03963204	120.197	204.291	-0.76523	0.0046169	0.03572	sp|P35623|GLYC_SHEEP Serine hydroxymethyltransferase, cytosolic OS=Ovis aries GN=SHMT1 PE=1 SV=3//3.51871e-163
CI01000046_03965521	66.5982	129.138	-0.95536	0.00023922	0.0030497	sp|P07511|GLYC_RABIT Serine hydroxymethyltransferase, cytosolic OS=Oryctolagus cuniculus GN=SHMT1 PE=1 SV=2//4.83124e-38
CI01000046_03980002	11.1843	43.5954	-1.9627	6.34e-06	0.00012873	sp|Q13472|TOP3A_HUMAN DNA topoisomerase 3-alpha OS=Homo sapiens GN=TOP3A PE=1 SV=1//0
CI01000046_04009276	974.682	373.655	1.3832	2.59e-11	1.62e-09	sp|Q6PFK1|ZN598_DANRE Zinc finger protein 598 OS=Danio rerio GN=znf598 PE=1 SV=2//0
CI01000046_04023514	24.5976	48.1707	-0.96964	0.0065011	0.046638	sp|P56213|ALR_MOUSE FAD-linked sulfhydryl oxidase ALR OS=Mus musculus GN=Gfer PE=2 SV=2//1.63498e-21
CI01000046_05727984	101.396	48.4373	1.0658	0.00033895	0.0040982	sp|P18708|NSF_CRIGR Vesicle-fusing ATPase OS=Cricetulus griseus GN=NSF PE=1 SV=1//5.91986e-08
CI01000046_06359655	40.4684	79.1988	-0.96868	0.0011484	0.011438	sp|Q6DC03|SZ12A_DANRE Polycomb protein suz12-A OS=Danio rerio GN=suz12a PE=2 SV=1//3.75853e-08
CI01000046_06611590	60.9577	146.278	-1.2628	0.00032781	0.0039821	sp|O15403|MOT7_HUMAN Monocarboxylate transporter 7 OS=Homo sapiens GN=SLC16A6 PE=1 SV=2//1.07393e-165
CI01000046_06807060	61.0927	109.052	-0.83594	0.0021946	0.019429	sp|Q66HY8|PDXD1_DANRE Pyridoxal-dependent decarboxylase domain-containing protein 1 OS=Danio rerio GN=pdxdc1 PE=2 SV=1//0
CI01000046_06846425	47.8371	86.9314	-0.86175	0.002856	0.024191	sp|P35749|MYH11_HUMAN Myosin-11 OS=Homo sapiens GN=MYH11 PE=1 SV=3//3.44478e-06
CI01000046_06937254	213.209	54.9502	1.9561	1.06e-14	1.17e-12	sp|A7E2Z2|EZH1_BOVIN Histone-lysine N-methyltransferase EZH1 OS=Bos taurus GN=EZH1 PE=2 SV=2//0
CI01000046_07006121	601.437	290.97	1.0475	7.51e-07	1.9e-05	sp|Q6NRT5|CSN1_XENLA COP9 signalosome complex subunit 1 OS=Xenopus laevis GN=csn1 PE=2 SV=1//0
CI01000047_00034205	6.96422	24.5173	-1.8158	0.00090271	0.0093559	sp|O35274|NEB2_RAT Neurabin-2 OS=Rattus norvegicus GN=Ppp1r9b PE=1 SV=1//7.03485e-31
CI01000047_00099032	204.202	318.524	-0.6414	0.0043959	0.034307	sp|P16924|P4HA1_CHICK Prolyl 4-hydroxylase subunit alpha-1 OS=Gallus gallus GN=P4HA1 PE=1 SV=1//2.63062e-16
CI01000047_00130228	126.805	202.598	-0.676	0.0051665	0.038867	sp|Q91WN1|DNJC9_MOUSE DnaJ homolog subfamily C member 9 OS=Mus musculus GN=Dnajc9 PE=2 SV=2//5.09702e-12
CI01000047_00153241	36.2783	70.8303	-0.96526	0.001832	0.016823	sp|A8WFS8|PGAP3_DANRE Post-GPI attachment to proteins factor 3 OS=Danio rerio GN=pgap3 PE=2 SV=1//9.0373e-170
CI01000047_00296804	9.7656	33.4059	-1.7743	8.33e-05	0.0012366	sp|Q9C073|F117A_HUMAN Protein FAM117A OS=Homo sapiens GN=FAM117A PE=2 SV=1//3.53165e-14
CI01000047_00545479	17.835	68.5102	-1.9416	2.75e-08	9.86e-07	sp|Q6DRJ7|NDC80_DANRE Kinetochore protein NDC80 homolog OS=Danio rerio GN=ndc80 PE=2 SV=1//3.03386e-08
CI01000047_00551551	105.386	458.586	-2.1215	2.47e-09	1.05e-07	sp|P46013|KI67_HUMAN Antigen KI-67 OS=Homo sapiens GN=MKI67 PE=1 SV=2//9.02016e-06
CI01000047_00602099	111.027	288.068	-1.3755	7.67e-09	2.98e-07	sp|Q5XH16|NH2L1_XENLA NHP2-like protein 1 OS=Xenopus laevis GN=nhp2l1 PE=2 SV=1//1.14806e-69
CI01000047_00618340	404.115	625.887	-0.63114	0.0028837	0.024382	sp|Q6RUV5|RAC1_RAT Ras-related C3 botulinum toxin substrate 1 OS=Rattus norvegicus GN=Rac1 PE=1 SV=1//1.17096e-08
CI01000047_00689092	160.328	392.867	-1.293	7.92e-07	1.99e-05	sp|B3DLH6|MYOF_XENTR Myoferlin OS=Xenopus tropicalis GN=myof PE=2 SV=1//1.45211e-07
CI01000047_01067028	399.091	162.699	1.2945	4.7e-09	1.91e-07	sp|Q15652|JHD2C_HUMAN Probable JmjC domain-containing histone demethylation protein 2C OS=Homo sapiens GN=JMJD1C PE=1 SV=2//1.38973e-163
CI01000047_01652783	13.4873	30.9936	-1.2004	0.0068919	0.048781	sp|Q8NE31|FA13C_HUMAN Protein FAM13C OS=Homo sapiens GN=FAM13C PE=2 SV=2//6.73125e-12
CI01000047_01688086	17.4451	39.779	-1.1892	0.0022071	0.019506	sp|A4QNW7|PHIPL_DANRE Phytanoyl-CoA hydroxylase-interacting protein-like OS=Danio rerio GN=phyhipl PE=2 SV=1//1.00464e-13
CI01000047_02476792	653.073	256.338	1.3492	0.0018851	0.017214	sp|P00516|KGP1_BOVIN cGMP-dependent protein kinase 1 OS=Bos taurus GN=PRKG1 PE=1 SV=2//7.38326e-08
CI01000047_02569496	84.7049	172.238	-1.0239	5.09e-05	0.00081955	sp|Q6DEJ5|AASD1_DANRE Alanyl-tRNA editing protein Aarsd1 OS=Danio rerio GN=aarsd1 PE=2 SV=1//0
CI01000047_02577946	2253.33	536.449	2.0705	1.53e-05	0.00027935	sp|Q19KA1|G6PC_FELCA Glucose-6-phosphatase OS=Felis catus GN=G6PC PE=2 SV=1//3.13479e-06
CI01000047_02858055	122.496	236.266	-0.94768	4.05e-05	0.00066997	sp|Q10751|ACE_CHICK Angiotensin-converting enzyme (Fragment) OS=Gallus gallus GN=ACE PE=2 SV=1//4.25648e-06
CI01000047_02887627	64.5588	30.2156	1.0953	0.00056004	0.0062458	sp|Q8CBW3|ABI1_MOUSE Abl interactor 1 OS=Mus musculus GN=Abi1 PE=1 SV=3//2.29752e-42
CI01000047_03145907	8.98571	29.2269	-1.7016	0.00037144	0.0044329	sp|Q8BT07|CEP55_MOUSE Centrosomal protein of 55 kDa OS=Mus musculus GN=Cep55 PE=1 SV=2//9.70804e-07
CI01000047_03175326	66.4594	185.998	-1.4847	7.79e-09	3.02e-07	sp|A8WFU8|KIF22_DANRE Kinesin-like protein KIF22 OS=Danio rerio GN=kif22 PE=2 SV=1//1.07908e-14
CI01000047_03404652	108.578	57.1413	0.92613	0.00092445	0.0095556	sp|O02828|TAU_CAPHI Microtubule-associated protein tau OS=Capra hircus GN=MAPT PE=2 SV=3//2.32512e-19
CI01000047_03755079	7.15047	62.7071	-3.1325	6.81e-14	6.52e-12	sp|Q6TEK3|VKORL_RAT Vitamin K epoxide reductase complex subunit 1-like protein 1 OS=Rattus norvegicus GN=Vkorc1l1 PE=2 SV=1//5.67988e-49
CI01000047_04217836	80.1874	132.495	-0.72449	0.0065955	0.047138	sp|Q6NWF4|VPS25_DANRE Vacuolar protein-sorting-associated protein 25 OS=Danio rerio GN=vps25 PE=2 SV=2//2.19148e-120
CI01000047_04501854	12417.9	52881	-2.0903	4.82e-25	1.66e-22	sp|Q9YIB4|CO1A1_CYNPY Collagen alpha-1(I) chain OS=Cynops pyrrhogaster GN=COL1A1 PE=2 SV=1//6.22814e-13
CI01000047_04605172	1131.64	642.304	0.81709	5.41e-05	0.0008632	sp|Q6PBA2|LS12A_DANRE Protein LSM12 homolog A OS=Danio rerio GN=lsm12a PE=2 SV=1//1.39013e-35
CI01000047_04610846	21.4349	48.907	-1.1901	0.00082047	0.0086065	sp|A1A5Z0|G6PC3_DANRE Glucose-6-phosphatase 3 OS=Danio rerio GN=g6pc3 PE=2 SV=1//2.44755e-177
CI01000047_05105437	114.577	59.0513	0.95627	0.0003582	0.0042982	sp|Q9Y272|RASD1_HUMAN Dexamethasone-induced Ras-related protein 1 OS=Homo sapiens GN=RASD1 PE=1 SV=1//7.60138e-155
CI01000047_05162486	254.323	164.643	0.62732	0.0047339	0.036447	sp|Q6P2U9|CSN3_DANRE COP9 signalosome complex subunit 3 OS=Danio rerio GN=cops3 PE=2 SV=1//5.19467e-135
CI01000047_06067865	5.96208	18.1741	-1.608	0.0052382	0.039273	sp|Q7SZI7|RET3_XENLA Retinol-binding protein 3 OS=Xenopus laevis GN=rbp3 PE=1 SV=1//8.30348e-142
CI01000047_06181771	383.611	205.673	0.89929	4.57e-05	0.00074515	sp|E7FBU4|MMS19_DANRE MMS19 nucleotide excision repair protein homolog OS=Danio rerio GN=mms19 PE=3 SV=1//0
CI01000047_06659494	69.4303	119.841	-0.78749	0.0023132	0.020237	sp|P17988|ST1A1_RAT Sulfotransferase 1A1 OS=Rattus norvegicus GN=Sult1a1 PE=1 SV=1//4.64078e-15
CI01000047_06773150	759.968	481.413	0.65866	0.0015561	0.014749	sp|B2RX12|MRP3_MOUSE Canalicular multispecific organic anion transporter 2 OS=Mus musculus GN=Abcc3 PE=1 SV=1//3.18015e-15
CI01000047_06844618	980.699	302.119	1.6987	8.26e-16	1.05e-13	sp|P50616|TOB1_HUMAN Protein Tob1 OS=Homo sapiens GN=TOB1 PE=1 SV=1//2.01612e-164
CI01000047_06954882	429.977	229.246	0.90736	3.07e-05	0.00052555	sp|O60271|JIP4_HUMAN C-Jun-amino-terminal kinase-interacting protein 4 OS=Homo sapiens GN=SPAG9 PE=1 SV=4//6.69535e-11
CI01000047_06967108	882.543	284.298	1.6343	9.78e-15	1.08e-12	sp|Q8NCG7|DGLB_HUMAN Sn1-specific diacylglycerol lipase beta OS=Homo sapiens GN=DAGLB PE=1 SV=2//7.53763e-08
CI01000047_06972782	461.29	726.342	-0.65498	0.0018136	0.016701	sp|Q6PEH1|ERD22_DANRE ER lumen protein retaining receptor 2 OS=Danio rerio GN=kdelr2 PE=2 SV=1//3.78476e-36
CI01000047_07017023	141.633	40.6291	1.8016	8.32e-11	4.83e-09	sp|Q5MNZ9|WIPI1_HUMAN WD repeat domain phosphoinositide-interacting protein 1 OS=Homo sapiens GN=WIPI1 PE=1 SV=3//2.16279e-08
CI01000047_07058426	1.97029	17.3219	-3.1361	1.72e-05	0.00031199	sp|Q9Y623|MYH4_HUMAN Myosin-4 OS=Homo sapiens GN=MYH4 PE=1 SV=2//4.50096e-15
CI01000047_07069169	21.2466	113.848	-2.4218	1.94e-14	2.06e-12	sp|P12847|MYH3_RAT Myosin-3 OS=Rattus norvegicus GN=Myh3 PE=2 SV=1//1.95977e-140
CI01000047_07126126	538.107	327.499	0.7164	0.00066668	0.0072087	sp|P47809|MP2K4_MOUSE Dual specificity mitogen-activated protein kinase kinase 4 OS=Mus musculus GN=Map2k4 PE=1 SV=2//0
CI01000047_07451503	1347.7	359.877	1.9049	2.07e-19	4.15e-17	sp|P42128|FOXK1_MOUSE Forkhead box protein K1 OS=Mus musculus GN=Foxk1 PE=1 SV=2//4.06181e-11
CI01000048_01254800	14.2784	49.2644	-1.7867	4.64e-06	9.65e-05	sp|P58239|LECT1_DANRE Leukocyte cell-derived chemotaxin 1 OS=Danio rerio GN=lect1 PE=2 SV=1//4.63065e-06
CI01000049_00150293	68.0551	143.657	-1.0779	4.36e-05	0.00071768	sp|Q63060|GLPK_RAT Glycerol kinase OS=Rattus norvegicus GN=Gk PE=2 SV=1//4.4888e-77
CI01000049_00192995	129.618	270.806	-1.063	5.85e-06	0.00011929	sp|Q8BU03|PWP2_MOUSE Periodic tryptophan protein 2 homolog OS=Mus musculus GN=Pwp2 PE=1 SV=1//1.34772e-09
CI01000049_00300898	280.905	150.285	0.90238	7.6e-05	0.0011433	sp|Q1LZ79|GEMI8_BOVIN Gem-associated protein 8 OS=Bos taurus GN=GEMIN8 PE=2 SV=1//6.38106e-14
CI01000049_00320863	109.056	212.914	-0.9652	5.57e-05	0.00088679	sp|P35520|CBS_HUMAN Cystathionine beta-synthase OS=Homo sapiens GN=CBS PE=1 SV=2//0
CI01000049_00845716	10.5873	151.412	-3.8381	0.00016396	0.0022073	sp|Q70I47|SPP24_ONCMY Secreted phosphoprotein 24 OS=Oncorhynchus mykiss GN=spp2 PE=2 SV=1//4.27034e-10
CI01000049_01173275	738.019	286.031	1.3675	1.6e-10	8.73e-09	sp|Q0P5W1|VPS8_MOUSE Vacuolar protein sorting-associated protein 8 homolog OS=Mus musculus GN=Vps8 PE=2 SV=1//0
CI01000049_01446088	81.4637	150.954	-0.88988	0.00060205	0.0066316	sp|Q9Y2L1|RRP44_HUMAN Exosome complex exonuclease RRP44 OS=Homo sapiens GN=DIS3 PE=1 SV=2//1.0213e-08
CI01000049_01460899	46.2428	18.9457	1.2874	0.00030174	0.0037079	sp|Q4VBS4|AMP1D_DANRE Methionine aminopeptidase 1D, mitochondrial OS=Danio rerio GN=metap1d PE=2 SV=1//0
CI01000049_01465976	20.6038	45.423	-1.1405	0.0018665	0.017079	sp|Q98876|DLX2B_DANRE Homeobox protein Dlx2b OS=Danio rerio GN=dlx2b PE=2 SV=1//1.68428e-26
CI01000049_01547533	33.7682	14.0212	1.2681	0.0030378	0.025325	sp|P62630|EF1A1_RAT Elongation factor 1-alpha 1 OS=Rattus norvegicus GN=Eef1a1 PE=1 SV=1//0
CI01000049_01864022	231.522	74.314	1.6394	3.06e-11	1.89e-09	sp|Q4R380|DPOLL_MACFA DNA polymerase lambda OS=Macaca fascicularis GN=POLL PE=2 SV=1//0
CI01000049_01898993	49.1739	86.8549	-0.82071	0.0048594	0.037173	sp|Q8VHT6|AS3MT_RAT Arsenite methyltransferase OS=Rattus norvegicus GN=As3mt PE=1 SV=1//3.81786e-129
CI01000049_03077534	14.7309	68.4243	-2.2157	7.24e-06	0.00014484	sp|Q9NR99|MXRA5_HUMAN Matrix-remodeling-associated protein 5 OS=Homo sapiens GN=MXRA5 PE=2 SV=3//5.25381e-07
CI01000049_03867898	39388.8	25738.3	0.61387	0.0016536	0.015509	sp|Q98SJ7|TCTP_LABRO Translationally-controlled tumor protein homolog OS=Labeo rohita GN=tpt1 PE=2 SV=1//1.97259e-07
CI01000049_04090446	107.189	62.6753	0.77419	0.0041657	0.032812	sp|Q13480|GAB1_HUMAN GRB2-associated-binding protein 1 OS=Homo sapiens GN=GAB1 PE=1 SV=2//0
CI01000049_04123864	31.9824	135.867	-2.0868	2.07e-10	1.11e-08	sp|Q5SZK8|FREM2_HUMAN FRAS1-related extracellular matrix protein 2 OS=Homo sapiens GN=FREM2 PE=1 SV=2//3.45583e-07
CI01000049_04381576	30.3448	58.6723	-0.95123	0.0036608	0.029612	sp|Q8N8E2|ZN513_HUMAN Zinc finger protein 513 OS=Homo sapiens GN=ZNF513 PE=1 SV=2//7.12639e-06
CI01000049_04749045	188.934	74.8922	1.335	6.54e-08	2.13e-06	sp|Q6P2P2|ANM10_HUMAN Putative protein arginine N-methyltransferase 10 OS=Homo sapiens GN=PRMT10 PE=1 SV=1//1.01227e-06
CI01000049_05909136	187.808	70.4516	1.4146	1.14e-08	4.31e-07	sp|Q17QS6|ASB5_BOVIN Ankyrin repeat and SOCS box protein 5 OS=Bos taurus GN=ASB5 PE=2 SV=1//4.50185e-11
CI01000049_06636088	6.57629	28.8926	-2.1354	2.83e-05	0.00048752	sp|Q5M9G0|DCTD_RAT Deoxycytidylate deaminase OS=Rattus norvegicus GN=Dctd PE=2 SV=1//5.65776e-12
CI01000049_06714364	41.7346	75.0271	-0.84617	0.0048361	0.037045	sp|Q9ESK4|ING2_MOUSE Inhibitor of growth protein 2 OS=Mus musculus GN=Ing2 PE=1 SV=3//2.99639e-08
CI01000049_06725403	110.905	185.494	-0.74204	0.002379	0.020677	sp|Q9CPY4|CDKA2_MOUSE Cyclin-dependent kinase 2-associated protein 2 OS=Mus musculus GN=Cdk2ap2 PE=2 SV=1//6.27071e-11
CI01000049_06915976	965.075	1526	-0.66104	0.0011315	0.011285	sp|Q9DGI3|THIO_ICTPU Thioredoxin OS=Ictalurus punctatus GN=txn PE=3 SV=1//3.07586e-35
CI01000049_07196830	257.385	444.568	-0.78848	0.00032	0.0038971	sp|O14967|CLGN_HUMAN Calmegin OS=Homo sapiens GN=CLGN PE=1 SV=1//2.05153e-07
CI01000049_07260524	41.4432	126.558	-1.6106	1.54e-08	5.74e-07	sp|Q8QGP3|CBPZ_CHICK Carboxypeptidase Z OS=Gallus gallus GN=CPZ PE=1 SV=1//0
CI01000049_07471903	36.5611	70.6383	-0.95014	0.002991	0.025045	sp|Q18PE0|DOK7_MOUSE Protein Dok-7 OS=Mus musculus GN=Dok7 PE=1 SV=1//6.84179e-27
CI01000049_07649170	50.2865	18.5083	1.442	4.9e-05	0.00079221	sp|Q4QQV2|DOK1_RAT Docking protein 1 OS=Rattus norvegicus GN=Dok1 PE=2 SV=1//1.30676e-48
CI01000049_07689395	341.587	202.309	0.75569	0.0004916	0.0056094	-//-
CI01000049_07725512	1439.59	660.137	1.1248	0.00015356	0.002095	-//-
CI01000049_07729245	46.7591	20.2537	1.2071	0.0009951	0.010166	-//-
CI01000049_07751747	440.196	143.867	1.6134	7.37e-13	6.07e-11	sp|Q9Y487|VPP2_HUMAN V-type proton ATPase 116 kDa subunit a isoform 2 OS=Homo sapiens GN=ATP6V0A2 PE=1 SV=2//0
CI01000049_07947928	62.7942	106.706	-0.76494	0.0053458	0.039891	sp|Q6IQC7|TMX2B_DANRE Thioredoxin-related transmembrane protein 2-B OS=Danio rerio GN=tmx2b PE=2 SV=1//3.11813e-177
CI01000049_08059039	125.101	288.248	-1.2042	3.21e-07	8.86e-06	sp|Q6DI06|TIM10_DANRE Mitochondrial import inner membrane translocase subunit Tim10 OS=Danio rerio GN=timm10 PE=3 SV=1//1.65329e-09
CI01000049_08299926	1.60696	33.2182	-4.3696	8.81e-12	5.97e-10	-//-
CI01000049_08322822	2.44006	55.8944	-4.5177	2.32e-14	2.44e-12	-//-
CI01000049_08325532	71.3485	1453.1	-4.3481	1.25e-18	2.32e-16	-//-
CI01000049_08329601	53.1535	434.293	-3.0304	2.04e-05	0.00036427	-//-
CI01000049_08335569	183.361	1513.93	-3.0455	2.34e-42	3.51e-39	-//-
CI01000049_08453389	22.1097	55.1974	-1.3199	0.00020391	0.0026552	sp|Q7T326|CISD2_DANRE CDGSH iron-sulfur domain-containing protein 2 OS=Danio rerio GN=cisd2 PE=2 SV=1//2.12216e-09
CI01000049_08471856	3302.62	1972.68	0.74345	0.00015513	0.0021083	sp|P53597|SUCA_HUMAN Succinyl-CoA ligase [ADP/GDP-forming] subunit alpha, mitochondrial OS=Homo sapiens GN=SUCLG1 PE=1 SV=4//2.73128e-124
CI01000049_09206979	37.627	15.928	1.2402	0.0015706	0.014862	sp|B7ZC77|CTNA2_DANRE Catenin alpha-2 OS=Danio rerio GN=Ctnna2 PE=3 SV=1//2.9001e-17
CI01000049_09491174	436.436	157.338	1.4719	4.38e-11	2.65e-09	sp|Q9NWM0|SMOX_HUMAN Spermine oxidase OS=Homo sapiens GN=SMOX PE=1 SV=1//8.2806e-13
CI01000049_09659340	73.6058	179.776	-1.2883	4.13e-07	1.12e-05	sp|O88941|MOGS_RAT Mannosyl-oligosaccharide glucosidase OS=Rattus norvegicus GN=Mogs PE=1 SV=1//2.83381e-12
CI01000050_00357876	7.79531	1.05388	2.8869	0.0041854	0.032943	sp|P27732|CAC1D_RAT Voltage-dependent L-type calcium channel subunit alpha-1D OS=Rattus norvegicus GN=Cacna1d PE=1 SV=2//2.83711e-10
CI01000050_00463632	254.325	60.2296	2.0781	2.07e-16	2.87e-14	sp|Q9Z2D7|MBD4_MOUSE Methyl-CpG-binding domain protein 4 OS=Mus musculus GN=Mbd4 PE=1 SV=1//5.35091e-10
CI01000050_00585128	193.998	101.88	0.92917	0.00016421	0.0022096	sp|P55201|BRPF1_HUMAN Peregrin OS=Homo sapiens GN=BRPF1 PE=1 SV=2//5.16181e-10
CI01000050_00641706	406.712	258.789	0.65223	0.003358	0.027513	sp|Q5JSP0|FGD3_HUMAN FYVE, RhoGEF and PH domain-containing protein 3 OS=Homo sapiens GN=FGD3 PE=1 SV=1//2.05098e-151
CI01000050_01033682	624.787	317.518	0.97653	3.06e-06	6.67e-05	sp|P13676|ACPH_RAT Acylamino-acid-releasing enzyme OS=Rattus norvegicus GN=Apeh PE=1 SV=1//0
CI01000050_01297763	470.884	257.038	0.87339	6.04e-05	0.00095018	sp|Q66I79|SELK_DANRE Selenoprotein K OS=Danio rerio GN=selk PE=3 SV=3//2.85192e-27
CI01000050_01678560	23.4584	63.8366	-1.4443	0.00027358	0.0034191	sp|Q7T2V2|ST1S3_DANRE Cytosolic sulfotransferase 3 OS=Danio rerio GN=sult1st3 PE=1 SV=1//0
CI01000050_02305843	212.225	450.663	-1.0865	7.98e-07	2.01e-05	sp|O15213|WDR46_HUMAN WD repeat-containing protein 46 OS=Homo sapiens GN=WDR46 PE=1 SV=3//0
CI01000050_02331115	1783.72	2873.48	-0.68791	0.00050866	0.0057632	sp|Q9YHC3|TBB1_GADMO Tubulin beta-1 chain OS=Gadus morhua PE=2 SV=1//0
CI01000050_02334175	245.22	87.0534	1.4941	6.62e-09	2.61e-07	sp|Q6DC66|BOKA_DANRE Bcl-2-related ovarian killer protein homolog A OS=Danio rerio GN=boka PE=2 SV=1//3.45173e-07
CI01000050_02413917	188.76	82.5669	1.1929	9.45e-07	2.32e-05	sp|O00622|CYR61_HUMAN Protein CYR61 OS=Homo sapiens GN=CYR61 PE=1 SV=1//1.72394e-09
CI01000050_02596972	156.519	83.0103	0.91498	0.00078264	0.0082612	sp|P70063|T7L1C_XENLA Transcription factor 7-like 1-C OS=Xenopus laevis GN=tcf7l1-c PE=2 SV=1//1.15201e-08
CI01000050_03115563	201.213	118.669	0.76178	0.0015976	0.015082	sp|Q9Y6J0|CABIN_HUMAN Calcineurin-binding protein cabin-1 OS=Homo sapiens GN=CABIN1 PE=1 SV=1//2.30167e-61
CI01000050_03156191	59.5271	25.5108	1.2224	0.00022658	0.002908	sp|Q08CY1|KLH22_XENTR Kelch-like protein 22 OS=Xenopus tropicalis GN=klhl22 PE=2 SV=1//5.23691e-15
CI01000050_03567755	976.035	353.643	1.4646	2.54e-12	1.89e-10	sp|Q6PBQ2|CHMP7_DANRE Charged multivesicular body protein 7 OS=Danio rerio GN=chmp7 PE=2 SV=1//0
CI01000050_03618237	25.8374	138.896	-2.4265	1.09e-14	1.19e-12	sp|Q287T7|MFRN1_DANRE Mitoferrin-1 OS=Danio rerio GN=slc25a37 PE=1 SV=1//0
CI01000050_04277061	6854.19	4093.69	0.74359	0.00017836	0.0023744	sp|O42197|B2MG_ICTPU Beta-2-microglobulin OS=Ictalurus punctatus GN=b2m PE=3 SV=1//8.81575e-44
CI01000050_04592778	83.2628	221.085	-1.4089	0.0051579	0.038831	-//-
CI01000050_05045722	402.223	238.245	0.75555	0.00046036	0.0053209	sp|Q6NWC9|GKAP1_DANRE G kinase-anchoring protein 1 OS=Danio rerio GN=gkap1 PE=2 SV=1//0
CI01000050_05705049	21.1914	55.5078	-1.3892	0.0029861	0.025011	sp|Q9NSY1|BMP2K_HUMAN BMP-2-inducible protein kinase OS=Homo sapiens GN=BMP2K PE=1 SV=2//8.29235e-10
CI01000050_06308324	6.80054	0.253362	4.7464	0.0047515	0.036533	sp|Q805E8|ANFB_OREMO Brain natriuretic peptide OS=Oreochromis mossambicus GN=nppb PE=2 SV=1//2.16491e-17
CI01000050_06352994	153.743	271.536	-0.82063	0.00045281	0.0052528	sp|Q5I598|MTHR_BOVIN Methylenetetrahydrofolate reductase OS=Bos taurus GN=MTHFR PE=2 SV=1//0
CI01000050_06696145	42.1905	78.1139	-0.88866	0.0034951	0.028481	sp|O43447|PPIH_HUMAN Peptidyl-prolyl cis-trans isomerase H OS=Homo sapiens GN=PPIH PE=1 SV=1//5.19163e-81
CI01000050_06702523	60758	36993	0.71582	0.0034215	0.027978	sp|Q00436|YB3_XENLA B box-binding protein OS=Xenopus laevis PE=2 SV=1//2.97835e-64
CI01000050_07123150	71.1211	150.834	-1.0846	2.16e-05	0.00038095	sp|Q7T2V2|ST1S3_DANRE Cytosolic sulfotransferase 3 OS=Danio rerio GN=sult1st3 PE=1 SV=1//0
CI01000050_07306801	363.563	138.334	1.394	6.37e-10	3.04e-08	sp|P42346|MTOR_RAT Serine/threonine-protein kinase mTOR OS=Rattus norvegicus GN=Mtor PE=1 SV=1//0
CI01000050_07324523	112.427	44.2142	1.3464	1.55e-06	3.63e-05	sp|P42346|MTOR_RAT Serine/threonine-protein kinase mTOR OS=Rattus norvegicus GN=Mtor PE=1 SV=1//7.00591e-160
CI01000051_00337009	164.333	100.349	0.71159	0.0047432	0.036499	sp|O42342|SOX7_XENLA Transcription factor Sox-7 OS=Xenopus laevis GN=sox7 PE=2 SV=1//1.17806e-25
CI01000051_00388102	965.981	374.914	1.3654	1.24e-10	6.91e-09	sp|Q8IZJ6|TDH_HUMAN Inactive L-threonine 3-dehydrogenase, mitochondrial OS=Homo sapiens GN=TDH PE=2 SV=1//2.0867e-20
CI01000051_00780498	2614.68	1435.05	0.86553	1.24e-05	0.00023372	sp|Q9PTW9|PSA7_CARAU Proteasome subunit alpha type-7 OS=Carassius auratus GN=psma7 PE=2 SV=1//1.48725e-160
CI01000051_01787612	230.002	63.9641	1.8463	2.28e-11	1.45e-09	sp|P24854|IBP4_PIG Insulin-like growth factor-binding protein 4 OS=Sus scrofa GN=IGFBP4 PE=1 SV=2//2.66367e-24
CI01000051_01942055	17.9681	157.282	-3.1298	1.3e-05	0.0002426	sp|Q15392|DHC24_HUMAN Delta(24)-sterol reductase OS=Homo sapiens GN=DHCR24 PE=1 SV=2//3.01118e-08
CI01000051_01985259	68.7469	124.654	-0.85857	0.0012804	0.012504	sp|A8T662|PCSK9_MACNE Proprotein convertase subtilisin/kexin type 9 OS=Macaca nemestrina GN=PCSK9 PE=2 SV=1//0
CI01000051_02060303	1121.08	527.367	1.088	8.51e-08	2.71e-06	sp|Q9UPU5|UBP24_HUMAN Ubiquitin carboxyl-terminal hydrolase 24 OS=Homo sapiens GN=USP24 PE=1 SV=3//2.77712e-08
CI01000051_02939882	19.8525	57.4628	-1.5333	1.66e-05	0.00030139	sp|E9QBI7|OMA1_DANRE Metalloendopeptidase OMA1, mitochondrial OS=Danio rerio GN=oma1 PE=3 SV=1//1.81528e-09
CI01000051_02960400	320.862	104.334	1.6207	0.00013488	0.0018741	sp|Q5TYS5|SCRN2_DANRE Secernin-2 OS=Danio rerio GN=scrn2 PE=2 SV=1//1.18785e-22
CI01000051_03035625	49.9997	103.425	-1.0486	0.00020516	0.0026703	sp|Q2KJ84|TMED5_BOVIN Transmembrane emp24 domain-containing protein 5 OS=Bos taurus GN=TMED5 PE=2 SV=1//7.67e-95
CI01000051_03041581	272.878	62.2615	2.1318	6.53e-18	1.12e-15	sp|Q92535|PIGC_HUMAN Phosphatidylinositol N-acetylglucosaminyltransferase subunit C OS=Homo sapiens GN=PIGC PE=2 SV=1//5.20286e-64
CI01000051_03152676	641.695	332.085	0.95033	2.22e-05	0.00039019	sp|Q9XTA3|MYOC_BOVIN Myocilin OS=Bos taurus GN=MYOC PE=2 SV=1//5.89034e-135
CI01000051_03207872	125.694	227.526	-0.85611	0.00023078	0.0029553	sp|P49109|FMO5_CAVPO Dimethylaniline monooxygenase [N-oxide-forming] 5 OS=Cavia porcellus GN=FMO5 PE=2 SV=2//8.14622e-12
CI01000051_03215852	81.5207	144.805	-0.82887	0.0012141	0.011959	sp|Q6IRI9|FMO2_RAT Dimethylaniline monooxygenase [N-oxide-forming] 2 OS=Rattus norvegicus GN=Fmo2 PE=2 SV=3//3.53223e-07
CI01000051_03232403	12.4831	34.2471	-1.456	0.00076116	0.0080713	sp|Q5TZ07|PPAC2_DANRE Presqualene diphosphate phosphatase OS=Danio rerio GN=ppapdc2 PE=2 SV=1//1.24494e-43
CI01000051_03432454	1026.56	521.574	0.97688	2.47e-06	5.51e-05	sp|P12981|JUN_COTJA Transcription factor AP-1 OS=Coturnix coturnix japonica GN=JUN PE=2 SV=1//1.73719e-152
CI01000051_03819155	158.293	90.8023	0.80179	0.0013734	0.013262	sp|Q5TYQ1|ZYG11_DANRE Protein zyg-11 homolog OS=Danio rerio GN=zyg11 PE=2 SV=1//0
CI01000051_03974003	196.963	49.2989	1.9983	1.29e-14	1.39e-12	sp|Q33BP8|FOXN3_PIG Forkhead box protein N3 OS=Sus scrofa GN=FOXN3 PE=2 SV=1//1.71173e-06
CI01000051_04157992	662.896	407.937	0.70044	0.00089119	0.0092466	sp|Q08353|IKBA_PIG NF-kappa-B inhibitor alpha OS=Sus scrofa GN=NFKBIA PE=2 SV=1//1.65838e-91
CI01000051_04160421	373.963	171.982	1.1206	3.53e-07	9.64e-06	sp|P60901|PSA6_RAT Proteasome subunit alpha type-6 OS=Rattus norvegicus GN=Psma6 PE=1 SV=1//9.79448e-12
CI01000051_04167331	804.145	363.455	1.1457	2.96e-08	1.05e-06	sp|Q9QUM9|PSA6_MOUSE Proteasome subunit alpha type-6 OS=Mus musculus GN=Psma6 PE=1 SV=1//8.10235e-18
CI01000051_05371413	217.623	85.8234	1.3424	0.000219	0.0028272	sp|Q8R3T5|STXB6_MOUSE Syntaxin-binding protein 6 OS=Mus musculus GN=Stxbp6 PE=2 SV=1//5.60387e-09
CI01000051_05480649	25.0141	117.216	-2.2284	3.86e-08	1.33e-06	sp|Q14112|NID2_HUMAN Nidogen-2 OS=Homo sapiens GN=NID2 PE=1 SV=3//4.01034e-31
CI01000051_05728993	137.622	241.188	-0.80945	0.00078752	0.0083005	sp|P0CB49|YLPM1_RAT YLP motif-containing protein 1 OS=Rattus norvegicus GN=Ylpm1 PE=1 SV=1//2.64908e-22
CI01000051_05749675	118.267	192.768	-0.70482	0.0038182	0.030635	sp|Q3ZCK3|BPNT1_BOVIN 3&apos;(2&apos;),5&apos;-bisphosphate nucleotidase 1 OS=Bos taurus GN=BPNT1 PE=2 SV=1//5.11095e-14
CI01000051_06007664	509.885	1073.8	-1.0745	2.39e-07	6.78e-06	sp|Q02094|RHAG_HUMAN Ammonium transporter Rh type A OS=Homo sapiens GN=RHAG PE=1 SV=2//3.43288e-162
CI01000051_06047349	1.19242	8.51418	-2.836	0.0051095	0.038612	sp|P51955|NEK2_HUMAN Serine/threonine-protein kinase Nek2 OS=Homo sapiens GN=NEK2 PE=1 SV=1//4.74441e-06
CI01000051_06128623	410.947	188.843	1.1218	2.73e-07	7.67e-06	sp|Q9P2F6|RHG20_HUMAN Rho GTPase-activating protein 20 OS=Homo sapiens GN=ARHGAP20 PE=1 SV=2//3.33304e-49
CI01000051_06372185	7.90375	44.6175	-2.497	1.28e-08	4.8e-07	sp|Q5RHI5|DTL_DANRE Denticleless protein homolog OS=Danio rerio GN=dtl PE=2 SV=1//4.98619e-59
CI01000051_06952962	5.02255	29.7028	-2.5641	1.69e-06	3.91e-05	-//-
CI01000051_07370738	29562.5	17597.2	0.74842	0.00011838	0.0016699	sp|Q9PTY0|ATPB_CYPCA ATP synthase subunit beta, mitochondrial OS=Cyprinus carpio GN=atp5b PE=2 SV=1//2.376e-13
CI01000051_07549737	877.453	401.1	1.1294	4.8e-08	1.61e-06	sp|Q8TBH0|ARRD2_HUMAN Arrestin domain-containing protein 2 OS=Homo sapiens GN=ARRDC2 PE=2 SV=2//6.103e-11
CI01000051_07726089	56.5998	98.4165	-0.7981	0.0046703	0.036048	sp|Q68EI0|WDR18_DANRE WD repeat-containing protein 18 OS=Danio rerio GN=wdr18 PE=2 SV=1//0
CI01000051_07941645	103.909	175.04	-0.75236	0.0028006	0.023764	sp|Q8IVT2|CS021_HUMAN Uncharacterized protein C19orf21 OS=Homo sapiens GN=C19orf21 PE=1 SV=1//2.79627e-07
CI01000052_00711896	107.071	177.429	-0.72867	0.0033694	0.027583	sp|Q03064|MOT1_CRILO Monocarboxylate transporter 1 OS=Cricetulus longicaudatus GN=SLC16A1 PE=1 SV=1//0
CI01000052_00740237	94.0026	165.033	-0.81199	0.0010002	0.010207	sp|Q66HZ2|RIMKB_DANRE Beta-citryl-glutamate synthase B OS=Danio rerio GN=rimklb PE=2 SV=1//7.75583e-27
CI01000052_01013750	709.666	32.0639	4.4681	4.64e-14	4.61e-12	sp|P13798|ACPH_HUMAN Acylamino-acid-releasing enzyme OS=Homo sapiens GN=APEH PE=1 SV=4//4.91396e-08
CI01000052_01030228	93.1784	203.831	-1.1293	6.59e-06	0.00013331	sp|P19182|IFRD1_MOUSE Interferon-related developmental regulator 1 OS=Mus musculus GN=Ifrd1 PE=2 SV=2//4.75325e-08
CI01000052_01042227	45.0131	108.444	-1.2685	7.85e-06	0.00015519	sp|P25285|GCST_BOVIN Aminomethyltransferase, mitochondrial OS=Bos taurus GN=AMT PE=1 SV=1//5.3967e-16
CI01000052_01119325	91.5533	190.469	-1.0569	0.0036921	0.029832	sp|Q8BU91|S26A9_MOUSE Solute carrier family 26 member 9 OS=Mus musculus GN=Slc26a9 PE=2 SV=1//5.70148e-06
CI01000052_01128016	25.6031	51.5185	-1.0088	0.0049406	0.037634	sp|Q9BXS9|S26A6_HUMAN Solute carrier family 26 member 6 OS=Homo sapiens GN=SLC26A6 PE=1 SV=1//5.36445e-07
CI01000052_01225229	91.0641	46.3673	0.97377	0.00070416	0.0075649	sp|A0JML8|DALD3_DANRE DALR anticodon-binding domain-containing protein 3 OS=Danio rerio GN=dalrd3 PE=2 SV=1//4.29438e-30
CI01000052_01252671	1747.91	557.466	1.6487	1.48e-10	8.12e-09	sp|Q9Z1K6|ARI2_MOUSE E3 ubiquitin-protein ligase ARIH2 OS=Mus musculus GN=Arih2 PE=2 SV=1//2.76047e-18
CI01000052_01401660	119.419	199.641	-0.74137	0.0023275	0.02034	sp|Q9D8Y0|EFHD2_MOUSE EF-hand domain-containing protein D2 OS=Mus musculus GN=Efhd2 PE=1 SV=1//4.91593e-48
CI01000052_01433078	2595.63	778.055	1.7381	1.51e-08	5.64e-07	sp|P22316|CAC1S_CYPCA Dihydropyridine-sensitive L-type skeletal muscle calcium channel subunit alpha-1 OS=Cyprinus carpio PE=2 SV=1//4.73108e-07
CI01000052_01434879	110.876	34.4896	1.6847	0.0003101	0.0037927	sp|P22316|CAC1S_CYPCA Dihydropyridine-sensitive L-type skeletal muscle calcium channel subunit alpha-1 OS=Cyprinus carpio PE=2 SV=1//6.11425e-17
CI01000052_01449517	26.4321	55.6839	-1.075	0.0019095	0.017378	sp|Q5RB81|SUV91_PONAB Histone-lysine N-methyltransferase SUV39H1 OS=Pongo abelii GN=SUV39H1 PE=2 SV=1//0
CI01000052_01452373	104.188	190.299	-0.86908	0.00054457	0.0060994	-//-
CI01000052_01528091	378.051	180.265	1.0685	1.75e-06	4.03e-05	sp|Q95107|WASL_BOVIN Neural Wiskott-Aldrich syndrome protein OS=Bos taurus GN=WASL PE=1 SV=1//3.41708e-08
CI01000052_01542595	24.4473	80.97	-1.7277	3.9e-07	1.06e-05	sp|Q5E9S9|S38A5_BOVIN Sodium-coupled neutral amino acid transporter 5 OS=Bos taurus GN=SLC38A5 PE=2 SV=1//4.32819e-06
CI01000052_01702872	8859.78	4672.89	0.92295	2.97e-06	6.48e-05	sp|Q5RFH9|AT5F1_PONAB ATP synthase subunit b, mitochondrial OS=Pongo abelii GN=ATP5F1 PE=2 SV=1//2.0111e-73
CI01000052_01736734	158.097	335.437	-1.0852	0.0023365	0.0204	sp|Q9BEA9|GSTM3_MACFU Glutathione S-transferase Mu 3 OS=Macaca fuscata fuscata GN=GSTM3 PE=2 SV=3//8.43657e-22
CI01000052_01894583	106.144	62.8977	0.75494	0.0063073	0.045488	sp|Q5E9S2|NFYA_BOVIN Nuclear transcription factor Y subunit alpha OS=Bos taurus GN=NFYA PE=2 SV=1//2.90615e-10
CI01000052_01927599	99.1214	1026.99	-3.3731	3.63e-37	3.58e-34	sp|Q91233|HSP70_ONCTS Heat shock 70 kDa protein OS=Oncorhynchus tschawytscha GN=hsp70 PE=2 SV=1//0
CI01000052_02104118	4809.88	2711.86	0.82672	0.0051803	0.038921	sp|P14780|MMP9_HUMAN Matrix metalloproteinase-9 OS=Homo sapiens GN=MMP9 PE=1 SV=3//1.08709e-06
CI01000052_02601005	19.6855	45.7849	-1.2177	0.00095927	0.0098742	sp|Q9R045|ANGL2_MOUSE Angiopoietin-related protein 2 OS=Mus musculus GN=Angptl2 PE=2 SV=2//3.34752e-153
CI01000052_03405703	188.458	437.861	-1.2162	4.25e-08	1.44e-06	sp|Q5EA20|HPPD_BOVIN 4-hydroxyphenylpyruvate dioxygenase OS=Bos taurus GN=HPD PE=2 SV=3//1.50185e-146
CI01000053_00080433	1208.51	308.986	1.9676	1.9e-14	2.02e-12	sp|Q2KHV7|UBP2_BOVIN Ubiquitin carboxyl-terminal hydrolase 2 OS=Bos taurus GN=USP2 PE=2 SV=1//1.14147e-11
CI01000053_00113755	450.03	33.8015	3.7349	1.03e-47	2.26e-44	sp|Q9QY01|ULK2_MOUSE Serine/threonine-protein kinase ULK2 OS=Mus musculus GN=Ulk2 PE=1 SV=1//4.4185e-11
CI01000053_00128931	37.1905	9.5859	1.9559	3.77e-06	8.03e-05	sp|Q8IYT8|ULK2_HUMAN Serine/threonine-protein kinase ULK2 OS=Homo sapiens GN=ULK2 PE=1 SV=3//7.71008e-13
CI01000053_00569182	174.194	280.552	-0.68757	0.0021912	0.019417	sp|Q2M3D2|EX3L2_HUMAN Exocyst complex component 3-like protein 2 OS=Homo sapiens GN=EXOC3L2 PE=2 SV=1//6.93923e-101
CI01000053_00607668	400.792	267.012	0.58595	0.0062501	0.045097	sp|A2VCZ5|MD13L_DANRE Mediator of RNA polymerase II transcription subunit 13-like OS=Danio rerio GN=zgc:153454 PE=2 SV=1//0
CI01000053_00802827	242.446	138.241	0.81048	0.00055075	0.0061615	sp|Q66IR0|ZPLD1_XENLA Zona pellucida-like domain-containing protein 1 OS=Xenopus laevis GN=zpld1 PE=2 SV=1//3.71898e-06
CI01000053_01526301	65.8592	2.95762	4.4769	3.74e-15	4.33e-13	sp|Q802Y8|ZB16A_DANRE Zinc finger and BTB domain-containing protein 16-A OS=Danio rerio GN=zbtb16a PE=1 SV=1//0
CI01000053_01627092	188.807	329.208	-0.80209	0.00040124	0.0047431	sp|Q5RA77|COPD_PONAB Coatomer subunit delta OS=Pongo abelii GN=ARCN1 PE=2 SV=1//0
CI01000053_01753354	34.0092	99.0504	-1.5422	3.12e-07	8.65e-06	sp|Q6P788|ATF5_RAT Cyclic AMP-dependent transcription factor ATF-5 OS=Rattus norvegicus GN=Atf5 PE=1 SV=1//9.89266e-29
CI01000053_01971099	1045.17	455.317	1.1988	7.13e-09	2.79e-07	sp|Q8BSK8|KS6B1_MOUSE Ribosomal protein S6 kinase beta-1 OS=Mus musculus GN=Rps6kb1 PE=1 SV=2//2.09033e-13
CI01000053_02014352	280.533	448.726	-0.67766	0.0021253	0.01898	sp|P11442|CLH1_RAT Clathrin heavy chain 1 OS=Rattus norvegicus GN=Cltc PE=1 SV=3//2.26466e-69
CI01000053_02246083	12.8445	31.4103	-1.2901	0.0030237	0.025238	sp|Q8N9F7|GDPD1_HUMAN Glycerophosphodiester phosphodiesterase domain-containing protein 1 OS=Homo sapiens GN=GDPD1 PE=1 SV=2//8.00715e-08
CI01000053_02895382	54.446	93.7897	-0.7846	0.0052122	0.039108	sp|Q2TBX4|HSP13_BOVIN Heat shock 70 kDa protein 13 OS=Bos taurus GN=HSPA13 PE=2 SV=1//0
CI01000053_02962208	35.1616	247.173	-2.8134	3.53e-25	1.23e-22	sp|P13731|SERPH_CHICK Serpin H1 OS=Gallus gallus GN=SERPINH1 PE=1 SV=2//0
CI01000053_02990808	182.424	328.831	-0.85005	0.00017892	0.0023796	sp|Q58A48|TSK_DANRE Tsukushin OS=Danio rerio GN=tsku PE=2 SV=2//0
CI01000053_04089730	86.6654	23.6997	1.8706	3.98e-08	1.36e-06	sp|O70405|ULK1_MOUSE Serine/threonine-protein kinase ULK1 OS=Mus musculus GN=Ulk1 PE=1 SV=1//3.56345e-72
CI01000053_04409215	20.6644	5.02306	2.0405	0.00016639	0.0022358	sp|Q53HC0|CCD92_HUMAN Coiled-coil domain-containing protein 92 OS=Homo sapiens GN=CCDC92 PE=1 SV=2//1.34771e-121
CI01000053_05242054	827.854	543.322	0.60757	0.0038571	0.030894	sp|Q5BIS9|AAKB1_BOVIN 5&apos;-AMP-activated protein kinase subunit beta-1 OS=Bos taurus GN=PRKAB1 PE=2 SV=3//5.28281e-119
CI01000053_05312795	81.7984	158.49	-0.95425	0.00021416	0.0027747	-//-
CI01000053_05372918	6.348	18.5425	-1.5465	0.0065764	0.047022	sp|Q90Z08|U119B_DANRE Protein unc-119 homolog B OS=Danio rerio GN=unc119b PE=1 SV=2//1.96371e-15
CI01000053_05386176	47.6141	170.14	-1.8373	1.08e-11	7.18e-10	sp|A9C3P0|MLEC_DANRE Malectin OS=Danio rerio GN=mlec PE=3 SV=1//3.17978e-24
CI01000053_05423957	142.441	70.3916	1.0169	8.22e-05	0.0012222	sp|A0JMH0|ASPH2_DANRE Aspartate beta-hydroxylase domain-containing protein 2 OS=Danio rerio GN=asphd2 PE=2 SV=1//1.33904e-15
CI01000053_05524159	16.053	71.1319	-2.1477	1.12e-09	5.14e-08	sp|Q7ZV14|GPX8_DANRE Probable glutathione peroxidase 8 OS=Danio rerio GN=gpx8 PE=2 SV=1//6.15718e-24
CI01000053_05710574	0.361324	49.5844	-7.1005	0.0027073	0.023116	sp|P35557|HXK4_HUMAN Glucokinase OS=Homo sapiens GN=GCK PE=1 SV=1//0
CI01000054_00877277	176.314	73.2065	1.2681	4.74e-05	0.00077019	sp|O93310|RAD21_XENLA Double-strand-break repair protein rad21 homolog OS=Xenopus laevis GN=rad21 PE=1 SV=1//0
CI01000054_00895223	2040.23	282.828	2.8507	4.08e-40	5.3e-37	sp|Q1L8H0|LR14B_DANRE Leucine-rich repeat-containing protein 14B OS=Danio rerio GN=lrrc14b PE=3 SV=1//2.13702e-46
CI01000054_00989171	1107.83	437.408	1.3407	9.9e-11	5.62e-09	sp|Q8CB77|ELOA1_MOUSE Transcription elongation factor B polypeptide 3 OS=Mus musculus GN=Tceb3 PE=1 SV=3//4.83326e-07
CI01000054_01028369	123.928	385.414	-1.6369	8.64e-13	7.04e-11	sp|P05099|MATN1_CHICK Cartilage matrix protein OS=Gallus gallus GN=MATN1 PE=1 SV=2//2.96585e-38
CI01000054_01229796	100405	64301.9	0.6429	0.0013738	0.013262	sp|Q92005|EF1A_DANRE Elongation factor 1-alpha OS=Danio rerio GN=eef1a PE=2 SV=1//0
CI01000054_01250511	5253	2225.83	1.2388	2.67e-10	1.4e-08	sp|Q6Q7X9|KLH31_DANRE Kelch-like protein 31 OS=Danio rerio GN=klhl31 PE=2 SV=1//4.97935e-16
CI01000054_01325658	1656.48	1049.97	0.65777	0.0012242	0.012038	sp|Q80U58|PUM2_MOUSE Pumilio homolog 2 OS=Mus musculus GN=Pum2 PE=1 SV=2//5.14115e-07
CI01000054_01353207	47.9708	87.9699	-0.87485	0.00216	0.019223	sp|Q2HJH6|SNR40_BOVIN U5 small nuclear ribonucleoprotein 40 kDa protein OS=Bos taurus GN=SNRNP40 PE=2 SV=1//7.84047e-13
CI01000054_01360645	8448.42	5014	0.75272	0.00010494	0.0015094	sp|O13008|FABPH_ONCMY Fatty acid-binding protein, heart OS=Oncorhynchus mykiss GN=fabp3 PE=2 SV=3//7.07143e-12
CI01000054_01374709	16.2753	5.08112	1.6795	0.0055648	0.041156	sp|Q8BWQ5|DCLK3_MOUSE Serine/threonine-protein kinase DCLK3 OS=Mus musculus GN=Dclk3 PE=2 SV=2//1.73535e-24
CI01000054_01387679	218.258	103.358	1.0784	6.66e-06	0.0001345	sp|Q08CH8|CYHR1_DANRE Cysteine and histidine-rich protein 1 OS=Danio rerio GN=cyhr1 PE=2 SV=1//0
CI01000054_01429659	569.338	344.931	0.72298	0.00055986	0.0062458	sp|Q8WUM4|PDC6I_HUMAN Programmed cell death 6-interacting protein OS=Homo sapiens GN=PDCD6IP PE=1 SV=1//6.68458e-07
CI01000054_01454340	419.852	256.368	0.71166	0.00096196	0.0098912	sp|Q9NZI7|UBIP1_HUMAN Upstream-binding protein 1 OS=Homo sapiens GN=UBP1 PE=2 SV=1//1.7088e-08
CI01000054_01529138	158.16	56.3867	1.488	9.75e-09	3.71e-07	sp|Q5R3Z8|FBXL2_PONAB F-box/LRR-repeat protein 2 OS=Pongo abelii GN=FBXL2 PE=2 SV=1//7.36022e-11
CI01000054_01554963	147.862	249.95	-0.75739	0.0010835	0.010882	sp|O75718|CRTAP_HUMAN Cartilage-associated protein OS=Homo sapiens GN=CRTAP PE=1 SV=1//1.09728e-13
CI01000054_01565522	319.238	1514.22	-2.2459	6.82e-26	2.5e-23	sp|Q2KJC8|FKBP9_BOVIN Peptidyl-prolyl cis-trans isomerase FKBP9 OS=Bos taurus GN=FKBP9 PE=2 SV=1//0
CI01000054_01617674	1685.6	1075.83	0.64781	0.0010036	0.010236	sp|P28024|PSB4_XENLA Proteasome subunit beta type-4 (Fragment) OS=Xenopus laevis GN=psmb4 PE=2 SV=2//4.33904e-134
CI01000054_02430580	287.263	62.5243	2.1999	2.87e-19	5.65e-17	sp|Q9JK42|PDK2_MOUSE [Pyruvate dehydrogenase [lipoamide]] kinase isozyme 2, mitochondrial OS=Mus musculus GN=Pdk2 PE=1 SV=2//0
CI01000054_02537881	9271.53	40793.7	-2.1375	5.62e-26	2.09e-23	sp|O93484|CO1A2_ONCMY Collagen alpha-2(I) chain OS=Oncorhynchus mykiss GN=col1a2 PE=2 SV=2//2.12951e-22
CI01000054_02610677	311.555	202.653	0.62048	0.0057357	0.042087	sp|P34275|IVD_CAEEL Probable acyl coa dehydrogenase 6 OS=Caenorhabditis elegans GN=acdh-6 PE=2 SV=2//2.97597e-06
CI01000054_02967370	2932.8	1784	0.71717	0.0010047	0.010242	sp|P81013|GRN1_CYPCA Granulin-1 OS=Cyprinus carpio PE=1 SV=1//3.3939e-29
CI01000054_03925416	33.158	93.0203	-1.4882	5.92e-07	1.55e-05	sp|Q07643|CO9A2_MOUSE Collagen alpha-2(IX) chain OS=Mus musculus GN=Col9a2 PE=2 SV=1//1.86336e-11
CI01000054_04456780	508.599	823.684	-0.69556	0.00081842	0.008591	sp|Q6NZ06|ILF2_DANRE Interleukin enhancer-binding factor 2 homolog OS=Danio rerio GN=ilf2 PE=2 SV=1//0
CI01000054_05592326	41.0627	147.462	-1.8444	8.12e-11	4.72e-09	sp|Q801E2|ANLN_XENLA Actin-binding protein anillin OS=Xenopus laevis GN=anln PE=1 SV=1//0
CI01000054_05634793	1475.83	704.058	1.0678	1.22e-07	3.77e-06	sp|Q1L8L6|RN19B_DANRE E3 ubiquitin-protein ligase RNF19B OS=Danio rerio GN=rnf19b PE=3 SV=2//0
CI01000054_05819498	36.5463	70.5244	-0.9484	0.0021494	0.019147	sp|P34821|BMP8A_MOUSE Bone morphogenetic protein 8A OS=Mus musculus GN=Bmp8a PE=2 SV=1//7.84459e-122
CI01000054_05858118	10.5681	29.5855	-1.4852	0.0012318	0.012092	sp|Q99PP0|WISP1_RAT WNT1-inducible-signaling pathway protein 1 OS=Rattus norvegicus GN=Wisp1 PE=2 SV=1//7.6529e-14
CI01000054_05953807	80.7397	41.8423	0.94832	0.0011783	0.011676	sp|Q5RC06|CTNL1_PONAB Alpha-catulin OS=Pongo abelii GN=CTNNAL1 PE=2 SV=1//0
CI01000054_06234979	13.7668	35.7405	-1.3764	0.0012992	0.012645	sp|Q8IXK2|GLT12_HUMAN Polypeptide N-acetylgalactosaminyltransferase 12 OS=Homo sapiens GN=GALNT12 PE=1 SV=3//3.32159e-13
CI01000054_06869404	185.159	41.2524	2.1662	5.67e-14	5.5e-12	sp|Q1LYM6|KLH38_DANRE Kelch-like protein 38 OS=Danio rerio GN=klhl38 PE=4 SV=1//0
CI01000054_07030820	122.68	230.264	-0.90839	8.06e-05	0.001202	sp|Q3T114|UK114_BOVIN Ribonuclease UK114 OS=Bos taurus GN=HRSP12 PE=2 SV=3//4.82826e-08
CI01000054_07169539	24.3693	60.9134	-1.3217	0.0011779	0.011676	sp|Q8AXV5|HEYL_DANRE Hairy/enhancer-of-split related with YRPW motif-like protein OS=Danio rerio GN=heyl PE=2 SV=2//5.92345e-09
CI01000054_07216395	4503.85	1058.44	2.0892	1.65e-24	5.18e-22	sp|Q9DCZ1|GMPR1_MOUSE GMP reductase 1 OS=Mus musculus GN=Gmpr PE=2 SV=1//0
CI01000054_07231489	237.879	99.4064	1.2588	1.22e-07	3.76e-06	sp|P54253|ATX1_HUMAN Ataxin-1 OS=Homo sapiens GN=ATXN1 PE=1 SV=2//5.70066e-17
CI01000054_07611037	297.084	171.489	0.79276	0.002348	0.020464	sp|P21818|STMN2_RAT Stathmin-2 OS=Rattus norvegicus GN=Stmn2 PE=1 SV=2//3.79206e-13
CI01000054_08012569	1321.23	611.32	1.1119	2.96e-08	1.05e-06	sp|Q1LUC1|BZW2_DANRE Basic leucine zipper and W2 domain-containing protein 2 OS=Danio rerio GN=bzw2 PE=2 SV=1//0
CI01000054_08018583	260.674	621.628	-1.2538	6.19e-09	2.45e-07	sp|Q6P3H7|RBBP4_DANRE Histone-binding protein RBBP4 OS=Danio rerio GN=rbbp4 PE=2 SV=3//0
CI01000054_08026014	58.1878	146.529	-1.3324	1.14e-06	2.75e-05	sp|Q9H7C4|SYNCI_HUMAN Syncoilin OS=Homo sapiens GN=SYNC PE=2 SV=3//2.98359e-10
CI01000054_08096443	93.1431	379.768	-2.0276	1.67e-17	2.63e-15	sp|Q6TGS6|SYYC_DANRE Tyrosine--tRNA ligase, cytoplasmic OS=Danio rerio GN=yars PE=2 SV=2//3.56719e-07
CI01000054_08374374	365.296	977.367	-1.4198	2.92e-11	1.81e-09	sp|Q8NE71|ABCF1_HUMAN ATP-binding cassette sub-family F member 1 OS=Homo sapiens GN=ABCF1 PE=1 SV=2//0
CI01000054_08396034	368.53	589.949	-0.67881	0.0013401	0.012982	sp|Q767K9|PP1RA_PIG Serine/threonine-protein phosphatase 1 regulatory subunit 10 OS=Sus scrofa GN=PPP1R10 PE=3 SV=1//3.16555e-172
CI01000054_08709175	5181.37	2947.41	0.81389	4.89e-05	0.00079024	sp|Q7ZV55|EIF3I_DANRE Eukaryotic translation initiation factor 3 subunit I OS=Danio rerio GN=eif3i PE=2 SV=1//0
CI01000054_08942587	114.145	58.0843	0.97465	0.00035016	0.0042195	sp|Q801G1|ARHA_XENLA Low density lipoprotein receptor adapter protein 1-A OS=Xenopus laevis GN=ldlrap1-a PE=1 SV=1//1.28741e-16
CI01000054_08973590	71.1259	129.658	-0.86627	0.0011531	0.011481	sp|Q05B65|SRFB1_BOVIN Serum response factor-binding protein 1 OS=Bos taurus GN=SRFBP1 PE=2 SV=1//1.99936e-07
CI01000054_09656625	47.6868	11.0753	2.1062	5.84e-08	1.93e-06	sp|A0PJN4|U2QL1_MOUSE Ubiquitin-conjugating enzyme E2Q-like protein 1 OS=Mus musculus GN=Ube2ql1 PE=2 SV=2//4.87752e-74
CI01000054_10110282	55.5387	110.414	-0.99136	0.00042728	0.0050033	sp|A4VCH0|SAC1B_DANRE Phosphatidylinositide phosphatase SAC1-B OS=Danio rerio GN=sacm1lb PE=2 SV=2//0
CI01000054_10815170	419.378	896.149	-1.0955	2.8e-07	7.83e-06	sp|Q5ZJU3|ASNS_CHICK Asparagine synthetase [glutamine-hydrolyzing] OS=Gallus gallus GN=ASNS PE=2 SV=3//0
CI01000054_10950271	39.8895	97.0912	-1.2833	1.48e-05	0.00027202	sp|Q9CQ71|RFA3_MOUSE Replication protein A 14 kDa subunit OS=Mus musculus GN=Rpa3 PE=2 SV=1//5.78892e-15
CI01000054_11136327	699.88	323.429	1.1137	1.65e-07	4.81e-06	sp|A2VDT1|TP4A3_BOVIN Protein tyrosine phosphatase type IVA 3 OS=Bos taurus GN=PTP4A3 PE=2 SV=1//1.91635e-104
CI01000054_11380961	29.8404	62.1326	-1.0581	0.0012642	0.012371	sp|Q1L8P7|TSP3B_DANRE Thrombospondin-3b OS=Danio rerio GN=thbs3b PE=3 SV=1//1.5898e-07
CI01000054_11412290	6999.93	2465.09	1.5057	4.08e-14	4.12e-12	sp|Q2HY40|TXNIP_PIG Thioredoxin-interacting protein OS=Sus scrofa GN=TXNIP PE=2 SV=1//5.43112e-163
CI01000054_11663413	79.3244	39.4857	1.0064	0.00065383	0.0070927	sp|Q9BT49|THAP7_HUMAN THAP domain-containing protein 7 OS=Homo sapiens GN=THAP7 PE=1 SV=2//3.49957e-35
CI01000054_11913792	2.93644	13.344	-2.1841	0.0018855	0.017214	sp|Q8N2U9|PQLC1_HUMAN PQ-loop repeat-containing protein 1 OS=Homo sapiens GN=PQLC1 PE=2 SV=1//2.24396e-42
CI01000054_12047999	9407.32	4935.63	0.93055	0.0003315	0.0040167	sp|P02350|RS31_XENLA 40S ribosomal protein S3-A OS=Xenopus laevis GN=rps3-a PE=2 SV=2//2.38253e-54
CI01000054_12166344	258.931	158.584	0.70732	0.0023423	0.020439	sp|P35465|PAK1_RAT Serine/threonine-protein kinase PAK 1 OS=Rattus norvegicus GN=Pak1 PE=1 SV=3//0
CI01000054_12316748	205.991	327.728	-0.66992	0.0025412	0.021881	sp|Q4QRJ7|EIF2A_DANRE Eukaryotic translation initiation factor 2A OS=Danio rerio GN=eif2a PE=2 SV=1//7.99066e-08
CI01000054_12319755	32.7549	144.604	-2.1423	4.96e-10	2.41e-08	sp|Q9R2C1|SERP1_RAT Stress-associated endoplasmic reticulum protein 1 OS=Rattus norvegicus GN=Serp1 PE=1 SV=2//7.60503e-35
CI01000054_12857161	172.666	99.4547	0.79587	0.0013362	0.012953	sp|Q5ZM60|CCPG1_CHICK Cell cycle progression protein 1 OS=Gallus gallus GN=CCPG1 PE=2 SV=1//8.52834e-113
CI01000055_00452495	220.766	142.66	0.62994	0.0057052	0.041926	sp|P60670|NPL4_MOUSE Nuclear protein localization protein 4 homolog OS=Mus musculus GN=Nploc4 PE=1 SV=3//2.71197e-06
CI01000055_00831631	123.266	67.006	0.87941	0.00062564	0.0068414	sp|P52849|NDST2_HUMAN Bifunctional heparan sulfate N-deacetylase/N-sulfotransferase 2 OS=Homo sapiens GN=NDST2 PE=1 SV=1//1.3286e-07
CI01000055_00966950	1.60696	9.11751	-2.5043	0.0069465	0.049118	sp|P00774|CEL2A_RAT Chymotrypsin-like elastase family member 2A OS=Rattus norvegicus GN=Cela2a PE=2 SV=1//9.50978e-62
CI01000055_01087181	160.479	41.7929	1.9411	3.64e-13	3.16e-11	sp|Q96N21|AP4AT_HUMAN AP-4 complex accessory subunit tepsin OS=Homo sapiens GN=ENTHD2 PE=1 SV=1//1.55083e-14
CI01000055_01089603	29.1231	9.70508	1.5853	0.00054402	0.0060981	sp|Q4V832|AP4AT_XENLA AP-4 complex accessory subunit tepsin OS=Xenopus laevis GN=enthd2 PE=2 SV=2//9.43681e-15
CI01000055_01336391	28.7911	78.1053	-1.4398	5.36e-06	0.0001102	sp|Q28ER3|BIR52_XENTR Baculoviral IAP repeat-containing protein 5.2 OS=Xenopus tropicalis GN=birc5.2 PE=2 SV=2//2.30994e-41
CI01000055_01570366	34.7451	67.2546	-0.95283	0.0026387	0.022634	sp|Q96NB2|SFXN2_HUMAN Sideroflexin-2 OS=Homo sapiens GN=SFXN2 PE=1 SV=2//1.04051e-24
CI01000055_01680914	44.6305	91.2474	-1.0318	0.00042629	0.0049959	sp|P51570|GALK1_HUMAN Galactokinase OS=Homo sapiens GN=GALK1 PE=1 SV=1//4.17926e-146
CI01000055_01846586	71.7341	180.546	-1.3316	2.66e-07	7.49e-06	sp|Q6DHP6|NARF_DANRE Nuclear prelamin A recognition factor OS=Danio rerio GN=narf PE=2 SV=1//7.61422e-18
CI01000055_01874289	505.591	3572.02	-2.8207	6.2e-05	0.00096902	sp|Q71SP7|FAS_BOVIN Fatty acid synthase OS=Bos taurus GN=FASN PE=2 SV=1//2.92366e-07
CI01000055_01900568	379.918	228.4	0.73413	0.00062243	0.0068115	sp|P57788|MOT4_CHICK Monocarboxylate transporter 4 OS=Gallus gallus GN=SLC16A3 PE=2 SV=1//0
CI01000055_01914629	455.202	297.898	0.61169	0.004599	0.035624	sp|Q5BP74|KC1D_XENLA Casein kinase I isoform delta OS=Xenopus laevis GN=csnk1d PE=1 SV=2//6.44506e-06
CI01000055_02621376	25.7728	9.15793	1.4928	0.001158	0.011514	sp|Q12829|RB40B_HUMAN Ras-related protein Rab-40B OS=Homo sapiens GN=RAB40B PE=2 SV=1//1.23137e-15
CI01000055_02738366	75.6043	179.736	-1.2493	1.31e-06	3.12e-05	sp|Q6NWG1|LRC59_DANRE Leucine-rich repeat-containing protein 59 OS=Danio rerio GN=lrrc59 PE=2 SV=1//6.80449e-12
CI01000055_02891978	25.858	65.462	-1.3401	7.27e-05	0.0011046	sp|Q14692|BMS1_HUMAN Ribosome biogenesis protein BMS1 homolog OS=Homo sapiens GN=BMS1 PE=1 SV=1//2.36024e-172
CI01000055_02901154	86.1097	197.987	-1.2012	1.8e-06	4.15e-05	sp|Q14692|BMS1_HUMAN Ribosome biogenesis protein BMS1 homolog OS=Homo sapiens GN=BMS1 PE=1 SV=1//0
CI01000055_03482073	84.2537	26.9424	1.6449	7.95e-08	2.55e-06	sp|C9JR72|KBTBD_HUMAN Kelch repeat and BTB domain-containing protein 13 OS=Homo sapiens GN=KBTBD13 PE=1 SV=1//3.46084e-143
CI01000055_03497329	182.35	105.234	0.79312	0.0011017	0.011031	sp|Q17R10|AF1L2_BOVIN Actin filament-associated protein 1-like 2 OS=Bos taurus GN=AFAP1L2 PE=2 SV=1//0
CI01000055_03612832	28.8156	56.5899	-0.97369	0.0035663	0.028971	sp|Q5QJC4|DCR1A_CHICK DNA cross-link repair 1A protein OS=Gallus gallus GN=DCLRE1A PE=1 SV=1//6.73653e-24
CI01000055_03805149	390.417	688.268	-0.81795	9.56e-05	0.0014011	sp|Q5R4M8|P5CS_PONAB Delta-1-pyrroline-5-carboxylate synthase OS=Pongo abelii GN=ALDH18A1 PE=2 SV=1//0
CI01000055_04169742	100.67	32.4136	1.635	1.85e-08	6.82e-07	sp|P23471|PTPRZ_HUMAN Receptor-type tyrosine-protein phosphatase zeta OS=Homo sapiens GN=PTPRZ1 PE=1 SV=4//1.26276e-09
CI01000055_04260531	12.9583	1.0943	3.5658	0.00045918	0.005314	sp|Q8K3W2|LRC10_MOUSE Leucine-rich repeat-containing protein 10 OS=Mus musculus GN=Lrrc10 PE=2 SV=1//2.2503e-97
CI01000055_04272728	336.196	192.739	0.80266	0.00033783	0.0040877	sp|Q9NZN8|CNOT2_HUMAN CCR4-NOT transcription complex subunit 2 OS=Homo sapiens GN=CNOT2 PE=1 SV=1//8.60797e-147
CI01000055_04441786	64696.3	25214.6	1.3594	1.21e-06	2.9e-05	sp|Q92122|KPYK_XENLA Pyruvate kinase muscle isozyme OS=Xenopus laevis GN=pkm PE=2 SV=1//0
CI01000055_04647551	128.926	68.3366	0.91581	0.00041637	0.0048956	sp|Q9PU85|PIM3_COTJA Serine/threonine-protein kinase pim-3 OS=Coturnix coturnix japonica GN=PIM3 PE=2 SV=1//0
CI01000055_04910244	261.407	84.6211	1.6272	1.08e-11	7.18e-10	sp|Q7Z7L8|CK096_HUMAN Uncharacterized protein C11orf96 OS=Homo sapiens GN=C11orf96 PE=1 SV=3//1.02626e-22
CI01000055_04936147	9.59456	31.5276	-1.7163	0.00015651	0.0021221	sp|Q6DRL4|TICRR_DANRE Treslin OS=Danio rerio GN=ticrr PE=2 SV=1//6.41836e-168
CI01000055_04966156	191.266	405.214	-1.0831	0.0012091	0.011914	sp|P30275|KCRU_MOUSE Creatine kinase U-type, mitochondrial OS=Mus musculus GN=Ckmt1 PE=1 SV=1//8.1023e-08
CI01000055_05166231	314.9	165.27	0.93007	2.75e-05	0.0004757	sp|Q3MUY2|PIGY_HUMAN Phosphatidylinositol N-acetylglucosaminyltransferase subunit Y OS=Homo sapiens GN=PIGY PE=1 SV=1//1.2324e-34
CI01000055_05300250	91.3704	161.95	-0.82575	0.0012373	0.012141	sp|Q6ZXV5|TMTC3_HUMAN Transmembrane and TPR repeat-containing protein 3 OS=Homo sapiens GN=TMTC3 PE=1 SV=2//0
CI01000055_05395359	44.1514	18.2526	1.2744	0.00060899	0.0066952	sp|Q9EPR4|S23A2_MOUSE Solute carrier family 23 member 2 OS=Mus musculus GN=Slc23a2 PE=1 SV=2//9.50133e-10
CI01000055_05453791	727.956	440.776	0.7238	0.00046934	0.0054117	sp|Q2KJ36|DUS6_BOVIN Dual specificity protein phosphatase 6 OS=Bos taurus GN=DUSP6 PE=2 SV=1//5.42578e-49
CI01000055_05792147	49.516	110.514	-1.1583	5.09e-05	0.00081962	sp|P56581|TDG_MOUSE G/T mismatch-specific thymine DNA glycosylase OS=Mus musculus GN=Tdg PE=2 SV=1//3.24704e-124
CI01000055_05798164	41.9389	4.89496	3.0989	3.71e-09	1.54e-07	sp|P0C548|PLPL2_RAT Patatin-like phospholipase domain-containing protein 2 OS=Rattus norvegicus GN=Pnpla2 PE=2 SV=1//2.92693e-09
CI01000055_05851967	18.4772	86.6547	-2.2295	1.77e-10	9.6e-09	sp|Q8WTP8|AEN_HUMAN Apoptosis-enhancing nuclease OS=Homo sapiens GN=AEN PE=1 SV=2//4.50617e-57
CI01000055_05870891	88.8205	21.168	2.069	3.36e-07	9.2e-06	sp|Q05AK6|ABH2B_DANRE Abhydrolase domain-containing protein 2-B OS=Danio rerio GN=abhd2b PE=2 SV=1//1.76647e-21
CI01000055_05919605	128.688	64.9303	0.98691	0.00021258	0.0027555	sp|Q80WM5|HPLN3_MOUSE Hyaluronan and proteoglycan link protein 3 OS=Mus musculus GN=Hapln3 PE=2 SV=3//7.24768e-139
CI01000055_06069292	16.5841	43.5082	-1.3915	0.00022382	0.0028796	sp|P28492|GLSL_RAT Glutaminase liver isoform, mitochondrial OS=Rattus norvegicus GN=Gls2 PE=2 SV=3//1.86006e-100
CI01000055_06103912	10.0071	33.9914	-1.7641	6.07e-05	0.00095291	sp|Q9DEE9|ARP6_CHICK Actin-related protein 6 OS=Gallus gallus GN=ACTR6 PE=2 SV=1//3.38664e-12
CI01000055_06111696	12.7933	49.6563	-1.9566	8.82e-07	2.19e-05	sp|Q9NYZ3|GTSE1_HUMAN G2 and S phase-expressed protein 1 OS=Homo sapiens GN=GTSE1 PE=1 SV=3//8.42993e-17
CI01000055_06434344	2.93845	34.9312	-3.5714	1.46e-10	8.06e-09	sp|P27672|TNNI3_COTJA Troponin I, cardiac muscle OS=Coturnix coturnix japonica GN=TNNI3 PE=2 SV=2//1.98017e-13
CI01000055_06446405	47.3275	164.916	-1.801	1.2e-06	2.87e-05	sp|Q4R6L7|PMGE_MACFA Bisphosphoglycerate mutase OS=Macaca fascicularis GN=BPGM PE=2 SV=3//1.56653e-143
CI01000055_06481094	8.99509	25.2556	-1.4894	0.0037083	0.029929	sp|Q62736|CALD1_RAT Non-muscle caldesmon OS=Rattus norvegicus GN=Cald1 PE=1 SV=1//7.73042e-21
CI01000055_06511725	50.3491	132.028	-1.3908	6.15e-07	1.6e-05	sp|P97554|DNJB9_RAT DnaJ homolog subfamily B member 9 OS=Rattus norvegicus GN=Dnajb9 PE=2 SV=2//9.03856e-28
CI01000055_06726592	101.515	179.702	-0.82392	0.00087903	0.0091403	sp|Q7T2D4|ERGI2_DANRE Endoplasmic reticulum-Golgi intermediate compartment protein 2 OS=Danio rerio GN=ergic2 PE=2 SV=1//0
CI01000056_00036156	85.3589	167.377	-0.97149	0.00010629	0.0015238	sp|Q9YI36|SUCB2_COLLI Succinyl-CoA ligase [GDP-forming] subunit beta, mitochondrial (Fragment) OS=Columba livia GN=SUCLG2 PE=1 SV=1//2.35681e-126
CI01000056_00300651	37.4061	16.9522	1.1418	0.0038178	0.030635	sp|Q4V9P0|SAMC_DANRE S-adenosylmethionine mitochondrial carrier protein OS=Danio rerio GN=slc25a26 PE=2 SV=1//3.26243e-07
CI01000056_00347030	49.6895	24.868	0.99865	0.0039205	0.031261	sp|Q4V9P0|SAMC_DANRE S-adenosylmethionine mitochondrial carrier protein OS=Danio rerio GN=slc25a26 PE=2 SV=1//1.89864e-10
CI01000056_00362980	377.211	245.709	0.61842	0.0036596	0.029612	sp|P51150|RAB7A_MOUSE Ras-related protein Rab-7a OS=Mus musculus GN=Rab7a PE=1 SV=2//1.44891e-148
CI01000056_00610322	315.457	188.077	0.74612	0.0008633	0.0089996	sp|Q8BHJ5|TBL1R_MOUSE F-box-like/WD repeat-containing protein TBL1XR1 OS=Mus musculus GN=Tbl1xr1 PE=2 SV=1//0
CI01000056_01520989	18.3974	70.5373	-1.9389	4.3e-08	1.46e-06	sp|Q9H8V3|ECT2_HUMAN Protein ECT2 OS=Homo sapiens GN=ECT2 PE=1 SV=4//8.2887e-09
CI01000056_01692934	1917.47	534.408	1.8432	1.1e-17	1.77e-15	sp|O76577|PSDE_CAEEL 26S proteasome non-ATPase regulatory subunit 14 OS=Caenorhabditis elegans GN=rpn-11 PE=1 SV=1//2.0689e-09
CI01000056_01934773	472.464	298.194	0.66395	0.002048	0.01841	sp|P51687|SUOX_HUMAN Sulfite oxidase, mitochondrial OS=Homo sapiens GN=SUOX PE=1 SV=2//0
CI01000056_02058366	6.73593	43.5507	-2.6927	3.52e-09	1.47e-07	sp|Q9QXT0|CNPY2_MOUSE Protein canopy homolog 2 OS=Mus musculus GN=Cnpy2 PE=2 SV=1//3.16972e-08
CI01000057_00133478	463.169	883.65	-0.93194	1.57e-05	0.00028614	sp|Q5XJ36|PARK7_DANRE Protein DJ-1 OS=Danio rerio GN=park7 PE=2 SV=1//3.28366e-51
CI01000057_00343207	32.1874	67.5172	-1.0688	0.0010685	0.010777	sp|A4FV84|MRT4_BOVIN mRNA turnover protein 4 homolog OS=Bos taurus GN=MRTO4 PE=2 SV=1//7.29596e-11
CI01000057_00398161	815.291	1362.6	-0.74098	0.0002285	0.0029274	sp|Q7SY23|AL4A1_DANRE Delta-1-pyrroline-5-carboxylate dehydrogenase, mitochondrial OS=Danio rerio GN=aldh4a1 PE=2 SV=1//0
CI01000057_00965947	40.5542	9.64208	2.0724	0.00031615	0.0038551	sp|Q60674|NR1D2_MOUSE Nuclear receptor subfamily 1 group D member 2 OS=Mus musculus GN=Nr1d2 PE=1 SV=1//3.42161e-09
CI01000057_01092073	1110.74	6.27622	7.4674	4.29e-19	8.29e-17	sp|A2BGD5|CACO1_DANRE Calcium-binding and coiled-coil domain-containing protein 1 OS=Danio rerio GN=calcoco1 PE=3 SV=1//3.51574e-16
CI01000057_01546030	7.07266	21.9254	-1.6323	0.002176	0.019312	sp|Q0P4G6|GTR10_XENTR Solute carrier family 2, facilitated glucose transporter member 10 OS=Xenopus tropicalis GN=slc2a10 PE=2 SV=1//2.18494e-07
CI01000057_02199189	6.6295	22.0357	-1.7329	0.0014376	0.013781	sp|P43450|CDK2_CARAU Cyclin-dependent kinase 2 OS=Carassius auratus GN=cdk2 PE=2 SV=1//4.62072e-14
CI01000057_02688559	174.194	281.529	-0.69259	0.0023126	0.020237	sp|Q8BSQ9|PB1_MOUSE Protein polybromo-1 OS=Mus musculus GN=Pbrm1 PE=1 SV=4//1.05646e-08
CI01000057_02700711	103.741	238.444	-1.2007	1.27e-06	3.02e-05	sp|Q6DRP2|GNL3_DANRE Guanine nucleotide-binding protein-like 3 OS=Danio rerio GN=gnl3 PE=2 SV=1//0
CI01000057_02705729	18.8884	83.3883	-2.1423	2.12e-10	1.13e-08	sp|Q6DJM3|GL8D1_XENLA Glycosyltransferase 8 domain-containing protein 1 OS=Xenopus laevis GN=glt8d1 PE=2 SV=1//2.07739e-10
CI01000057_02821617	13.7001	41.1786	-1.5877	9.94e-05	0.0014415	sp|Q9D6Y1|CCDC3_MOUSE Coiled-coil domain-containing protein 3 OS=Mus musculus GN=Ccdc3 PE=1 SV=1//1.96873e-09
CI01000057_03627832	350.202	623.527	-0.83226	0.00010149	0.0014702	sp|Q7SZC2|XPO2_DANRE Exportin-2 OS=Danio rerio GN=cse1l PE=2 SV=1//0
CI01000057_03807327	46.3573	22.9434	1.0147	0.0040384	0.032033	sp|Q5XGD9|ARI3A_XENTR AT-rich interactive domain-containing protein 3A OS=Xenopus tropicalis GN=arid3a PE=2 SV=1//8.02985e-112
CI01000057_03967760	673.072	265.776	1.3405	3.35e-10	1.71e-08	-//-
CI01000057_04005699	403.149	149.782	1.4284	1.81e-10	9.76e-09	sp|P43136|NR2F6_MOUSE Nuclear receptor subfamily 2 group F member 6 OS=Mus musculus GN=Nr2f6 PE=1 SV=2//2.14299e-169
CI01000057_04219283	1323.72	514.592	1.3631	4.9e-07	1.31e-05	sp|O75293|GA45B_HUMAN Growth arrest and DNA damage-inducible protein GADD45 beta OS=Homo sapiens GN=GADD45B PE=1 SV=1//6.22072e-72
CI01000057_04525620	51.7703	101.761	-0.97499	0.00050112	0.0056927	sp|Q03350|TSP2_MOUSE Thrombospondin-2 OS=Mus musculus GN=Thbs2 PE=1 SV=2//3.39812e-06
CI01000057_04573644	32.3623	161.32	-2.3175	5.53e-16	7.17e-14	sp|Q91WM2|CECR5_MOUSE Cat eye syndrome critical region protein 5 homolog OS=Mus musculus GN=Cecr5 PE=2 SV=1//6.37908e-22
CI01000057_04631293	410.51	208.184	0.97955	1.89e-05	0.00033854	sp|P05625|RAF1_CHICK RAF proto-oncogene serine/threonine-protein kinase OS=Gallus gallus GN=RAF1 PE=2 SV=1//0
CI01000057_04663499	49.1607	153.032	-1.6383	1.92e-09	8.38e-08	sp|P49282|NRAM2_MOUSE Natural resistance-associated macrophage protein 2 OS=Mus musculus GN=Slc11a2 PE=1 SV=2//3.7013e-36
CI01000057_04711776	4.65921	23.3269	-2.3238	4.4e-05	0.00072344	sp|O15528|CP27B_HUMAN 25-hydroxyvitamin D-1 alpha hydroxylase, mitochondrial OS=Homo sapiens GN=CYP27B1 PE=1 SV=1//6.48311e-153
CI01000057_04740503	23.2641	60.3662	-1.3756	6.34e-05	0.00098618	sp|Q96AZ1|MT21B_HUMAN Protein-lysine methyltransferase METTL21B OS=Homo sapiens GN=METTL21B PE=2 SV=1//8.19745e-69
CI01000057_04834143	112.567	419.935	-1.8994	1.61e-16	2.28e-14	sp|P02460|CO2A1_CHICK Collagen alpha-1(II) chain (Fragment) OS=Gallus gallus GN=COL2A1 PE=2 SV=1//1.46839e-13
CI01000057_04842320	3.29776	14.2727	-2.1137	0.0019151	0.017412	-//-
CI01000057_04865902	407.851	63.4876	2.6835	1.64e-28	7.71e-26	sp|P26007|ITA6_CHICK Integrin alpha-6 OS=Gallus gallus GN=ITGA6 PE=2 SV=1//4.64411e-19
CI01000057_04878847	1084.72	155.472	2.8026	7.41e-31	4.32e-28	sp|Q63258|ITA7_RAT Integrin alpha-7 OS=Rattus norvegicus GN=Itga7 PE=1 SV=2//8.00228e-10
CI01000057_05007535	2191.62	961.381	1.1888	4.58e-09	1.87e-07	sp|P41252|SYIC_HUMAN Isoleucine--tRNA ligase, cytoplasmic OS=Homo sapiens GN=IARS PE=1 SV=2//5.35888e-108
CI01000057_05399136	207.761	89.8634	1.2091	6.92e-07	1.77e-05	sp|O95352|ATG7_HUMAN Ubiquitin-like modifier-activating enzyme ATG7 OS=Homo sapiens GN=ATG7 PE=1 SV=1//3.47689e-52
CI01000057_05772045	226.855	143.111	0.66464	0.0047853	0.036734	sp|Q91Z46|DUS7_MOUSE Dual specificity protein phosphatase 7 OS=Mus musculus GN=Dusp7 PE=2 SV=4//0
CI01000057_05838724	61.0755	168.015	-1.4599	2.21e-08	8.07e-07	sp|P01103|MYB_CHICK Transcriptional activator Myb OS=Gallus gallus GN=MYB PE=2 SV=1//1.10071e-06
CI01000058_00267027	221.196	432.098	-0.96603	1.11e-05	0.00021001	sp|Q5RBM1|RPN2_PONAB Dolichyl-diphosphooligosaccharide--protein glycosyltransferase subunit 2 OS=Pongo abelii GN=RPN2 PE=2 SV=1//4.22014e-07
CI01000058_00504956	69.3361	172.39	-1.314	5.99e-07	1.56e-05	sp|Q6IQU6|RPF1_DANRE Ribosome production factor 1 OS=Danio rerio GN=rpf1 PE=2 SV=1//1.34671e-11
CI01000058_00527181	8216.4	3969.73	1.0495	9.1e-08	2.87e-06	sp|Q6P2T0|TM38A_DANRE Trimeric intracellular cation channel type A OS=Danio rerio GN=tmem38a PE=2 SV=1//8.08936e-157
CI01000058_00668842	19.6602	54.2708	-1.4649	0.0032142	0.026579	sp|A6QPN6|GILT_BOVIN Gamma-interferon-inducible lysosomal thiol reductase OS=Bos taurus GN=IFI30 PE=2 SV=1//3.21299e-15
CI01000058_01664692	37.6417	69.8258	-0.89143	0.004287	0.033567	sp|O00750|P3C2B_HUMAN Phosphatidylinositol 4-phosphate 3-kinase C2 domain-containing subunit beta OS=Homo sapiens GN=PIK3C2B PE=1 SV=2//0
CI01000058_02229507	108.079	183.955	-0.76727	0.0013879	0.013376	sp|P17920|MYOG_CHICK Myogenin OS=Gallus gallus GN=MYOG PE=2 SV=1//2.55906e-67
CI01000058_02354404	38.562	90.9431	-1.2378	4.23e-05	0.00069865	sp|Q5EA86|TM183_BOVIN Transmembrane protein 183 OS=Bos taurus GN=TMEM183 PE=2 SV=1//1.0175e-117
CI01000058_02392648	102.051	48.8044	1.0642	0.00018277	0.0024229	sp|Q9R210|TFEB_MOUSE Transcription factor EB OS=Mus musculus GN=Tfeb PE=1 SV=2//3.15122e-97
CI01000058_02484038	19.6609	39.7385	-1.0152	0.0065714	0.047001	sp|Q99750|MDFI_HUMAN MyoD family inhibitor OS=Homo sapiens GN=MDFI PE=1 SV=1//5.7685e-22
CI01000058_03160071	4.35311	15.0711	-1.7917	0.0055612	0.041145	sp|P51887|FMOD_CHICK Fibromodulin OS=Gallus gallus GN=FMOD PE=2 SV=1//3.41198e-07
CI01000058_03956376	1592.7	952.583	0.74155	0.00015664	0.0021228	sp|Q99JI4|PSMD6_MOUSE 26S proteasome non-ATPase regulatory subunit 6 OS=Mus musculus GN=Psmd6 PE=1 SV=1//2.02906e-07
CI01000058_03965275	19.8586	60.6235	-1.6101	4.06e-06	8.61e-05	sp|Q9NRM0|GTR9_HUMAN Solute carrier family 2, facilitated glucose transporter member 9 OS=Homo sapiens GN=SLC2A9 PE=1 SV=2//4.27087e-97
CI01000058_04135812	7.74209	25.3968	-1.7139	0.0015583	0.014765	sp|Q9P2N4|ATS9_HUMAN A disintegrin and metalloproteinase with thrombospondin motifs 9 OS=Homo sapiens GN=ADAMTS9 PE=2 SV=4//2.5749e-08
CI01000058_04791049	84.6564	167.401	-0.98362	0.00012964	0.0018093	sp|Q7ZVX6|UBA3_DANRE NEDD8-activating enzyme E1 catalytic subunit OS=Danio rerio GN=uba3 PE=2 SV=1//9.93324e-23
CI01000059_00188899	7.1545	22.1546	-1.6307	0.0018691	0.017092	sp|A3KPP4|S2535_DANRE Solute carrier family 25 member 35 OS=Danio rerio GN=slc25a35 PE=2 SV=1//1.94047e-28
CI01000059_00278600	163.571	102.185	0.67874	0.005489	0.040726	sp|A9JR86|COQ4_DANRE Ubiquinone biosynthesis protein COQ4 homolog, mitochondrial OS=Danio rerio GN=coq4 PE=2 SV=1//7.78856e-11
CI01000059_00336542	208.076	472.084	-1.1819	9.34e-08	2.94e-06	sp|P10518|HEM2_MOUSE Delta-aminolevulinic acid dehydratase OS=Mus musculus GN=Alad PE=1 SV=1//1.66219e-06
CI01000059_00528840	241.435	488.953	-1.0181	2.89e-06	6.33e-05	sp|Q92162|CCNB1_CARAU G2/mitotic-specific cyclin-B1 OS=Carassius auratus GN=ccnb1 PE=2 SV=1//1.6629e-07
CI01000059_00937663	372.641	624.252	-0.74434	0.00050213	0.0057	sp|P46193|ANXA1_BOVIN Annexin A1 OS=Bos taurus GN=ANXA1 PE=2 SV=2//2.57826e-87
CI01000059_01130248	436.486	223.056	0.96853	9.74e-06	0.0001872	sp|Q7T321|KCMF1_DANRE E3 ubiquitin-protein ligase KCMF1 OS=Danio rerio GN=kcmf1 PE=2 SV=1//5.95828e-06
CI01000059_01188827	17.4111	5.47361	1.6694	0.0046567	0.035959	sp|P13234|KCC4_RAT Calcium/calmodulin-dependent protein kinase type IV OS=Rattus norvegicus GN=Camk4 PE=1 SV=3//1.50457e-16
CI01000059_01223818	194.238	375.538	-0.95114	2.41e-05	0.00042	sp|Q8NI36|WDR36_HUMAN WD repeat-containing protein 36 OS=Homo sapiens GN=WDR36 PE=1 SV=1//3.7038e-07
CI01000059_01531967	287.626	1196.61	-2.0567	3.98e-05	0.00066002	sp|Q5SWU9|ACACA_MOUSE Acetyl-CoA carboxylase 1 OS=Mus musculus GN=Acaca PE=1 SV=1//1.2844e-07
CI01000059_01999889	354.843	141.241	1.329	4.81e-09	1.94e-07	sp|Q63364|PJA2_RAT E3 ubiquitin-protein ligase Praja-2 OS=Rattus norvegicus GN=Pja2 PE=2 SV=1//8.12029e-13
CI01000059_02094472	43.2923	121.918	-1.4937	9.83e-08	3.08e-06	sp|Q9JK41|COPT1_RAT High affinity copper uptake protein 1 OS=Rattus norvegicus GN=Slc31a1 PE=2 SV=1//5.17281e-84
CI01000059_02274923	43.2917	78.6547	-0.86144	0.0043559	0.034041	sp|Q9H6U8|ALG9_HUMAN Alpha-1,2-mannosyltransferase ALG9 OS=Homo sapiens GN=ALG9 PE=1 SV=2//0
CI01000059_03062564	12.0666	37.1916	-1.624	0.00014313	0.0019706	sp|Q1T769|MIS12_CHICK Protein MIS12 homolog OS=Gallus gallus GN=MIS12 PE=2 SV=1//1.43446e-37
CI01000059_03158887	159.006	70.5969	1.1714	5.27e-06	0.00010855	sp|Q8R105|VP37C_MOUSE Vacuolar protein sorting-associated protein 37C OS=Mus musculus GN=Vps37c PE=2 SV=1//8.26402e-06
CI01000059_04155667	61.1533	115.377	-0.91586	0.00069847	0.0075142	sp|P49916|DNLI3_HUMAN DNA ligase 3 OS=Homo sapiens GN=LIG3 PE=1 SV=2//0
CI01000059_04499562	1119.46	247.763	2.1758	3.38e-24	1.05e-21	sp|Q63ZZ8|GATL1_XENTR GATS-like protein 1 OS=Xenopus tropicalis GN=gatsl1 PE=2 SV=1//0
CI01000059_04554071	22.2201	63.1463	-1.5068	1.35e-05	0.00025057	sp|B0R160|LRWD1_DANRE Leucine-rich repeat and WD repeat-containing protein 1 OS=Danio rerio GN=lrwd1 PE=1 SV=1//0
CI01000059_04590484	418.934	215.89	0.95643	1.24e-05	0.00023257	sp|O55028|BCKD_MOUSE [3-methyl-2-oxobutanoate dehydrogenase [lipoamide]] kinase, mitochondrial OS=Mus musculus GN=Bckdk PE=1 SV=1//0
CI01000059_05386343	13.2876	49.6398	-1.9014	0.00026569	0.003338	sp|Q8C3Y4|KNTC1_MOUSE Kinetochore-associated protein 1 OS=Mus musculus GN=Kntc1 PE=1 SV=2//3.87739e-10
CI01000059_05409934	9.62854	34.9014	-1.8579	3.76e-05	0.00063093	sp|P50748|KNTC1_HUMAN Kinetochore-associated protein 1 OS=Homo sapiens GN=KNTC1 PE=1 SV=1//2.92237e-08
CI01000059_05987708	9.90601	48.0957	-2.2795	7.13e-08	2.31e-06	-//-
CI01000059_06173405	23.0725	59.1503	-1.3582	6.62e-05	0.0010204	sp|P13051|UNG_HUMAN Uracil-DNA glycosylase OS=Homo sapiens GN=UNG PE=1 SV=2//4.49985e-09
CI01000059_06250044	49.275	19.4863	1.3384	0.00017398	0.0023236	-//-
CI01000059_06490373	65.1603	140.696	-1.1105	1.89e-05	0.00033854	sp|Q6DCE8|CTR2_XENLA Low affinity cationic amino acid transporter 2 OS=Xenopus laevis GN=slc7a2 PE=2 SV=1//0
CI01000059_06650346	147.326	90.7522	0.69901	0.0051451	0.038778	sp|Q5XIL0|RN167_RAT E3 ubiquitin-protein ligase RNF167 OS=Rattus norvegicus GN=Rnf167 PE=2 SV=1//3.50556e-07
CI01000059_06675615	2446.23	944.223	1.3734	1.25e-11	8.22e-10	sp|Q9CR62|M2OM_MOUSE Mitochondrial 2-oxoglutarate/malate carrier protein OS=Mus musculus GN=Slc25a11 PE=1 SV=3//2.07479e-07
CI01000059_07355925	188.153	439.326	-1.2234	0.0044907	0.034923	sp|P16157|ANK1_HUMAN Ankyrin-1 OS=Homo sapiens GN=ANK1 PE=1 SV=3//6.82135e-29
CI01000059_07363313	497.969	835.924	-0.74731	0.0051753	0.038893	-//-
CI01000059_07406822	85.6364	155.881	-0.86415	0.00066373	0.007181	sp|Q53GS9|SNUT2_HUMAN U4/U6.U5 tri-snRNP-associated protein 2 OS=Homo sapiens GN=USP39 PE=1 SV=2//4.93041e-11
CI01000059_07423995	211.366	760.694	-1.8476	2.32e-17	3.58e-15	sp|Q3THS6|METK2_MOUSE S-adenosylmethionine synthase isoform type-2 OS=Mus musculus GN=Mat2a PE=2 SV=2//2.14733e-18
CI01000059_07479258	114.359	240.866	-1.0747	6.3e-06	0.0001279	sp|Q802G7|SELM_DANRE Selenoprotein M OS=Danio rerio GN=selm PE=2 SV=2//3.21442e-50
CI01000059_07501055	42.0194	82.7382	-0.9775	0.0010791	0.010854	sp|A8MU46|SMTL1_HUMAN Smoothelin-like protein 1 OS=Homo sapiens GN=SMTNL1 PE=1 SV=1//9.8633e-35
CI01000059_07620651	118.649	280.374	-1.2407	1.21e-07	3.74e-06	sp|Q99K85|SERC_MOUSE Phosphoserine aminotransferase OS=Mus musculus GN=Psat1 PE=1 SV=1//2.17879e-12
CI01000059_07792331	550.249	279.414	0.97768	7.11e-06	0.00014242	sp|P0C1G7|WBP1L_RAT WW domain binding protein 1-like OS=Rattus norvegicus GN=Wbp1l PE=2 SV=1//5.16873e-20
CI01000059_07868346	93.7132	48.5035	0.95016	0.00091197	0.0094416	sp|Q6JPI3|MD13L_MOUSE Mediator of RNA polymerase II transcription subunit 13-like OS=Mus musculus GN=Med13l PE=1 SV=2//0
CI01000059_08184538	432.596	233.534	0.88939	5e-05	0.00080564	sp|P61107|RAB14_RAT Ras-related protein Rab-14 OS=Rattus norvegicus GN=Rab14 PE=1 SV=3//4.53143e-123
CI01000059_08227552	592.364	224.748	1.3982	1.68e-10	9.12e-09	sp|Q8VBV3|EXOS2_MOUSE Exosome complex component RRP4 OS=Mus musculus GN=Exosc2 PE=2 SV=1//1.02355e-08
CI01000059_08248810	16887.1	4889.26	1.7882	2.72e-05	0.00047148	sp|Q8NB12|SMYD1_HUMAN SET and MYND domain-containing protein 1 OS=Homo sapiens GN=SMYD1 PE=2 SV=1//0
CI01000059_08290114	1015.47	623.182	0.70442	0.00064449	0.0070099	sp|Q6PBY3|EDF1_DANRE Endothelial differentiation-related factor 1 homolog OS=Danio rerio GN=edf1 PE=2 SV=1//7.34653e-13
CI01000059_08306238	403.35	261.527	0.62507	0.0042959	0.033618	sp|Q7TPM1|PRC2B_MOUSE Protein PRRC2B OS=Mus musculus GN=Prrc2b PE=1 SV=1//1.03921e-87
CI01000059_08653639	23735.7	12569.5	0.91713	0.00019266	0.0025306	sp|P12115|KAD1_CYPCA Adenylate kinase isoenzyme 1 OS=Cyprinus carpio GN=ak1 PE=1 SV=2//7.74798e-47
CI01000059_10223082	284.23	183.555	0.63085	0.0051216	0.038683	sp|Q96MU7|YTDC1_HUMAN YTH domain-containing protein 1 OS=Homo sapiens GN=YTHDC1 PE=1 SV=3//4.30004e-22
CI01000059_10230940	128.51	61.4652	1.064	6.05e-05	0.0009514	sp|O75072|FKTN_HUMAN Fukutin OS=Homo sapiens GN=FKTN PE=1 SV=2//2.4188e-06
CI01000059_10257208	151.297	92.2261	0.71413	0.0036445	0.029531	sp|Q9BXM9|FSD1L_HUMAN FSD1-like protein OS=Homo sapiens GN=FSD1L PE=2 SV=2//1.13229e-08
CI01000059_10276157	9.214	30.8211	-1.742	0.00024623	0.0031293	sp|Q071E0|SET8A_DANRE N-lysine methyltransferase SETD8-A OS=Danio rerio GN=setd8a PE=2 SV=1//1.242e-27
CI01000059_10283135	720.926	261.881	1.4609	8.07e-12	5.53e-10	sp|Q502P0|AR6P4_DANRE ADP-ribosylation factor-like protein 6-interacting protein 4 OS=Danio rerio GN=arl6ip4 PE=2 SV=1//2.97523e-06
CI01000059_10291570	80.9448	294.226	-1.8619	2.85e-14	2.96e-12	sp|Q5ZKA5|MTDC_CHICK Bifunctional methylenetetrahydrofolate dehydrogenase/cyclohydrolase, mitochondrial OS=Gallus gallus GN=MTHFD2 PE=2 SV=1//2.27513e-47
CI01000060_00007071	53.8105	8.08831	2.734	8.23e-12	5.62e-10	sp|Q80YG3|KLDC1_MOUSE Kelch domain-containing protein 1 OS=Mus musculus GN=Klhdc1 PE=2 SV=1//5.14993e-77
CI01000060_00013031	151.522	59.2067	1.3557	5.76e-06	0.00011762	sp|Q96L50|LLR1_HUMAN Leucine-rich repeat protein 1 OS=Homo sapiens GN=LRR1 PE=1 SV=2//4.09806e-23
CI01000060_00021067	511.301	171.067	1.5796	1.05e-12	8.39e-11	sp|Q9Y2U9|KLDC2_HUMAN Kelch domain-containing protein 2 OS=Homo sapiens GN=KLHDC2 PE=1 SV=1//2.16553e-119
CI01000060_00094445	4674.21	2937.27	0.67025	0.00072156	0.0077132	sp|Q14204|DYHC1_HUMAN Cytoplasmic dynein 1 heavy chain 1 OS=Homo sapiens GN=DYNC1H1 PE=1 SV=5//3.6495e-06
CI01000060_00197053	182.723	80.6548	1.1798	1.72e-06	3.98e-05	sp|Q08DK7|MCATL_BOVIN Mitochondrial carnitine/acylcarnitine carrier protein CACL OS=Bos taurus GN=SLC25A29 PE=2 SV=1//2.07748e-12
CI01000060_00219344	193.722	113.056	0.77695	0.0012497	0.012239	sp|Q9NRV9|HEBP1_HUMAN Heme-binding protein 1 OS=Homo sapiens GN=HEBP1 PE=1 SV=1//9.64782e-19
CI01000060_00253821	46.8868	21.2239	1.1435	0.0019504	0.017705	sp|Q9NXS3|KLH28_HUMAN Kelch-like protein 28 OS=Homo sapiens GN=KLHL28 PE=2 SV=2//2.39992e-18
CI01000060_00456393	32.665	62.4955	-0.93601	0.0029629	0.024853	sp|Q3KRB8|RHGBB_HUMAN Rho GTPase-activating protein 11B OS=Homo sapiens GN=ARHGAP11B PE=1 SV=1//5.06956e-06
CI01000060_00477089	74.7569	31.1997	1.2607	5.93e-05	0.0009365	sp|Q9P2K8|E2AK4_HUMAN Eukaryotic translation initiation factor 2-alpha kinase 4 OS=Homo sapiens GN=EIF2AK4 PE=1 SV=3//1.60581e-149
CI01000060_00574575	37.3037	17.4836	1.0933	0.0052866	0.039542	sp|Q8AWW5|CRIM1_CHICK Cysteine-rich motor neuron 1 protein OS=Gallus gallus GN=CRIM1 PE=2 SV=1//3.66615e-16
CI01000060_01191034	82.8623	148.664	-0.84326	0.0019081	0.017371	sp|Q5RBX7|SRP14_PONAB Signal recognition particle 14 kDa protein OS=Pongo abelii GN=SRP14 PE=2 SV=1//8.00869e-40
CI01000060_01298504	222.267	137.07	0.69738	0.0029945	0.025066	sp|Q96K21|ZFY19_HUMAN Zinc finger FYVE domain-containing protein 19 OS=Homo sapiens GN=ZFYVE19 PE=1 SV=3//1.19585e-07
CI01000060_01302970	31.84	63.8933	-1.0048	0.0015758	0.014901	sp|Q9Z1S0|BUB1B_MOUSE Mitotic checkpoint serine/threonine-protein kinase BUB1 beta OS=Mus musculus GN=Bub1b PE=1 SV=2//1.10521e-110
CI01000062_00595216	226.048	920.802	-2.0263	8.9e-07	2.21e-05	sp|Q01082|SPTB2_HUMAN Spectrin beta chain, non-erythrocytic 1 OS=Homo sapiens GN=SPTBN1 PE=1 SV=2//9.61669e-06
CI01000062_00999381	15.391	51.5394	-1.7436	3.59e-06	7.71e-05	sp|Q00IB7|PKHH1_DANRE Pleckstrin homology domain-containing family H member 1 OS=Danio rerio GN=plekhh1 PE=2 SV=1//1.16804e-07
CI01000062_01303824	54.2099	216.342	-1.9967	2.82e-14	2.93e-12	sp|Q9DCT8|CRIP2_MOUSE Cysteine-rich protein 2 OS=Mus musculus GN=Crip2 PE=1 SV=1//5.15628e-36
CI01000062_01443524	1200.4	738.045	0.70174	0.00043601	0.0050826	sp|Q60738|ZNT1_MOUSE Zinc transporter 1 OS=Mus musculus GN=Slc30a1 PE=2 SV=1//1.59922e-37
CI01000062_01731490	53.0984	90.3306	-0.76655	0.0050107	0.038016	sp|Q9UM54|MYO6_HUMAN Unconventional myosin-VI OS=Homo sapiens GN=MYO6 PE=1 SV=4//6.08827e-54
CI01000062_02477346	24.6148	49.0272	-0.99406	0.0038746	0.031	sp|Q503L4|IAH1_DANRE Isoamyl acetate-hydrolyzing esterase 1 homolog OS=Danio rerio GN=iah1 PE=2 SV=2//8.49954e-19
CI01000062_02721051	171.076	61.2228	1.4825	8.67e-09	3.34e-07	sp|Q7T163|KDIS_DANRE Kinase D-interacting substrate of 220 kDa OS=Danio rerio GN=kidins220 PE=2 SV=2//0
CI01000062_03507001	3.4422	15.4767	-2.1687	0.0016623	0.01557	sp|Q9H3P7|GCP60_HUMAN Golgi resident protein GCP60 OS=Homo sapiens GN=ACBD3 PE=1 SV=4//4.62695e-08
CI01000062_03933449	9.96527	53.2241	-2.4171	4.56e-09	1.86e-07	sp|P49454|CENPF_HUMAN Centromere protein F OS=Homo sapiens GN=CENPF PE=1 SV=2//1.99121e-37
CI01000062_04003736	15.005	96.4291	-2.684	4.34e-15	4.98e-13	sp|Q99674|CGRE1_HUMAN Cell growth regulator with EF hand domain protein 1 OS=Homo sapiens GN=CGREF1 PE=2 SV=2//7.33258e-18
CI01000062_04005527	893.636	519.992	0.7812	0.00013728	0.0019038	sp|P43233|CATB_CHICK Cathepsin B OS=Gallus gallus GN=CTSB PE=2 SV=1//4.48035e-15
CI01000062_04008217	880.815	443.285	0.9906	1.84e-06	4.22e-05	sp|A1E295|CATB_PIG Cathepsin B OS=Sus scrofa GN=CTSB PE=1 SV=1//6.78316e-22
CI01000062_04080873	467.204	758.324	-0.69876	0.00089322	0.009261	sp|Q5ZMD1|1433T_CHICK 14-3-3 protein theta OS=Gallus gallus GN=YWHAQ PE=1 SV=1//4.563e-12
CI01000062_04162768	812.97	218.922	1.8928	3.48e-18	6.14e-16	sp|Q8K1S5|KLF11_MOUSE Krueppel-like factor 11 OS=Mus musculus GN=Klf11 PE=2 SV=3//3.80307e-112
CI01000063_00147667	15.882	71.8083	-2.1768	4.37e-10	2.15e-08	sp|A5D6R3|PLD3A_DANRE 1-phosphatidylinositol 4,5-bisphosphate phosphodiesterase delta-3-A OS=Danio rerio GN=plcd3a PE=2 SV=1//0
CI01000063_00192370	117.11	722.995	-2.6261	3.36e-14	3.46e-12	sp|Q5RAF3|NMT1_PONAB Glycylpeptide N-tetradecanoyltransferase 1 OS=Pongo abelii GN=NMT1 PE=2 SV=1//6.43334e-17
CI01000063_00563761	465.445	288.782	0.68863	0.00098527	0.010076	sp|Q6P950|PR3CB_DANRE Protein phosphatase 1 regulatory subunit 3C-B OS=Danio rerio GN=ppp1r3cb PE=2 SV=1//0
CI01000063_00687564	10.2427	47.9603	-2.2272	0.00013689	0.0018992	sp|Q96Q89|KI20B_HUMAN Kinesin-like protein KIF20B OS=Homo sapiens GN=KIF20B PE=1 SV=3//4.90418e-10
CI01000063_00744421	31.7595	81.0409	-1.3515	0.00058297	0.0064487	sp|Q8TE04|PANK1_HUMAN Pantothenate kinase 1 OS=Homo sapiens GN=PANK1 PE=1 SV=2//0
CI01000063_00999270	39.5275	78.8754	-0.99672	0.0052187	0.039147	sp|O08586|PTEN_MOUSE Phosphatidylinositol 3,4,5-trisphosphate 3-phosphatase and dual-specificity protein phosphatase PTEN OS=Mus musculus GN=Pten PE=1 SV=1//1.84753e-15
CI01000063_01020021	200.947	331.939	-0.72411	0.0015268	0.014505	sp|Q60967|PAPS1_MOUSE Bifunctional 3&apos;-phosphoadenosine 5&apos;-phosphosulfate synthase 1 OS=Mus musculus GN=Papss1 PE=2 SV=1//2.94399e-14
CI01000063_01087813	59.8352	163.655	-1.4516	3.9e-08	1.34e-06	sp|P33279|E2AK1_RABIT Eukaryotic translation initiation factor 2-alpha kinase 1 OS=Oryctolagus cuniculus GN=EIF2AK1 PE=1 SV=1//9.06279e-09
CI01000063_01094639	10.0983	31.9262	-1.6606	0.00027486	0.0034291	sp|P54278|PMS2_HUMAN Mismatch repair endonuclease PMS2 OS=Homo sapiens GN=PMS2 PE=1 SV=2//2.94309e-07
CI01000063_01112981	81.1697	184.835	-1.1872	2.5e-06	5.56e-05	sp|Q15398|DLGP5_HUMAN Disks large-associated protein 5 OS=Homo sapiens GN=DLGAP5 PE=1 SV=2//2.42366e-17
CI01000063_01232509	1.96828	18.291	-3.2161	8.4e-06	0.00016438	sp|O70340|NPTX2_MOUSE Neuronal pentraxin-2 OS=Mus musculus GN=Nptx2 PE=2 SV=1//4.71612e-19
CI01000063_01441190	22.4444	58.6486	-1.3857	9.02e-05	0.0013325	sp|Q5MJS3|DMP4_MOUSE Extracellular serine/threonine protein kinase FAM20C OS=Mus musculus GN=Fam20c PE=2 SV=1//0
CI01000063_01486900	43.0808	85.0502	-0.98127	0.0010149	0.010328	sp|Q1LZ96|ATPF2_BOVIN ATP synthase mitochondrial F1 complex assembly factor 2 OS=Bos taurus GN=ATPAF2 PE=2 SV=1//3.29068e-32
CI01000063_01532897	103.708	258.999	-1.3204	0.00011061	0.0015768	sp|Q9BR09|NEUL2_HUMAN Neuralized-like protein 2 OS=Homo sapiens GN=NEURL2 PE=2 SV=1//3.97639e-118
CI01000063_01555607	28.1317	181.688	-2.6912	8.22e-21	1.93e-18	sp|Q8CHP8|PGP_MOUSE Phosphoglycolate phosphatase OS=Mus musculus GN=Pgp PE=2 SV=1//3.10665e-42
CI01000063_02203412	49.5466	136.599	-1.4631	1.44e-07	4.32e-06	sp|Q61880|DMC1_MOUSE Meiotic recombination protein DMC1/LIM15 homolog OS=Mus musculus GN=Dmc1 PE=1 SV=1//7.99249e-17
CI01000063_02208978	82.7673	42.2393	0.97047	0.00091134	0.0094385	sp|Q90595|MAFF_CHICK Transcription factor MafF OS=Gallus gallus GN=MAFF PE=2 SV=1//1.33339e-43
CI01000063_02290399	76.5803	135.008	-0.818	0.0018714	0.017108	sp|A1A5P0|BORG5_RAT Cdc42 effector protein 1 OS=Rattus norvegicus GN=Cdc42ep1 PE=2 SV=1//4.06022e-23
CI01000063_02320348	94.9783	232.104	-1.2891	1.3e-07	3.94e-06	sp|Q13442|HAP28_HUMAN 28 kDa heat- and acid-stable phosphoprotein OS=Homo sapiens GN=PDAP1 PE=1 SV=1//7.22909e-12
CI01000063_02374879	4076.06	2349.38	0.7949	0.0018253	0.016783	sp|Q9ER34|ACON_RAT Aconitate hydratase, mitochondrial OS=Rattus norvegicus GN=Aco2 PE=1 SV=2//0
CI01000063_02443492	34.7438	76.8274	-1.1449	0.00018075	0.0023995	sp|Q6NUI6|CHADL_HUMAN Chondroadherin-like protein OS=Homo sapiens GN=CHADL PE=2 SV=2//3.54862e-180
CI01000063_02454140	214.814	51.5208	2.0599	6.59e-16	8.41e-14	sp|Q969R5|LMBL2_HUMAN Lethal(3)malignant brain tumor-like protein 2 OS=Homo sapiens GN=L3MBTL2 PE=1 SV=1//1.01595e-14
CI01000063_02597121	1169.04	588.704	0.98971	1.69e-06	3.91e-05	sp|Q8K4J6|MKL1_MOUSE MKL/myocardin-like protein 1 OS=Mus musculus GN=Mkl1 PE=1 SV=2//2.85456e-07
CI01000063_02647886	29.8649	8.82372	1.759	9.83e-05	0.0014308	sp|Q5R4A6|AMZ2_PONAB Archaemetzincin-2 OS=Pongo abelii GN=AMZ2 PE=2 SV=1//9.20209e-55
CI01000063_02654466	41.7931	9.81932	2.0896	4.47e-07	1.21e-05	sp|Q4R684|AMZ2_MACFA Archaemetzincin-2 OS=Macaca fascicularis GN=AMZ2 PE=2 SV=2//9.42086e-40
CI01000063_02705829	877.745	128.392	2.7733	1.05e-06	2.56e-05	sp|O18737|CACO2_BOVIN Calcium-binding and coiled-coil domain-containing protein 2 OS=Bos taurus GN=CALCOCO2 PE=2 SV=1//5.88285e-45
CI01000063_03844644	2189.9	1473.17	0.57194	0.0053318	0.039828	sp|Q6AYC4|CAPG_RAT Macrophage-capping protein OS=Rattus norvegicus GN=Capg PE=1 SV=1//1.12863e-101
CI01000063_03956590	241.723	148.517	0.70272	0.0018534	0.016971	sp|Q6H8Q1|ABLM2_HUMAN Actin-binding LIM protein 2 OS=Homo sapiens GN=ABLIM2 PE=1 SV=2//2.51032e-31
CI01000063_04022994	55.1527	151.334	-1.4562	8.01e-08	2.57e-06	sp|Q90738|AFAP1_CHICK Actin filament-associated protein 1 OS=Gallus gallus GN=AFAP1 PE=1 SV=2//6.13359e-63
CI01000063_04087071	4.27128	20.9658	-2.2953	0.00011886	0.0016732	sp|Q8IYA7|MKX_HUMAN Homeobox protein Mohawk OS=Homo sapiens GN=MKX PE=2 SV=2//5.20965e-19
CI01000063_04338879	295.595	174.566	0.75985	0.00092499	0.0095556	sp|Q7ZUK7|WAC_DANRE WW domain-containing adapter protein with coiled-coil OS=Danio rerio GN=waca PE=2 SV=1//6.6832e-30
CI01000063_04669237	7.35416	21.0356	-1.5162	0.0049724	0.037816	sp|Q4KMJ1|CHAC2_DANRE Cation transport regulator-like protein 2 OS=Danio rerio GN=chac2 PE=2 SV=1//2.2991e-23
CI01000063_05112439	1171	1724.1	-0.5581	0.0057065	0.041926	sp|P62155|CALM_XENLA Calmodulin OS=Xenopus laevis GN=calm1 PE=1 SV=2//1.26227e-99
CI01000063_05187667	4.93334	16.7235	-1.7612	0.003136	0.026046	sp|P50141|GCH1_CHICK GTP cyclohydrolase 1 OS=Gallus gallus GN=GCH1 PE=2 SV=1//2.2102e-108
CI01000063_05276999	108.085	62.7696	0.78403	0.0045316	0.035186	sp|Q924K8|MTA3_MOUSE Metastasis-associated protein MTA3 OS=Mus musculus GN=Mta3 PE=1 SV=1//4.30615e-27
CI01000063_05302429	325.139	164.053	0.9869	1.18e-05	0.00022221	sp|A6QL72|MTA3_BOVIN Metastasis-associated protein MTA3 OS=Bos taurus GN=MTA3 PE=2 SV=1//9.77985e-176
CI01000063_05474995	37.665	12.0951	1.6388	6.49e-05	0.0010051	sp|Q62231|SIX1_MOUSE Homeobox protein SIX1 OS=Mus musculus GN=Six1 PE=1 SV=2//1.79981e-126
CI01000063_05712496	8020.91	4532.03	0.82361	2.29e-05	0.00040245	sp|O75112|LDB3_HUMAN LIM domain-binding protein 3 OS=Homo sapiens GN=LDB3 PE=1 SV=2//7.76689e-20
CI01000063_05918849	26.7881	85.4238	-1.673	1.4e-07	4.22e-06	sp|Q9H987|SYP2L_HUMAN Synaptopodin 2-like protein OS=Homo sapiens GN=SYNPO2L PE=2 SV=3//1.22997e-07
CI01000063_05971952	72.9064	132.34	-0.86013	0.00088446	0.0091901	sp|Q0P4F7|ACSF2_DANRE Acyl-CoA synthetase family member 2, mitochondrial OS=Danio rerio GN=acsf2 PE=2 SV=1//1.28426e-06
CI01000063_06317422	244.498	386.939	-0.66229	0.0029376	0.024708	sp|Q6ZRS2|SRCAP_HUMAN Helicase SRCAP OS=Homo sapiens GN=SRCAP PE=1 SV=3//1.21166e-43
CI01000063_06407506	89.7849	159.813	-0.83184	0.0016229	0.015281	sp|Q5RFD3|PSME3_PONAB Proteasome activator complex subunit 3 OS=Pongo abelii GN=PSME3 PE=2 SV=1//1.71435e-22
CI01000063_06418415	351.83	151.524	1.2153	7.22e-08	2.34e-06	sp|Q14596|NBR1_HUMAN Next to BRCA1 gene 1 protein OS=Homo sapiens GN=NBR1 PE=1 SV=3//2.45264e-07
CI01000063_06649617	158.704	82.1266	0.95042	0.00015213	0.0020775	sp|Q9PUQ1|ETV4_DANRE ETS translocation variant 4 OS=Danio rerio GN=etv4 PE=1 SV=2//0
CI01000063_06707601	442.053	136.074	1.6998	4.87e-14	4.79e-12	sp|Q8TB22|SPT20_HUMAN Spermatogenesis-associated protein 20 OS=Homo sapiens GN=SPATA20 PE=2 SV=3//9.75616e-32
CI01000063_07117313	442.348	192.663	1.1991	3.38e-08	1.18e-06	sp|F1QGH9|PS11B_DANRE 26S proteasome non-ATPase regulatory subunit 11B OS=Danio rerio GN=psmd11b PE=2 SV=1//1.09787e-09
CI01000063_07224133	521.436	84.5989	2.6238	7.42e-29	3.59e-26	sp|Q64536|PDK2_RAT [Pyruvate dehydrogenase [lipoamide]] kinase isozyme 2, mitochondrial OS=Rattus norvegicus GN=Pdk2 PE=1 SV=1//9.47338e-11
CI01000063_07440299	843.885	349.056	1.2736	1.22e-09	5.53e-08	sp|O75150|BRE1B_HUMAN E3 ubiquitin-protein ligase BRE1B OS=Homo sapiens GN=RNF40 PE=1 SV=4//2.78169e-18
CI01000063_07636507	250.854	400.845	-0.6762	0.0027856	0.02365	sp|Q5GJ77|GPAT1_BOVIN Glycerol-3-phosphate acyltransferase 1, mitochondrial OS=Bos taurus GN=GPAM PE=2 SV=1//1.80473e-06
CI01000065_00629127	173.841	83.4278	1.0592	2.08e-05	0.00037093	sp|Q5RAM8|EAF1_PONAB ELL-associated factor 1 OS=Pongo abelii GN=EAF1 PE=2 SV=1//4.0295e-103
CI01000065_00793467	640.697	306.771	1.0625	6.18e-07	1.6e-05	sp|Q5ZID6|5NT3_CHICK Cytosolic 5&apos;-nucleotidase III OS=Gallus gallus GN=NT5C3 PE=1 SV=3//1.42608e-14
CI01000065_01078446	18.036	4.12804	2.1274	0.0022964	0.020124	sp|Q49AG3|ZBED5_HUMAN Zinc finger BED domain-containing protein 5 OS=Homo sapiens GN=ZBED5 PE=1 SV=2//2.06158e-46
CI01000065_01167007	171.378	60.4736	1.5028	6.04e-09	2.4e-07	sp|E7F8F4|ASCC3_DANRE Activating signal cointegrator 1 complex subunit 3 OS=Danio rerio GN=ascc3 PE=3 SV=2//1.25759e-06
CI01000065_01277821	158.355	57.9583	1.4501	2.03e-08	7.45e-07	sp|E7F8F4|ASCC3_DANRE Activating signal cointegrator 1 complex subunit 3 OS=Danio rerio GN=ascc3 PE=3 SV=2//3.19123e-08
CI01000065_01321136	49.9412	17.9252	1.4782	0.0047233	0.036386	sp|F1NTD6|ASCC3_CHICK Activating signal cointegrator 1 complex subunit 3 OS=Gallus gallus GN=ascc3 PE=3 SV=2//3.33412e-49
CI01000065_02989709	33.9274	72.1327	-1.0882	0.00073348	0.0078261	sp|Q5PQZ7|POPD1_DANRE Blood vessel epicardial substance OS=Danio rerio GN=bves PE=2 SV=1//1.20412e-13
CI01000065_03045960	242.632	114.853	1.079	8.26e-06	0.00016211	sp|Q92485|ASM3B_HUMAN Acid sphingomyelinase-like phosphodiesterase 3b OS=Homo sapiens GN=SMPDL3B PE=2 SV=2//1.71344e-12
CI01000065_03105332	96.5812	170.117	-0.81671	0.0010859	0.010903	sp|A6NIX2|WTIP_HUMAN Wilms tumor protein 1-interacting protein OS=Homo sapiens GN=WTIP PE=1 SV=3//3.85839e-09
CI01000065_03434286	195.04	118.918	0.7138	0.0031237	0.025966	sp|Q28D01|WDR26_XENTR WD repeat-containing protein 26 OS=Xenopus tropicalis GN=wdr26 PE=2 SV=2//4.06396e-07
CI01000065_04006773	125.504	42.0884	1.5762	0.00027443	0.0034253	sp|P14580|CP4A6_RABIT Cytochrome P450 4A6 OS=Oryctolagus cuniculus GN=CYP4A6 PE=1 SV=1//1.28619e-143
CI01000065_04251347	14.3356	95.5414	-2.7365	1.79e-15	2.17e-13	sp|Q96IP4|FA46A_HUMAN Protein FAM46A OS=Homo sapiens GN=FAM46A PE=2 SV=2//0
CI01000065_04478735	161.139	90.6716	0.82959	0.00094305	0.0097267	sp|P21953|ODBB_HUMAN 2-oxoisovalerate dehydrogenase subunit beta, mitochondrial OS=Homo sapiens GN=BCKDHB PE=1 SV=2//1.09639e-14
CI01000065_04501087	30.4852	94.5122	-1.6324	1.22e-07	3.76e-06	sp|Q8AYG3|TTK_DANRE Dual specificity protein kinase Ttk OS=Danio rerio GN=ttk PE=1 SV=2//3.51202e-06
CI01000065_04941719	1210.02	728.284	0.73246	0.00035324	0.0042477	sp|Q0MQ96|NDUA3_PANTR NADH dehydrogenase [ubiquinone] 1 alpha subcomplex subunit 3 OS=Pan troglodytes GN=NDUFA3 PE=3 SV=1//3.94177e-15
CI01000066_00047188	126.408	334.23	-1.4027	8.92e-08	2.82e-06	sp|B9TQX3|UCMA_DICLA Unique cartilage matrix-associated protein OS=Dicentrarchus labrax GN=ucma PE=2 SV=1//1.21495e-24
CI01000066_00062730	46.0611	124.473	-1.4342	2.58e-07	7.28e-06	sp|Q5RHY1|MCM10_DANRE Protein MCM10 homolog OS=Danio rerio GN=mcm10 PE=3 SV=1//3.61686e-08
CI01000066_00242947	140.998	85.1394	0.72777	0.0037935	0.030497	sp|Q3UH66|WNK2_MOUSE Serine/threonine-protein kinase WNK2 OS=Mus musculus GN=Wnk2 PE=1 SV=2//6.73895e-06
CI01000066_00750408	37.2916	14.8266	1.3307	0.00088434	0.0091901	sp|Q9BR01|ST4A1_HUMAN Sulfotransferase 4A1 OS=Homo sapiens GN=SULT4A1 PE=1 SV=2//0
CI01000066_00935641	25.999	256.144	-3.3004	2.37e-15	2.83e-13	sp|Q3SY69|AL1L2_HUMAN Mitochondrial 10-formyltetrahydrofolate dehydrogenase OS=Homo sapiens GN=ALDH1L2 PE=1 SV=2//0
CI01000066_01232765	210.709	104.898	1.0063	2.17e-05	0.00038286	sp|Q8IUR5|TMTC1_HUMAN Transmembrane and TPR repeat-containing protein 1 OS=Homo sapiens GN=TMTC1 PE=1 SV=3//3.47419e-16
CI01000066_01257380	330.391	556.743	-0.75284	0.00042718	0.0050033	sp|Q0P4Y8|LMF2_XENTR Lipase maturation factor 2 OS=Xenopus tropicalis GN=lmf2 PE=2 SV=1//3.29291e-173
CI01000066_01447201	0.722648	10.0393	-3.7962	0.00053445	0.0060026	sp|Q4R9E9|CL056_MACFA Uncharacterized protein C12orf56 homolog OS=Macaca fascicularis GN=QtsA-10134 PE=2 SV=1//7.74324e-67
CI01000066_01782937	147.968	344.994	-1.2213	9.59e-08	3.01e-06	sp|A0MTA1|APEX1_DANRE DNA-(apurinic or apyrimidinic site) lyase OS=Danio rerio GN=apex1 PE=1 SV=1//2.09303e-16
CI01000066_01792709	588.462	359.031	0.71284	0.00069778	0.0075096	-//-
CI01000066_01821480	38.1839	16.5689	1.2045	0.0019912	0.018017	sp|O60641|AP180_HUMAN Clathrin coat assembly protein AP180 OS=Homo sapiens GN=SNAP91 PE=1 SV=2//1.65419e-134
CI01000066_02031083	183.608	22.3523	3.0381	1.07e-26	4.31e-24	sp|Q803T2|STRP1_DANRE Striatin-interacting protein 1 homolog OS=Danio rerio GN=strip1 PE=1 SV=1//2.05608e-103
CI01000066_02277624	12.5364	29.7244	-1.2455	0.0049126	0.037504	sp|Q6GML1|CMAH_DANRE Cytidine monophosphate-N-acetylneuraminic acid hydroxylase OS=Danio rerio GN=cmah PE=2 SV=1//3.80187e-77
CI01000066_02330855	79.0109	141.287	-0.8385	0.0010785	0.010854	sp|Q8BGA5|KRR1_MOUSE KRR1 small subunit processome component homolog OS=Mus musculus GN=Krr1 PE=2 SV=1//7.562e-56
CI01000066_02545237	10.821	36.6239	-1.759	6.15e-05	0.00096302	sp|Q5RIX9|E2F7_DANRE Transcription factor E2F7 OS=Danio rerio GN=e2f7 PE=2 SV=2//5.64479e-07
CI01000066_02931062	362.674	204.817	0.82434	0.00019053	0.0025095	sp|Q9HAU0|PKHA5_HUMAN Pleckstrin homology domain-containing family A member 5 OS=Homo sapiens GN=PLEKHA5 PE=1 SV=1//3.34817e-07
CI01000066_03156040	159.842	95.8811	0.73733	0.0033056	0.027162	sp|Q96M96|FGD4_HUMAN FYVE, RhoGEF and PH domain-containing protein 4 OS=Homo sapiens GN=FGD4 PE=1 SV=2//0
CI01000066_03659325	341.767	24.6619	3.7927	7.56e-45	1.44e-41	sp|Q8HXA6|ASB15_BOVIN Ankyrin repeat and SOCS box protein 15 OS=Bos taurus GN=ASB15 PE=2 SV=2//2.52673e-06
CI01000066_03706692	128.283	210.233	-0.71265	0.0030356	0.025315	sp|Q6NWJ4|DNJC2_DANRE DnaJ homolog subfamily C member 2 OS=Danio rerio GN=dnajc2 PE=2 SV=1//4.07099e-08
CI01000068_00088188	1847.47	561.227	1.7189	7.89e-17	1.16e-14	sp|Q99590|SCAFB_HUMAN Protein SCAF11 OS=Homo sapiens GN=SCAF11 PE=1 SV=2//2.04728e-09
CI01000068_00397119	50.0882	15.7348	1.6705	4.33e-06	9.06e-05	sp|Q6UWF9|F180A_HUMAN Protein FAM180A OS=Homo sapiens GN=FAM180A PE=2 SV=1//8.00853e-29
CI01000068_00470556	207.605	113.878	0.86635	0.00029101	0.003593	sp|Q2T9S7|FBX7_BOVIN F-box only protein 7 OS=Bos taurus GN=FBXO7 PE=2 SV=1//5.00509e-15
CI01000068_00488030	411.314	651.693	-0.66395	0.0017476	0.016219	sp|Q5SPJ8|XPOT_DANRE Exportin-T OS=Danio rerio GN=xpot PE=3 SV=1//4.70105e-16
CI01000068_00683567	324.87	48.709	2.7376	4.38e-28	1.96e-25	sp|A7XYJ6|SOBPB_DANRE Sine oculis-binding protein homolog OS=Danio rerio GN=sobpb PE=2 SV=1//1.42234e-09
CI01000068_00755073	40.1535	14.7166	1.4481	0.00017166	0.0022948	sp|Q98SJ5|SIM1A_DANRE Single-minded homolog 1-A OS=Danio rerio GN=sim1a PE=2 SV=1//8.41969e-09
CI01000068_00830234	301.546	173.509	0.79736	0.00041481	0.0048813	sp|Q28IV3|RPAP3_XENTR RNA polymerase II-associated protein 3 OS=Xenopus tropicalis GN=rpap3 PE=2 SV=1//9.23065e-10
[truncated: 2,062 more rows]

## Sheet: E-1-L vs C-1-L
Gene_id	readcount_L22	readcount_L21	log2FoldChange	pval	padj	Blast swiss prot
CI01000000_00974051	234.11	686.005	-1.551	4.86e-05	0.0013402	sp|P70076|SYHC_TAKRU Histidine--tRNA ligase, cytoplasmic OS=Takifugu rubripes GN=hars PE=3 SV=1//2.05967e-68
CI01000000_01180221	660.028	105.113	2.6506	1.02e-09	1.03e-07	sp|Q98TT6|4EB3L_DANRE Eukaryotic translation initiation factor 4E-binding protein 3-like OS=Danio rerio GN=eif4ebp3l PE=1 SV=1//6.04931e-54
CI01000000_01359013	133.986	56.7371	1.2397	0.0024557	0.032616	sp|A4QNZ7|P33MX_DANRE Putative monooxygenase p33MONOX OS=Danio rerio GN=p33monox PE=1 SV=1//9.51059e-15
CI01000000_02603891	177.293	618.171	-1.8019	5.37e-06	0.00020864	sp|A4IGY6|S39AE_XENTR Zinc transporter ZIP14 OS=Xenopus tropicalis GN=slc39a14 PE=2 SV=1//4.96291e-12
CI01000000_03886416	289.986	81.3318	1.8341	2.87e-06	0.00012263	sp|Q15025|TNIP1_HUMAN TNFAIP3-interacting protein 1 OS=Homo sapiens GN=TNIP1 PE=1 SV=2//1.68329e-10
CI01000000_03911829	193.194	922.921	-2.2562	3.64e-08	2.6e-06	sp|P08133|ANXA6_HUMAN Annexin A6 OS=Homo sapiens GN=ANXA6 PE=1 SV=3//7.16461e-09
CI01000000_04033360	109.453	325.267	-1.5713	0.00023984	0.0050613	sp|Q5E9M8|SFXN1_BOVIN Sideroflexin-1 OS=Bos taurus GN=SFXN1 PE=2 SV=3//4.60449e-14
CI01000000_04081018	522.983	1183.19	-1.1778	0.0011532	0.017825	sp|Q1ZZU7|MIF_SHEEP Macrophage migration inhibitory factor OS=Ovis aries GN=MIF PE=3 SV=1//9.50874e-10
CI01000000_04144928	32.6024	9.2608	1.8158	0.00082517	0.013721	sp|Q8NDZ2|SIMC1_HUMAN SUMO-interacting motif-containing protein 1 OS=Homo sapiens GN=SIMC1 PE=1 SV=3//6.2613e-32
CI01000000_05406432	4.79187	26.0541	-2.4428	0.00013563	0.0031426	sp|P47827|CCNA2_XENLA Cyclin-A2 OS=Xenopus laevis GN=ccna2 PE=2 SV=1//7.38297e-146
CI01000000_05413963	99.0037	247.694	-1.323	0.0023854	0.031909	sp|Q9CR67|TMM33_MOUSE Transmembrane protein 33 OS=Mus musculus GN=Tmem33 PE=2 SV=1//2.54765e-09
CI01000000_05453808	38.8168	195.506	-2.3325	1.62e-07	9.58e-06	-//-
CI01000000_05781160	15.578	42.7204	-1.4554	0.0031938	0.040164	sp|Q5SW24|DACT2_HUMAN Dapper homolog 2 OS=Homo sapiens GN=DACT2 PE=2 SV=1//3.27951e-10
CI01000000_05784556	2.57189	26.5356	-3.367	5.53e-06	0.00021246	sp|Q9BGT1|TTC9C_MACFA Tetratricopeptide repeat protein 9C OS=Macaca fascicularis GN=TTC9C PE=2 SV=1//5.39944e-10
CI01000000_06024866	25.7356	61.038	-1.2459	0.003728	0.045065	sp|Q9UBQ7|GRHPR_HUMAN Glyoxylate reductase/hydroxypyruvate reductase OS=Homo sapiens GN=GRHPR PE=1 SV=1//1.21753e-154
CI01000000_08970678	98.9079	269.255	-1.4448	0.002283	0.030752	sp|P47791|GSHR_MOUSE Glutathione reductase, mitochondrial OS=Mus musculus GN=Gsr PE=2 SV=3//0
CI01000000_08991586	21.8994	66.4218	-1.6008	0.0019019	0.026494	sp|Q6P6S4|SIL1_RAT Nucleotide exchange factor SIL1 OS=Rattus norvegicus GN=Sil1 PE=2 SV=1//4.21039e-125
CI01000000_10121986	492.626	123.003	2.0018	2.3e-07	1.3e-05	sp|B5D5N9|CTR2_RAT Low affinity cationic amino acid transporter 2 OS=Rattus norvegicus GN=Slc7a2 PE=2 SV=1//2.88377e-12
CI01000000_10349242	25.7123	92.7925	-1.8515	4.82e-05	0.0013315	sp|Q6PC24|YIF1A_DANRE Protein YIF1A OS=Danio rerio GN=yif1a PE=2 SV=1//7.94802e-154
CI01000000_10370020	449.357	1334.96	-1.5709	2.91e-05	0.00087219	sp|Q6DD88|ATLA3_HUMAN Atlastin-3 OS=Homo sapiens GN=ATL3 PE=1 SV=1//0
CI01000000_10476010	18.5002	47.8306	-1.3704	0.0029426	0.037735	sp|Q5I0K7|ALG13_RAT UDP-N-acetylglucosamine transferase subunit ALG13 homolog OS=Rattus norvegicus GN=Alg13 PE=1 SV=1//2.87598e-16
CI01000000_10770168	80.8931	355.367	-2.1352	6.07e-07	3.09e-05	sp|Q9W719|HPRT_CHICK Hypoxanthine-guanine phosphoribosyltransferase OS=Gallus gallus GN=HPRT1 PE=2 SV=1//8.52271e-119
CI01000000_10825464	92.2731	209.588	-1.1836	0.0019205	0.026706	sp|Q6TLE4|MMGT1_DANRE Membrane magnesium transporter 1 OS=Danio rerio GN=mmgt1 PE=2 SV=1//2.70122e-14
CI01000000_11639685	814.766	190.95	2.0932	2.42e-07	1.35e-05	sp|Q8N448|LNX2_HUMAN Ligand of Numb protein X 2 OS=Homo sapiens GN=LNX2 PE=1 SV=1//0
CI01000000_11866514	25.0881	79.9553	-1.6722	0.00084803	0.013978	sp|P61294|RAB6B_MOUSE Ras-related protein Rab-6B OS=Mus musculus GN=Rab6b PE=1 SV=1//5.14934e-29
CI01000000_11961155	231.101	41.8203	2.4662	0.0028969	0.037291	sp|Q13620|CUL4B_HUMAN Cullin-4B OS=Homo sapiens GN=CUL4B PE=1 SV=4//0
CI01000000_13377035	2.62903	278.198	-6.7254	1.08e-28	1.33e-25	sp|P79896|ADHX_SPAAU Alcohol dehydrogenase class-3 OS=Sparus aurata PE=2 SV=1//6.65249e-145
CI01000000_13586927	95.4378	12137	-6.9906	8.25e-42	3.94e-38	sp|Q6PC64|ELOV6_DANRE Elongation of very long chain fatty acids protein 6 OS=Danio rerio GN=elovl6 PE=2 SV=1//2.13495e-171
CI01000000_13588280	34.5852	3720.15	-6.7491	2.58e-39	1.01e-35	-//-
CI01000000_13928231	873.424	5101.25	-2.5461	4.7e-11	5.85e-09	sp|O88803|LECT2_MOUSE Leukocyte cell-derived chemotaxin-2 OS=Mus musculus GN=Lect2 PE=1 SV=1//8.33472e-49
CI01000000_16014992	8.67116	32.7727	-1.9182	0.00041878	0.0080202	sp|Q15582|BGH3_HUMAN Transforming growth factor-beta-induced protein ig-h3 OS=Homo sapiens GN=TGFBI PE=1 SV=1//7.76746e-08
CI01000000_16056363	248.481	607.16	-1.2889	0.00084934	0.013978	sp|Q9W7E7|SMAD5_DANRE Mothers against decapentaplegic homolog 5 OS=Danio rerio GN=smad5 PE=2 SV=1//0
CI01000000_16091758	152.449	323.359	-1.0848	0.003421	0.042427	sp|Q9BVK6|TMED9_HUMAN Transmembrane emp24 domain-containing protein 9 OS=Homo sapiens GN=TMED9 PE=1 SV=2//2.10682e-98
CI01000000_16368520	116.629	247.612	-1.0862	0.0039514	0.047085	sp|O93390|SPRC_COTJA SPARC OS=Coturnix coturnix japonica GN=SPARC PE=2 SV=1//4.74601e-148
CI01000000_16382103	312.365	923.833	-1.5644	0.00023598	0.0050072	sp|Q5RB87|G3BP1_PONAB Ras GTPase-activating protein-binding protein 1 OS=Pongo abelii GN=G3BP1 PE=2 SV=1//5.20177e-127
CI01000000_16580545	1083.15	104.68	3.3712	3.99e-12	5.76e-10	sp|Q6DHS9|S2548_DANRE Solute carrier family 25 member 48 OS=Danio rerio GN=slc25a48 PE=2 SV=1//0
CI01000000_17510080	8.78784	50.3725	-2.5191	3.17e-05	0.00093483	sp|Q9D967|MGDP1_MOUSE Magnesium-dependent phosphatase 1 OS=Mus musculus GN=Mdp1 PE=1 SV=1//5.94365e-37
CI01000000_18584010	10.3445	31.7668	-1.6187	0.0015767	0.022863	sp|Q5ZIZ2|SMYD5_CHICK SET and MYND domain-containing protein 5 OS=Gallus gallus GN=SMYD5 PE=2 SV=1//6.59195e-10
CI01000000_18593775	12.6232	42.5775	-1.754	0.0010809	0.016975	sp|Q8VDM6|HNRL1_MOUSE Heterogeneous nuclear ribonucleoprotein U-like protein 1 OS=Mus musculus GN=Hnrnpul1 PE=1 SV=1//1.74576e-85
CI01000001_00333574	62.1101	11.1751	2.4745	0.00049904	0.0092692	sp|Q8VDC1|FYCO1_MOUSE FYVE and coiled-coil domain-containing protein 1 OS=Mus musculus GN=Fyco1 PE=1 SV=1//8.94071e-10
CI01000001_01365104	30.5965	10.2611	1.5762	0.0039295	0.04699	sp|Q8SQ34|TNR5_PIG Tumor necrosis factor receptor superfamily member 5 OS=Sus scrofa GN=CD40 PE=2 SV=1//3.78987e-20
CI01000001_01558113	744.531	2461.26	-1.725	9.08e-06	0.00032683	sp|Q90XD2|SPEB_CHICK Agmatinase, mitochondrial OS=Gallus gallus GN=AGMAT PE=2 SV=1//1.92629e-06
CI01000001_01771029	303.916	124.804	1.284	0.0019599	0.027061	sp|Q503E1|INT11_DANRE Integrator complex subunit 11 OS=Danio rerio GN=cpsf3l PE=2 SV=1//0
CI01000001_02101722	4.62967	25.4544	-2.4589	0.00032267	0.0065155	sp|Q9Y600|CSAD_HUMAN Cysteine sulfinic acid decarboxylase OS=Homo sapiens GN=CSAD PE=1 SV=2//0
CI01000001_02142836	113.066	286.696	-1.3424	0.00048825	0.0090975	sp|Q5R5F2|COPZ1_PONAB Coatomer subunit zeta-1 OS=Pongo abelii GN=COPZ1 PE=2 SV=1//1.22175e-14
CI01000001_02406849	146.077	13.9503	3.3884	4.4e-13	7.4e-11	sp|A2BGD5|CACO1_DANRE Calcium-binding and coiled-coil domain-containing protein 1 OS=Danio rerio GN=calcoco1 PE=3 SV=1//0
CI01000001_02495337	30.7447	2.99109	3.3616	0.00016883	0.0037956	sp|Q14995|NR1D2_HUMAN Nuclear receptor subfamily 1 group D member 2 OS=Homo sapiens GN=NR1D2 PE=1 SV=3//6.14556e-40
CI01000001_02557711	32.4226	707.739	-4.4481	1.92e-15	5.11e-13	sp|Q6P9V9|TBA1B_RAT Tubulin alpha-1B chain OS=Rattus norvegicus GN=Tuba1b PE=1 SV=1//7.90499e-23
CI01000001_02569427	4.871	19.412	-1.9947	0.0010498	0.016622	sp|P68370|TBA1A_RAT Tubulin alpha-1A chain OS=Rattus norvegicus GN=Tuba1a PE=1 SV=1//0
CI01000001_02653037	34.9762	250.556	-2.8407	1.51e-11	2.02e-09	sp|P11064|PPAC_BOVIN Low molecular weight phosphotyrosine protein phosphatase OS=Bos taurus GN=ACP1 PE=1 SV=3//7.5542e-60
CI01000001_02792545	885.31	292.162	1.5994	0.0032708	0.04089	sp|Q9EPW2|KLF15_MOUSE Krueppel-like factor 15 OS=Mus musculus GN=Klf15 PE=2 SV=1//1.42432e-81
CI01000001_02859249	11.1586	41.9545	-1.9107	0.00030599	0.0062325	sp|Q3SWT5|S41A3_RAT Solute carrier family 41 member 3 OS=Rattus norvegicus GN=Slc41a3 PE=2 SV=1//7.6327e-163
CI01000001_03453617	316.95	116.404	1.4451	0.00034169	0.0067998	sp|Q63ZW2|CHCH6_DANRE Coiled-coil-helix-coiled-coil-helix domain-containing protein 6, mitochondrial OS=Danio rerio GN=chchd6 PE=2 SV=1//2.37955e-06
CI01000001_03461493	355.116	895.081	-1.3337	0.0002363	0.0050072	sp|Q9GMB8|SYSC_BOVIN Serine--tRNA ligase, cytoplasmic OS=Bos taurus GN=SARS PE=2 SV=3//4.96813e-15
CI01000001_03525499	136.864	1619.76	-3.565	5.27e-17	1.65e-14	sp|Q0QEL7|CISY_MESAU Citrate synthase, mitochondrial (Fragment) OS=Mesocricetus auratus GN=CS PE=1 SV=1//1.99248e-10
CI01000001_03607612	89.0508	269.723	-1.5988	4.11e-05	0.0011654	-//-
CI01000001_04960550	9306.07	1828.59	2.3474	1.72e-08	1.34e-06	sp|Q8JIU7|NACA_DANRE Nascent polypeptide-associated complex subunit alpha OS=Danio rerio GN=naca PE=1 SV=1//3.50252e-79
CI01000001_04971921	42.9318	0	Inf	8.12e-09	6.79e-07	sp|Q8K1N1|PLPL8_MOUSE Calcium-independent phospholipase A2-gamma OS=Mus musculus GN=Pnpla8 PE=2 SV=1//4.19019e-143
CI01000001_05279405	45.4386	4.3387	3.3886	1.13e-07	6.91e-06	sp|O77808|V2R_CANFA Vasopressin V2 receptor OS=Canis familiaris GN=AVPR2 PE=2 SV=1//1.17266e-25
CI01000001_05293421	275.666	722.162	-1.3894	0.00035262	0.0069822	sp|Q99611|SPS2_HUMAN Selenide, water dikinase 2 OS=Homo sapiens GN=SEPHS2 PE=1 SV=3//4.75934e-13
CI01000001_05539080	155.888	368.313	-1.2404	0.0037877	0.045622	sp|A2A5R2|BIG2_MOUSE Brefeldin A-inhibited guanine nucleotide-exchange protein 2 OS=Mus musculus GN=Arfgef2 PE=1 SV=1//2.4096e-07
CI01000001_05577709	184.899	2128.62	-3.5251	3.66e-17	1.19e-14	sp|P70245|EBP_MOUSE 3-beta-hydroxysteroid-Delta(8),Delta(7)-isomerase OS=Mus musculus GN=Ebp PE=1 SV=3//1.46961e-16
CI01000001_06133051	480.445	4437.04	-3.2072	4.05e-15	1.01e-12	sp|Q6B855|TKT_BOVIN Transketolase OS=Bos taurus GN=TKT PE=2 SV=1//4.03457e-18
CI01000001_06321614	101.858	374.528	-1.8785	3.3e-06	0.00013785	sp|Q9NQQ7|S35C2_HUMAN Solute carrier family 35 member C2 OS=Homo sapiens GN=SLC35C2 PE=1 SV=2//5.44313e-136
CI01000001_06455699	248.791	542.066	-1.1235	0.0031758	0.03998	sp|A3KMV5|UBA1_BOVIN Ubiquitin-like modifier-activating enzyme 1 OS=Bos taurus GN=UBA1 PE=2 SV=1//0
CI01000001_06568295	411.946	56.3496	2.87	8.83e-12	1.23e-09	sp|Q99JZ7|ERRFI_MOUSE ERBB receptor feedback inhibitor 1 OS=Mus musculus GN=Errfi1 PE=1 SV=1//4.20397e-37
CI01000001_06835397	82.4371	224.559	-1.4457	0.00068693	0.011848	sp|Q5ZL00|EMC1_CHICK ER membrane protein complex subunit 1 OS=Gallus gallus GN=EMC1 PE=2 SV=1//0
CI01000001_08508424	75.723	236.624	-1.6438	2.92e-05	0.00087451	sp|Q80TQ5|PKHM2_MOUSE Pleckstrin homology domain-containing family M member 2 OS=Mus musculus GN=Plekhm2 PE=1 SV=2//1.94036e-08
CI01000001_08515391	629.597	2004.95	-1.6711	4.4e-06	0.00017555	sp|Q6NYS8|OST48_DANRE Dolichyl-diphosphooligosaccharide--protein glycosyltransferase 48 kDa subunit OS=Danio rerio GN=ddost PE=2 SV=2//4.84405e-16
CI01000001_08727450	269.005	105.885	1.3451	0.0011546	0.017836	sp|Q8BQR4|KANL2_MOUSE KAT8 regulatory NSL complex subunit 2 OS=Mus musculus GN=Kansl2 PE=2 SV=1//1.86145e-157
CI01000001_08766941	59.33	15.8545	1.9039	7.64e-05	0.0019707	sp|O14595|CTDS2_HUMAN Carboxy-terminal domain RNA polymerase II polypeptide A small phosphatase 2 OS=Homo sapiens GN=CTDSP2 PE=1 SV=2//3.07764e-32
CI01000001_09038149	58.2651	158.618	-1.4449	0.00035953	0.0070825	sp|P41565|IDHG1_RAT Isocitrate dehydrogenase [NAD] subunit gamma 1, mitochondrial OS=Rattus norvegicus GN=Idh3g PE=2 SV=2//2.71603e-16
CI01000001_11238289	14.9405	85.1735	-2.5112	1.97e-07	1.13e-05	sp|Q64674|SPEE_MOUSE Spermidine synthase OS=Mus musculus GN=Srm PE=2 SV=1//1.90971e-140
CI01000001_11666409	0.443997	8.86027	-4.3187	0.00069245	0.011925	-//-
CI01000001_11680279	206.89	4602.86	-4.4756	1.36e-24	1.1e-21	sp|P00349|6PGD_SHEEP 6-phosphogluconate dehydrogenase, decarboxylating OS=Ovis aries GN=PGD PE=1 SV=4//1.91151e-06
CI01000001_11713351	5.92276	45.4181	-2.9389	6.24e-07	3.15e-05	sp|O60333|KIF1B_HUMAN Kinesin-like protein KIF1B OS=Homo sapiens GN=KIF1B PE=1 SV=5//4.74252e-13
CI01000001_11736738	8.92568	41.0672	-2.202	9.96e-05	0.002429	sp|O43896|KIF1C_HUMAN Kinesin-like protein KIF1C OS=Homo sapiens GN=KIF1C PE=1 SV=3//1.91279e-06
CI01000001_11984738	1213.54	474.643	1.3543	0.00070636	0.012119	sp|Q9BSK2|S2533_HUMAN Solute carrier family 25 member 33 OS=Homo sapiens GN=SLC25A33 PE=2 SV=1//5.63374e-15
CI01000001_11991073	82.6271	204.067	-1.3044	0.00098235	0.015703	sp|Q9DCJ7|AKIP_MOUSE Aurora kinase A-interacting protein OS=Mus musculus GN=Aurkaip1 PE=2 SV=2//2.72888e-11
CI01000001_12060612	42.3002	10.9689	1.9472	0.00034487	0.0068515	sp|Q07011|TNR9_HUMAN Tumor necrosis factor receptor superfamily member 9 OS=Homo sapiens GN=TNFRSF9 PE=1 SV=1//3.31544e-15
CI01000001_12495297	118.691	262.659	-1.146	0.0039314	0.04699	sp|Q5U458|DJC11_MOUSE DnaJ homolog subfamily C member 11 OS=Mus musculus GN=Dnajc11 PE=2 SV=2//0
CI01000001_12519435	104.615	10.5934	3.3038	1.87e-11	2.45e-09	sp|Q58CZ2|PCMD2_BOVIN Protein-L-isoaspartate O-methyltransferase domain-containing protein 2 OS=Bos taurus GN=PCMTD2 PE=2 SV=1//1.59071e-07
CI01000001_12666609	22.5678	72.1463	-1.6767	0.00033339	0.0066801	sp|Q80TA1|EPT1_MOUSE Ethanolaminephosphotransferase 1 OS=Mus musculus GN=Ept1 PE=2 SV=3//2.73224e-128
CI01000001_13027805	258.109	78.0659	1.7252	0.0003594	0.0070825	sp|Q6NWF1|GTR12_DANRE Solute carrier family 2, facilitated glucose transporter member 12 OS=Danio rerio GN=slc2a12 PE=2 SV=2//6.57421e-07
CI01000001_13306593	3.29373	33.5021	-3.3465	2.1e-07	1.2e-05	sp|Q6DDV8|TPX2B_XENLA Targeting protein for Xklp2-B OS=Xenopus laevis GN=tpx2-b PE=2 SV=1//3.46216e-152
CI01000003_00573291	661.146	1588.2	-1.2643	0.00057873	0.010394	-//-
CI01000003_00742538	31.3067	94.5432	-1.5945	0.00034382	0.0068364	sp|Q07891|TFR1_CRIGR Transferrin receptor protein 1 OS=Cricetulus griseus GN=TFRC PE=2 SV=1//0
CI01000003_01352984	255.125	550.586	-1.1098	0.0039595	0.047133	sp|P35293|RAB18_MOUSE Ras-related protein Rab-18 OS=Mus musculus GN=Rab18 PE=2 SV=2//9.18093e-21
CI01000003_01973134	241.573	664.448	-1.4597	0.00010987	0.0026427	sp|Q28104|COPE_BOVIN Coatomer subunit epsilon OS=Bos taurus GN=COPE PE=1 SV=3//1.69157e-156
CI01000004_00301616	2083.79	596.266	1.8052	5.6e-06	0.00021407	sp|Q8JFP1|IF4A2_CHICK Eukaryotic initiation factor 4A-II OS=Gallus gallus GN=EIF4A2 PE=2 SV=1//2.12927e-18
CI01000004_00720189	182.745	64.1928	1.5093	0.0006318	0.011127	sp|P53395|ODB2_MOUSE Lipoamide acyltransferase component of branched-chain alpha-keto acid dehydrogenase complex, mitochondrial OS=Mus musculus GN=Dbt PE=2 SV=2//0
CI01000004_00768994	3.08205	23.5915	-2.9363	1.32e-05	0.00045082	sp|Q62371|DDR2_MOUSE Discoidin domain-containing receptor 2 OS=Mus musculus GN=Ddr2 PE=1 SV=2//5.75989e-08
CI01000004_01292761	90.1717	34.8976	1.3695	0.003022	0.038499	sp|Q9UM11|FZR_HUMAN Fizzy-related protein homolog OS=Homo sapiens GN=FZR1 PE=1 SV=2//5.84723e-09
CI01000004_01304391	76.8951	277.431	-1.8512	5.43e-06	0.00020986	sp|P0CB50|PRDX1_CHICK Peroxiredoxin-1 OS=Gallus gallus GN=PRDX1 PE=1 SV=1//6.01685e-122
CI01000004_01319203	690.951	1909.8	-1.4668	9.63e-05	0.0023643	sp|Q802W2|A9A1B_DANRE Aldehyde dehydrogenase family 9 member A1-B OS=Danio rerio GN=aldh9a1b PE=2 SV=2//4.47627e-17
CI01000004_01584658	1887.29	680.185	1.4723	7.73e-05	0.0019824	sp|Q9R182|ANGL3_MOUSE Angiopoietin-related protein 3 OS=Mus musculus GN=Angptl3 PE=2 SV=1//2.02481e-83
CI01000004_01821755	34.9039	347.55	-3.3158	5.53e-14	1.1e-11	sp|Q7ZWE9|KCY_DANRE UMP-CMP kinase OS=Danio rerio GN=cmpk1 PE=2 SV=2//2.24729e-30
CI01000004_01861721	13.0658	109.252	-3.0638	1.82e-09	1.76e-07	sp|Q7SXP0|S22BB_DANRE Vesicle-trafficking protein SEC22b-B OS=Danio rerio GN=sec22bb PE=2 SV=1//4.10586e-11
CI01000004_01954044	18.0265	71.2458	-1.9827	4.57e-05	0.0012721	sp|P49585|PCY1A_HUMAN Choline-phosphate cytidylyltransferase A OS=Homo sapiens GN=PCYT1A PE=1 SV=2//1.52369e-06
CI01000004_02018248	55118	10952.5	2.3313	7.69e-10	7.92e-08	sp|Q9N2D0|FETUA_PANTR Alpha-2-HS-glycoprotein OS=Pan troglodytes GN=AHSG PE=3 SV=1//9.52746e-29
CI01000004_02227474	138.705	28.8328	2.2662	1.89e-05	0.00060653	sp|Q5R4S0|AAKG2_PONAB 5&apos;-AMP-activated protein kinase subunit gamma-2 OS=Pongo abelii GN=PRKAG2 PE=2 SV=1//3.84916e-19
CI01000004_03589130	141.315	51.9205	1.4445	0.00032803	0.006601	sp|P61132|SIAT6_PANTR CMP-N-acetylneuraminate-beta-1,4-galactoside alpha-2,3-sialyltransferase OS=Pan troglodytes GN=ST3GAL3 PE=2 SV=1//7.48951e-07
CI01000004_03645686	120.579	48.8757	1.3028	0.0012361	0.01881	sp|P97325|SIAT6_MOUSE CMP-N-acetylneuraminate-beta-1,4-galactoside alpha-2,3-sialyltransferase OS=Mus musculus GN=St3gal3 PE=2 SV=2//1.35713e-08
CI01000004_04317415	421.222	116.817	1.8503	3.07e-05	0.00090928	sp|P15103|GLNA_BOVIN Glutamine synthetase OS=Bos taurus GN=GLUL PE=2 SV=4//0
CI01000004_04410740	0.751717	20.3292	-4.7572	1.78e-06	8.1e-05	sp|Q9JJ66|CDC20_MOUSE Cell division cycle protein 20 homolog OS=Mus musculus GN=Cdc20 PE=1 SV=2//4.45036e-11
CI01000004_04474270	34.4666	8.51954	2.0164	0.00052893	0.0096708	-//-
CI01000004_04579456	573.152	1623.02	-1.5017	0.00015164	0.0034724	sp|Q04637|IF4G1_HUMAN Eukaryotic translation initiation factor 4 gamma 1 OS=Homo sapiens GN=EIF4G1 PE=1 SV=4//1.37045e-10
CI01000004_05834517	781.334	1912.38	-1.2914	0.00075888	0.012823	sp|P35573|GDE_HUMAN Glycogen debranching enzyme OS=Homo sapiens GN=AGL PE=1 SV=3//0
CI01000004_05931169	102.759	252.432	-1.2966	0.0016314	0.023437	sp|Q90416|RXRGA_DANRE Retinoic acid receptor RXR-gamma-A OS=Danio rerio GN=rxrga PE=2 SV=2//0
CI01000004_06046940	35.8803	94.0209	-1.3898	0.0016728	0.023917	sp|Q9CPW4|ARPC5_MOUSE Actin-related protein 2/3 complex subunit 5 OS=Mus musculus GN=Arpc5 PE=2 SV=3//4.96721e-58
CI01000004_06249282	108.094	337.713	-1.6435	0.00015961	0.0036265	sp|Q03111|ENL_HUMAN Protein ENL OS=Homo sapiens GN=MLLT1 PE=1 SV=2//4.82747e-44
CI01000004_06268652	31.4432	94.2059	-1.5831	0.00085142	0.014003	sp|Q9H0E3|SP130_HUMAN Histone deacetylase complex subunit SAP130 OS=Homo sapiens GN=SAP130 PE=1 SV=1//0
CI01000004_06403391	42718.6	10452.6	2.031	0.0013859	0.020528	sp|P41689|SPYA_FELCA Serine--pyruvate aminotransferase, mitochondrial OS=Felis catus GN=AGXT PE=2 SV=1//1.38284e-172
CI01000004_06454719	31.9988	114.219	-1.8357	0.00015229	0.003484	sp|Q2NKY7|SEPT2_BOVIN Septin-2 OS=Bos taurus GN=SEPT2 PE=2 SV=1//6.69552e-09
CI01000004_07257382	191.723	1.83123	6.7101	0.0012897	0.019399	-//-
CI01000004_07318193	16.6506	60.6256	-1.8644	0.00065537	0.011454	sp|Q5R495|OXSR1_PONAB Serine/threonine-protein kinase OSR1 OS=Pongo abelii GN=OXSR1 PE=2 SV=1//0
CI01000004_07364249	203.576	49.3716	2.0438	5.76e-05	0.0015481	sp|Q8BGQ2|CSRN2_MOUSE Cysteine/serine-rich nuclear protein 2 OS=Mus musculus GN=Csrnp2 PE=2 SV=1//2.55789e-07
CI01000004_07372144	18.6809	97.9564	-2.3906	7.56e-07	3.74e-05	sp|O35254|GORS1_RAT Golgi reassembly-stacking protein 1 OS=Rattus norvegicus GN=Gorasp1 PE=1 SV=4//2.78734e-09
CI01000004_07504328	74.8317	25.2464	1.5676	0.00045906	0.0086501	sp|Q5RK27|S12A7_RAT Solute carrier family 12 member 7 OS=Rattus norvegicus GN=Slc12a7 PE=2 SV=2//4.39498e-11
CI01000004_07692184	406.556	141.037	1.5274	8.91e-05	0.0022222	sp|P43136|NR2F6_MOUSE Nuclear receptor subfamily 2 group F member 6 OS=Mus musculus GN=Nr2f6 PE=1 SV=2//4.39446e-162
CI01000004_07830772	0	5.68803	#NAME?	0.0030417	0.038669	sp|Q9Z0J6|GDF15_RAT Growth/differentiation factor 15 OS=Rattus norvegicus GN=Gdf15 PE=2 SV=1//3.84581e-25
CI01000004_07906667	90.5915	273.837	-1.5959	6.47e-05	0.0017129	sp|A6QPN6|GILT_BOVIN Gamma-interferon-inducible lysosomal thiol reductase OS=Bos taurus GN=IFI30 PE=2 SV=1//1.0828e-66
CI01000004_07910335	7.31958	125.26	-4.097	6.11e-15	1.44e-12	sp|Q6DGV7|M17L2_DANRE Mpv17-like protein 2 OS=Danio rerio GN=mpv17l2 PE=2 SV=1//5.61991e-133
CI01000004_07997413	1360.9	540.418	1.3324	0.00075132	0.012723	sp|P13280|GLYG_RABIT Glycogenin-1 OS=Oryctolagus cuniculus GN=GYG1 PE=1 SV=3//5.14499e-153
CI01000004_08949558	34.8574	8.30362	2.0697	0.00020954	0.0045448	sp|Q6P5J6|LRC42_DANRE Leucine-rich repeat-containing protein 42 OS=Danio rerio GN=lrrc42 PE=2 SV=1//0
CI01000004_08980033	1265.24	444.419	1.5094	9.22e-05	0.0022848	sp|Q8BWP5|TTPA_MOUSE Alpha-tocopherol transfer protein OS=Mus musculus GN=Ttpa PE=2 SV=1//1.23789e-101
CI01000004_08997863	35.1759	107.639	-1.6135	0.00071282	0.012212	-//-
CI01000004_09004879	8.36605	49.221	-2.5567	5.61e-06	0.00021407	sp|P20456|IMPA1_BOVIN Inositol monophosphatase 1 OS=Bos taurus GN=IMPA1 PE=1 SV=1//1.11559e-143
CI01000004_09488654	12.7594	67.1731	-2.3963	2.35e-06	0.00010388	sp|Q9PTS2|DCUP_DANRE Uroporphyrinogen decarboxylase OS=Danio rerio GN=urod PE=2 SV=1//4.68873e-25
CI01000004_10295288	130.115	1200.36	-3.2056	8.54e-15	1.94e-12	sp|Q92051|CAHZ_DANRE Carbonic anhydrase OS=Danio rerio GN=cahz PE=1 SV=2//2.32131e-26
CI01000004_10902376	17.0073	58.3305	-1.7781	0.00012703	0.0029776	sp|Q5I047|F173B_XENLA Protein FAM173B OS=Xenopus laevis GN=fam173b PE=2 SV=1//1.45771e-99
CI01000004_11229028	410.605	96.3056	2.0921	0.0019592	0.027061	sp|Q92539|LPIN2_HUMAN Phosphatidate phosphatase LPIN2 OS=Homo sapiens GN=LPIN2 PE=1 SV=1//0
CI01000004_11680916	0.250572	8.42985	-5.0722	0.00098415	0.015712	sp|Q15329|E2F5_HUMAN Transcription factor E2F5 OS=Homo sapiens GN=E2F5 PE=1 SV=1//6.83141e-12
CI01000004_12177138	6.15508	24.8991	-2.0162	0.0013057	0.019576	sp|A4QP73|TTC19_DANRE Tetratricopeptide repeat protein 19, mitochondrial OS=Danio rerio GN=ttc19 PE=2 SV=2//4.66073e-15
CI01000004_12197377	106.48	514.693	-2.2731	2.93e-05	0.0008749	sp|Q2KJA2|ABCF2_BOVIN ATP-binding cassette sub-family F member 2 OS=Bos taurus GN=ABCF2 PE=2 SV=1//6.06567e-10
CI01000004_12323953	232.4	92.6556	1.3267	0.00040967	0.0078779	sp|Q5RBH9|NRBP_PONAB Nuclear receptor-binding protein OS=Pongo abelii GN=NRBP1 PE=2 SV=1//9.08046e-07
CI01000004_13076100	2.05778	20.9574	-3.3483	2.24e-05	0.00069946	sp|P70096|KIF2C_CRIGR Kinesin-like protein KIF2C OS=Cricetulus griseus GN=KIF2C PE=1 SV=2//0
CI01000004_13233786	6.67448	45.4893	-2.7688	2.93e-06	0.00012447	sp|Q3KRD0|SYDM_RAT Aspartate--tRNA ligase, mitochondrial OS=Rattus norvegicus GN=Dars2 PE=2 SV=1//0
CI01000004_15028433	61.1725	141.586	-1.2107	0.0035985	0.04397	sp|Q8BHG1|NRDC_MOUSE Nardilysin OS=Mus musculus GN=Nrd1 PE=1 SV=1//0
CI01000004_15253901	957.906	2363.33	-1.3029	0.0004548	0.0085837	sp|P53621|COPA_HUMAN Coatomer subunit alpha OS=Homo sapiens GN=COPA PE=1 SV=2//0
CI01000004_15326740	39.0597	10.0031	1.9652	0.0035689	0.043753	-//-
CI01000004_15360355	150.594	27.6172	2.447	0.0011568	0.017838	sp|Q60665|SKIL_MOUSE Ski-like protein OS=Mus musculus GN=Skil PE=2 SV=2//7.29389e-128
CI01000004_15538159	385.097	109.498	1.8143	6.32e-05	0.001683	sp|P15208|INSR_MOUSE Insulin receptor OS=Mus musculus GN=Insr PE=1 SV=2//2.26443e-10
CI01000004_15698103	35.0781	187.504	-2.4183	2.15e-08	1.62e-06	sp|Q17QH8|D39U1_BOVIN Epimerase family protein SDR39U1 OS=Bos taurus GN=SDR39U1 PE=2 SV=1//3.19682e-99
CI01000004_15761919	1710.46	617.589	1.4697	0.00021181	0.0045848	sp|P19999|MBL1_RAT Mannose-binding protein A OS=Rattus norvegicus GN=Mbl1 PE=1 SV=1//1.08287e-25
CI01000004_15803133	8.35837	58.9244	-2.8176	6.08e-07	3.09e-05	sp|Q99973|TEP1_HUMAN Telomerase protein component 1 OS=Homo sapiens GN=TEP1 PE=1 SV=2//0
CI01000004_16178772	4.37909	23.0094	-2.3935	0.00051915	0.0095442	sp|P22892|AP1G1_MOUSE AP-1 complex subunit gamma-1 OS=Mus musculus GN=Ap1g1 PE=1 SV=3//1.274e-07
CI01000004_16232426	464.048	1368.8	-1.5606	1.65e-05	0.00054229	sp|O55234|PSB5_MOUSE Proteasome subunit beta type-5 OS=Mus musculus GN=Psmb5 PE=1 SV=3//6.22009e-103
CI01000004_16687164	92.809	251.088	-1.4359	0.00014224	0.0032828	sp|Q96T66|NMNA3_HUMAN Nicotinamide mononucleotide adenylyltransferase 3 OS=Homo sapiens GN=NMNAT3 PE=1 SV=2//6.01479e-10
CI01000004_17315129	97.1446	380.385	-1.9693	4.03e-05	0.0011435	sp|Q9JLR9|HIG1A_MOUSE HIG1 domain family member 1A, mitochondrial OS=Mus musculus GN=Higd1a PE=2 SV=1//7.80194e-17
CI01000005_01646936	2197.75	5320.69	-1.2756	0.00045813	0.0086394	sp|Q9BX93|PG12B_HUMAN Group XIIB secretory phospholipase A2-like protein OS=Homo sapiens GN=PLA2G12B PE=1 SV=2//6.38043e-79
CI01000005_01899867	151.25	424.628	-1.4893	0.0001754	0.0039019	sp|Q14978|NOLC1_HUMAN Nucleolar and coiled-body phosphoprotein 1 OS=Homo sapiens GN=NOLC1 PE=1 SV=2//5.02331e-23
CI01000005_03430312	667.795	1550.76	-1.2155	0.0018478	0.025849	sp|Q13772|NCOA4_HUMAN Nuclear receptor coactivator 4 OS=Homo sapiens GN=NCOA4 PE=1 SV=1//9.54192e-102
CI01000005_04894229	255.8	114.906	1.1546	0.003408	0.042289	sp|Q60769|TNAP3_MOUSE Tumor necrosis factor alpha-induced protein 3 OS=Mus musculus GN=Tnfaip3 PE=1 SV=2//3.9043e-10
CI01000005_05071818	71.7846	28.1993	1.348	0.0016771	0.023962	-//-
CI01000005_05962719	512.855	4882.72	-3.2511	1.14e-14	2.54e-12	sp|Q32NI8|ELOV5_XENLA Elongation of very long chain fatty acids protein 5 OS=Xenopus laevis GN=elovl5 PE=2 SV=1//1.40972e-160
CI01000005_05997729	5.57086	22.5776	-2.0189	0.00094332	0.015227	sp|A4QNE6|WDR92_XENTR WD repeat-containing protein 92 OS=Xenopus tropicalis GN=wdr92 PE=2 SV=1//8.98089e-43
CI01000005_06003757	3338	401.313	3.0562	7.62e-05	0.0019683	sp|Q6VEU3|PNO1_DANRE RNA-binding protein PNO1 OS=Danio rerio GN=pno1 PE=2 SV=2//1.50383e-151
CI01000005_06403709	636.515	1370.49	-1.1064	0.0029707	0.03797	sp|P26697|GSTA3_CHICK Glutathione S-transferase 3 OS=Gallus gallus PE=1 SV=2//4.36515e-91
CI01000005_06646729	4493.38	1947.56	1.2061	0.001157	0.017838	sp|Q92887|MRP2_HUMAN Canalicular multispecific organic anion transporter 1 OS=Homo sapiens GN=ABCC2 PE=1 SV=3//3.84821e-06
CI01000005_06699068	165.69	610.432	-1.8813	1.15e-06	5.44e-05	sp|Q3ZBY7|DEGS1_BOVIN Sphingolipid delta(4)-desaturase DES1 OS=Bos taurus GN=DEGS1 PE=2 SV=1//2.5813e-152
CI01000005_06921880	507.445	157.675	1.6863	2.07e-05	0.00065552	sp|Q13625|ASPP2_HUMAN Apoptosis-stimulating of p53 protein 2 OS=Homo sapiens GN=TP53BP2 PE=1 SV=2//7.83972e-143
CI01000006_00380820	74.3837	1012.11	-3.7662	1.88e-17	6.29e-15	sp|Q9QZC4|PCY1B_RAT Choline-phosphate cytidylyltransferase B OS=Rattus norvegicus GN=Pcyt1b PE=2 SV=1//1.98739e-08
CI01000006_00902946	3.0471	26.0106	-3.0936	2.87e-05	0.0008647	sp|P79331|ATS2_BOVIN A disintegrin and metalloproteinase with thrombospondin motifs 2 OS=Bos taurus GN=ADAMTS2 PE=1 SV=1//1.80267e-19
CI01000006_01546708	13.4969	2.80821	2.2649	0.003692	0.044699	sp|A0JN61|RPC9_BOVIN DNA-directed RNA polymerase III subunit RPC9 OS=Bos taurus GN=CRCP PE=2 SV=1//1.4617e-23
CI01000006_01738587	171.405	470.78	-1.4576	0.0003895	0.0075585	sp|P70302|STIM1_MOUSE Stromal interaction molecule 1 OS=Mus musculus GN=Stim1 PE=1 SV=2//0
CI01000006_01882955	0.681605	8.46634	-3.6347	0.002949	0.037754	sp|O55012|PICA_RAT Phosphatidylinositol-binding clathrin assembly protein OS=Rattus norvegicus GN=Picalm PE=1 SV=1//7.47824e-14
CI01000006_02231194	26.2394	80.6989	-1.6208	0.00039889	0.0077086	-//-
CI01000006_02238377	49.0644	175.758	-1.8408	1.28e-05	0.00043824	sp|Q5RD26|HNRH2_PONAB Heterogeneous nuclear ribonucleoprotein H2 OS=Pongo abelii GN=HNRNPH2 PE=2 SV=1//2.07395e-10
CI01000006_03344286	114.627	641.564	-2.4846	1.07e-09	1.07e-07	sp|O55096|DPP3_RAT Dipeptidyl peptidase 3 OS=Rattus norvegicus GN=Dpp3 PE=1 SV=2//2.90099e-09
CI01000006_03560997	180.17	379.496	-1.0747	0.0021596	0.029401	sp|P26885|FKBP2_HUMAN Peptidyl-prolyl cis-trans isomerase FKBP2 OS=Homo sapiens GN=FKBP2 PE=1 SV=2//4.50717e-16
CI01000006_03775923	522.635	1917.92	-1.8757	5.16e-07	2.68e-05	sp|Q9GLW7|PRDX5_CHLAE Peroxiredoxin-5, mitochondrial OS=Chlorocebus aethiops GN=PRDX5 PE=2 SV=1//4.14954e-15
CI01000006_04290722	1.19571	10.3042	-3.1073	0.0042081	0.049538	sp|Q6DRD9|ABHDB_DANRE Alpha/beta hydrolase domain-containing protein 11 OS=Danio rerio GN=abhd11 PE=2 SV=1//0
CI01000006_04463903	25.4396	63.8823	-1.3283	0.002096	0.028685	sp|Q3SZA5|SPSY_BOVIN Spermine synthase OS=Bos taurus GN=SMS PE=2 SV=1//5.83856e-135
CI01000006_04992332	397.488	3479.02	-3.1297	1.47e-14	3.25e-12	sp|O75845|SC5D_HUMAN Lathosterol oxidase OS=Homo sapiens GN=SC5DL PE=1 SV=2//5.56773e-132
CI01000006_05926132	339.56	2350.2	-2.791	3.61e-12	5.31e-10	sp|P10515|ODP2_HUMAN Dihydrolipoyllysine-residue acetyltransferase component of pyruvate dehydrogenase complex, mitochondrial OS=Homo sapiens GN=DLAT PE=1 SV=3//0
CI01000006_05986929	12.5348	80.2302	-2.6782	8.17e-08	5.17e-06	sp|Q6P8H8|ALG8_MOUSE Probable dolichyl pyrophosphate Glc1Man9GlcNAc2 alpha-1,3-glucosyltransferase OS=Mus musculus GN=Alg8 PE=2 SV=2//2.12429e-07
CI01000006_07070484	17.3722	66.7252	-1.9415	4.35e-05	0.0012233	sp|Q9UET6|RRMJ1_HUMAN Putative ribosomal RNA methyltransferase 1 OS=Homo sapiens GN=FTSJ1 PE=1 SV=2//5.15685e-111
CI01000006_07247934	766.98	66.74	3.5226	3.54e-10	3.93e-08	sp|P19941|GHR_RABIT Growth hormone receptor OS=Oryctolagus cuniculus GN=GHR PE=1 SV=1//1.31669e-78
CI01000006_07250723	186.366	18.2257	3.3541	3.1e-13	5.45e-11	sp|Q4G0S7|CC152_HUMAN Coiled-coil domain-containing protein 152 OS=Homo sapiens GN=CCDC152 PE=2 SV=3//9.58266e-33
CI01000006_07693192	319.825	1188.27	-1.8935	3.83e-05	0.0010957	sp|Q803M0|PPR3B_DANRE Protein phosphatase 1 regulatory subunit 3B OS=Danio rerio GN=ppp1r3b PE=2 SV=1//1.86447e-168
CI01000006_07726659	14.1266	67.7144	-2.261	1.65e-05	0.00054229	sp|A4IIK1|MFHA1_XENTR Malignant fibrous histiocytoma-amplified sequence 1 homolog OS=Xenopus tropicalis GN=mfhas1 PE=2 SV=1//0
CI01000006_07795187	160.6	602.828	-1.9083	2.38e-06	0.00010462	sp|Q13423|NNTM_HUMAN NAD(P) transhydrogenase, mitochondrial OS=Homo sapiens GN=NNT PE=1 SV=3//0
CI01000006_08032131	248.62	600.773	-1.2729	0.0014006	0.020694	sp|Q6DG38|GPAT3_DANRE Glycerol-3-phosphate acyltransferase 3 OS=Danio rerio GN=agpat9 PE=2 SV=1//0
CI01000006_08188512	3.85202	21.3395	-2.4698	0.00049219	0.0091637	sp|P16053|NFM_CHICK Neurofilament medium polypeptide OS=Gallus gallus GN=NEFM PE=2 SV=2//0
CI01000006_08199463	379.162	2168.26	-2.5157	1.96e-09	1.88e-07	sp|P15259|PGAM2_HUMAN Phosphoglycerate mutase 2 OS=Homo sapiens GN=PGAM2 PE=1 SV=3//1.29119e-114
CI01000006_09315540	245.716	1396.25	-2.5065	4.78e-10	5.11e-08	sp|Q03669|AT2A2_CHICK Sarcoplasmic/endoplasmic reticulum calcium ATPase 2 OS=Gallus gallus GN=ATP2A2 PE=2 SV=2//3.39428e-08
CI01000006_10151330	63.8348	12.5825	2.3429	2.53e-06	0.0001105	sp|P51577|P2RX4_RAT P2X purinoceptor 4 OS=Rattus norvegicus GN=P2rx4 PE=1 SV=1//1.48243e-06
CI01000006_10159258	206.192	453.725	-1.1378	0.0018759	0.026179	sp|Q8WYQ3|CHC10_HUMAN Coiled-coil-helix-coiled-coil-helix domain-containing protein 10, mitochondrial OS=Homo sapiens GN=CHCHD10 PE=1 SV=1//8.71568e-16
CI01000006_10566504	114.7	45.3865	1.3375	0.00086949	0.01421	sp|Q12872|SFSWA_HUMAN Splicing factor, suppressor of white-apricot homolog OS=Homo sapiens GN=SFSWAP PE=1 SV=3//6.80825e-37
CI01000006_11391485	105.848	275.12	-1.3781	0.00025695	0.0053883	sp|O15432|COPT2_HUMAN Probable low affinity copper uptake protein 2 OS=Homo sapiens GN=SLC31A2 PE=2 SV=1//3.95622e-13
CI01000006_11740679	517.506	1155.34	-1.1587	0.0026681	0.034942	sp|Q13813|SPTN1_HUMAN Spectrin alpha chain, non-erythrocytic 1 OS=Homo sapiens GN=SPTAN1 PE=1 SV=3//6.15113e-06
CI01000006_12235389	7406.99	1759.48	2.0737	0.00014309	0.0032991	sp|Q8TC12|RDH11_HUMAN Retinol dehydrogenase 11 OS=Homo sapiens GN=RDH11 PE=1 SV=2//1.68951e-65
CI01000006_12238815	160.388	31.7171	2.3382	0.0033049	0.04125	-//-
CI01000006_12249350	2395.05	757.574	1.6606	1.89e-05	0.00060653	sp|Q9D6Z1|NOP56_MOUSE Nucleolar protein 56 OS=Mus musculus GN=Nop56 PE=1 SV=2//0
CI01000006_12280868	312.794	118.387	1.4017	0.00054111	0.0098473	sp|Q08BB3|DCA12_DANRE DDB1- and CUL4-associated factor 12 OS=Danio rerio GN=dcaf12 PE=2 SV=1//5.46892e-28
CI01000006_12304430	139.16	61.3738	1.181	0.0025439	0.033522	sp|Q29503|UB2R2_RABIT Ubiquitin-conjugating enzyme E2 R2 OS=Oryctolagus cuniculus GN=UBE2R2 PE=2 SV=1//1.72352e-137
CI01000006_12496647	17.9397	3.50287	2.3565	0.0013914	0.020583	sp|Q28EG9|ZMAT1_XENTR Zinc finger matrin-type protein 1 OS=Xenopus tropicalis GN=zmat1 PE=2 SV=1//1.88953e-06
CI01000006_12695960	14.8172	72.648	-2.2936	3.43e-06	0.00014261	sp|Q6PGY5|DJC21_DANRE DnaJ homolog subfamily C member 21 OS=Danio rerio GN=dnajc21 PE=2 SV=1//0
CI01000006_12951818	165.298	1005.64	-2.605	1.4e-10	1.65e-08	sp|P49257|LMAN1_HUMAN Protein ERGIC-53 OS=Homo sapiens GN=LMAN1 PE=1 SV=2//1.60797e-07
CI01000008_00300614	8.31553	33.5598	-2.0129	0.00041715	0.0079956	sp|Q15751|HERC1_HUMAN Probable E3 ubiquitin-protein ligase HERC1 OS=Homo sapiens GN=HERC1 PE=1 SV=2//7.90677e-06
CI01000008_00314822	24.8037	0.594878	5.3818	3.53e-09	3.24e-07	sp|Q9QYY7|ESM1_MOUSE Endothelial cell-specific molecule 1 OS=Mus musculus GN=Esm1 PE=2 SV=1//4.43058e-42
CI01000008_00635920	538.191	210.344	1.3554	0.00033816	0.0067469	sp|Q6NV26|SDA1_DANRE Protein SDA1 homolog OS=Danio rerio GN=sdad1 PE=2 SV=1//0
CI01000008_01145824	358.586	1015.72	-1.5021	2.45e-05	0.00075654	sp|Q9JHW0|PSB7_RAT Proteasome subunit beta type-7 OS=Rattus norvegicus GN=Psmb7 PE=1 SV=1//5.01582e-34
CI01000008_01669661	57.7734	188.723	-1.7078	6.66e-05	0.0017484	sp|O00203|AP3B1_HUMAN AP-3 complex subunit beta-1 OS=Homo sapiens GN=AP3B1 PE=1 SV=3//2.66129e-07
CI01000008_01682201	9.08282	36.7821	-2.0178	0.0015855	0.022947	sp|Q7YRF1|AP3B1_CANFA AP-3 complex subunit beta-1 OS=Canis familiaris GN=AP3B1 PE=2 SV=1//1.74409e-11
CI01000008_01751161	60.1703	625.496	-3.3779	2.47e-14	5.31e-12	sp|O35083|PLCA_MOUSE 1-acyl-sn-glycerol-3-phosphate acyltransferase alpha OS=Mus musculus GN=Agpat1 PE=2 SV=1//5.64398e-09
CI01000008_01765927	0.443997	10.1762	-4.5185	0.00055151	0.010005	sp|A0JPE1|FA69B_XENTR Protein FAM69B OS=Xenopus tropicalis GN=fam69b PE=2 SV=1//0
CI01000008_01951274	1055.06	190.223	2.4716	1.93e-08	1.48e-06	sp|Q62609|NOE1_RAT Noelin OS=Rattus norvegicus GN=Olfm1 PE=1 SV=1//8.74096e-13
CI01000008_02085183	207.445	66.7365	1.6362	8.9e-05	0.0022222	sp|Q9JI03|CO5A1_RAT Collagen alpha-1(V) chain OS=Rattus norvegicus GN=Col5a1 PE=1 SV=1//9.64528e-10
CI01000008_02387291	8.71795	48.2958	-2.4698	2.49e-05	0.00076517	sp|Q3T1J9|MOB1A_RAT MOB kinase activator 1A OS=Rattus norvegicus GN=Mob1a PE=1 SV=3//1.83226e-11
CI01000008_02508705	3458.59	856.139	2.0143	0.00029343	0.0060238	sp|Q14094|CCNI_HUMAN Cyclin-I OS=Homo sapiens GN=CCNI PE=1 SV=1//2.63078e-21
CI01000008_02605216	641.599	122.278	2.3915	8.4e-05	0.0021296	sp|O95210|STBD1_HUMAN Starch-binding domain-containing protein 1 OS=Homo sapiens GN=STBD1 PE=1 SV=1//1.77403e-26
CI01000009_00221387	7.07824	37.2873	-2.3972	0.00012819	0.0029941	sp|Q9NYU1|UGGG2_HUMAN UDP-glucose:glycoprotein glucosyltransferase 2 OS=Homo sapiens GN=UGGT2 PE=1 SV=4//0
CI01000009_00228950	159.326	589.702	-1.888	2.95e-06	0.000125	sp|Q27968|DNJC3_BOVIN DnaJ homolog subfamily C member 3 OS=Bos taurus GN=DNAJC3 PE=1 SV=1//1.09336e-06
CI01000009_00368182	109.143	28.4169	1.9414	1.86e-05	0.00060026	sp|Q5HZP1|RNH2B_XENLA Ribonuclease H2 subunit B OS=Xenopus laevis GN=rnaseh2b PE=2 SV=1//5.81396e-105
CI01000009_00617762	155.787	849.45	-2.447	9.39e-10	9.52e-08	sp|Q92734|TFG_HUMAN Protein TFG OS=Homo sapiens GN=TFG PE=1 SV=2//1.11641e-82
CI01000009_00621072	151.568	824.841	-2.4442	1.56e-09	1.52e-07	-//-
CI01000009_00892234	2.76531	23.8487	-3.1084	2.07e-05	0.00065542	sp|Q13112|CAF1B_HUMAN Chromatin assembly factor 1 subunit B OS=Homo sapiens GN=CHAF1B PE=1 SV=1//3.08511e-11
CI01000009_01020434	9.57607	1.10666	3.1132	0.0032472	0.040698	-//-
CI01000009_01035452	16.5127	2.31312	2.8357	0.00031573	0.0063919	sp|Q9Y4X4|KLF12_HUMAN Krueppel-like factor 12 OS=Homo sapiens GN=KLF12 PE=1 SV=2//2.86207e-27
CI01000009_01988092	676.508	2393.57	-1.823	1.34e-06	6.26e-05	sp|Q5ZL72|CH60_CHICK 60 kDa heat shock protein, mitochondrial OS=Gallus gallus GN=HSPD1 PE=1 SV=1//2.23509e-07
CI01000009_02232977	141.661	484.328	-1.7735	9e-06	0.00032437	sp|Q8MPX3|DNJ20_CAEEL DnaJ homolog dnj-20 OS=Caenorhabditis elegans GN=dnj-20 PE=2 SV=2//2.26031e-14
CI01000009_02861309	1001.53	3194.49	-1.6734	3.95e-05	0.0011257	sp|Q6NSN2|AOF_DANRE Amine oxidase [flavin-containing] OS=Danio rerio GN=mao PE=1 SV=1//4.00616e-13
CI01000009_03137452	23.6987	74.5491	-1.6534	0.00041959	0.0080291	sp|Q90X49|CCD80_DANRE Coiled-coil domain-containing protein 80 OS=Danio rerio GN=ccdc80 PE=2 SV=1//1.30095e-08
CI01000009_03194494	177.445	22.0047	3.0115	1.76e-11	2.31e-09	sp|Q5R9B8|DCAF6_PONAB DDB1- and CUL4-associated factor 6 OS=Pongo abelii GN=DCAF6 PE=2 SV=2//2.41268e-10
CI01000009_03220047	136.092	30.3497	2.1648	5.86e-07	3.01e-05	sp|Q08BN9|NXPE3_DANRE NXPE family member 3 OS=Danio rerio GN=nxpe3 PE=2 SV=1//0
CI01000009_03242103	207.264	36.7029	2.4975	5.59e-09	4.91e-07	sp|Q8CBR1|ILDR1_MOUSE Immunoglobulin-like domain-containing receptor 1 OS=Mus musculus GN=Ildr1 PE=2 SV=2//2.06553e-14
CI01000009_05029077	52.6773	15.9825	1.7207	0.0010038	0.015992	sp|Q6GNV7|DIRC2_XENLA Disrupted in renal carcinoma protein 2 homolog OS=Xenopus laevis GN=dirc2 PE=2 SV=1//0
CI01000009_05218620	13.8059	69.521	-2.3322	6.28e-06	0.00023475	sp|Q2KIL5|PDIA5_BOVIN Protein disulfide-isomerase A5 OS=Bos taurus GN=PDIA5 PE=2 SV=1//1.61535e-76
CI01000009_05370504	88.6681	1466.04	-4.0474	1.69e-20	7.91e-18	sp|Q9D3B1|HACD2_MOUSE Very-long-chain (3R)-3-hydroxyacyl-[acyl-carrier protein] dehydratase 2 OS=Mus musculus GN=Ptplb PE=2 SV=1//1.19814e-16
CI01000009_05781990	96.1656	233.147	-1.2776	0.0011036	0.01723	sp|Q08CI4|CCYL1_DANRE Cyclin-Y-like protein 1 OS=Danio rerio GN=ccnyl1 PE=2 SV=1//0
CI01000009_05855489	401.162	5027.09	-3.6475	1.01e-17	3.52e-15	sp|Q9Z2K9|IDHC_MICME Isocitrate dehydrogenase [NADP] cytoplasmic OS=Microtus mexicanus GN=IDH1 PE=2 SV=1//2.78224e-07
CI01000009_07391805	908.31	429.79	1.0796	0.0029912	0.03817	sp|Q3T0P7|ITM2B_BOVIN Integral membrane protein 2B OS=Bos taurus GN=ITM2B PE=2 SV=1//8.82789e-25
CI01000009_07493862	146.887	494.785	-1.7521	3.74e-06	0.00015317	sp|Q9R0P3|ESTD_MOUSE S-formylglutathione hydrolase OS=Mus musculus GN=Esd PE=2 SV=1//7.68538e-39
CI01000009_08048630	40.8801	112.605	-1.4618	0.001084	0.017003	sp|Q5PRC7|SOSB2_DANRE SOSS complex subunit B2 OS=Danio rerio GN=nabp1 PE=2 SV=1//7.59887e-87
CI01000009_08120567	6.59908	31.7184	-2.265	0.00012875	0.0030041	sp|Q08BV2|TYW5_DANRE tRNA wybutosine-synthesizing protein 5 OS=Danio rerio GN=tyw5 PE=2 SV=1//0
CI01000009_08206596	52.0504	137.656	-1.4031	0.0014963	0.021899	sp|Q96AT9|RPE_HUMAN Ribulose-phosphate 3-epimerase OS=Homo sapiens GN=RPE PE=1 SV=1//6.00326e-133
CI01000009_09505047	351.577	155.291	1.1789	0.0038286	0.045976	sp|Q9CQ79|TXND9_MOUSE Thioredoxin domain-containing protein 9 OS=Mus musculus GN=Txndc9 PE=1 SV=1//6.69342e-16
CI01000009_09769444	27.1038	135.077	-2.3172	1.95e-07	1.12e-05	sp|Q9Y2S2|CRYL1_HUMAN Lambda-crystallin homolog OS=Homo sapiens GN=CRYL1 PE=1 SV=3//1.04029e-41
CI01000009_09854476	67.4162	178.286	-1.403	0.0003093	0.0062889	sp|Q3T022|SAP18_BOVIN Histone deacetylase complex subunit SAP18 OS=Bos taurus GN=SAP18 PE=2 SV=1//9.55633e-83
CI01000009_10339712	1.38914	10.2611	-2.8849	0.0040925	0.048421	sp|Q7ZV60|BCS1_DANRE Mitochondrial chaperone BCS1 OS=Danio rerio GN=bcs1l PE=2 SV=2//2.08018e-146
CI01000009_10382009	1200.45	6009.46	-2.3237	5.28e-10	5.59e-08	sp|P48449|ERG7_HUMAN Lanosterol synthase OS=Homo sapiens GN=LSS PE=1 SV=1//0
CI01000009_11702667	31.8936	87.2415	-1.4518	0.0025176	0.033307	sp|Q58EB4|HIBCH_DANRE 3-hydroxyisobutyryl-CoA hydrolase, mitochondrial OS=Danio rerio GN=hibch PE=2 SV=1//0
CI01000009_11892558	10.6538	0.618175	4.1072	0.00032111	0.0064896	-//-
CI01000009_11932618	85.8681	24.5337	1.8074	4.81e-05	0.001331	sp|D3Z7P3|GLSK_MOUSE Glutaminase kidney isoform, mitochondrial OS=Mus musculus GN=Gls PE=1 SV=1//2.72209e-07
CI01000009_12693857	72.3919	171.403	-1.2435	0.0031928	0.040164	sp|P02459|CO2A1_BOVIN Collagen alpha-1(II) chain OS=Bos taurus GN=COL2A1 PE=1 SV=4//6.04041e-06
CI01000009_13753460	22.612	3.9034	2.5343	0.00017539	0.0039019	-//-
CI01000009_15736168	16.0116	1188.51	-6.2139	3e-13	5.32e-11	sp|Q61753|SERA_MOUSE D-3-phosphoglycerate dehydrogenase OS=Mus musculus GN=Phgdh PE=1 SV=3//3.23384e-10
CI01000010_00329442	35.1105	6.83469	2.361	2.77e-05	0.00083853	sp|Q1L9C7|CA174_DANRE UPF0688 protein C1orf174 homolog OS=Danio rerio GN=si:ch211-147a11.3 PE=2 SV=1//1.37014e-13
CI01000010_00455343	1074.49	395.781	1.4409	0.00023513	0.0050025	sp|Q92956|TNR14_HUMAN Tumor necrosis factor receptor superfamily member 14 OS=Homo sapiens GN=TNFRSF14 PE=1 SV=3//5.40259e-12
CI01000010_00497973	136.319	12.3451	3.465	4.37e-13	7.4e-11	sp|Q3LRP1|TNR5_CALJA Tumor necrosis factor receptor superfamily member 5 OS=Callithrix jacchus GN=CD40 PE=2 SV=1//2.75615e-07
CI01000010_01388079	22.5988	192.84	-3.0931	1.9e-12	2.91e-10	sp|Q9Y5X9|LIPE_HUMAN Endothelial lipase OS=Homo sapiens GN=LIPG PE=1 SV=1//0
CI01000010_01605837	1.79424	14.9189	-3.0557	0.00044616	0.0084613	sp|Q08BU8|R7BPA_DANRE Regulator of G-protein signaling 7-binding protein A OS=Danio rerio GN=rgs7bpa PE=2 SV=2//1.53861e-140
CI01000010_01711595	10.5342	98.1155	-3.2194	2.88e-10	3.23e-08	sp|Q3T0J1|FBX4_BOVIN F-box only protein 4 OS=Bos taurus GN=FBXO4 PE=2 SV=1//8.69066e-75
CI01000010_01795057	11.8934	52.4287	-2.1402	2.01e-05	0.00063951	sp|Q8BHI9|NIM1_MOUSE Serine/threonine-protein kinase NIM1 OS=Mus musculus GN=Nim1 PE=2 SV=1//0
CI01000010_02038663	8.18164	27.2536	-1.736	0.002482	0.03291	sp|Q8BNI4|DERL2_MOUSE Derlin-2 OS=Mus musculus GN=Derl2 PE=2 SV=2//6.63266e-08
CI01000010_02092555	181.639	877.558	-2.2724	1.07e-08	8.7e-07	sp|P43090|HEM0_OPSTA 5-aminolevulinate synthase, erythroid-specific, mitochondrial OS=Opsanus tau GN=alas2 PE=2 SV=1//1.10888e-08
CI01000010_02161603	560.852	243.237	1.2053	0.001288	0.019396	sp|Q5IZC5|CRY1_ERIRU Cryptochrome-1 OS=Erithacus rubecula GN=CRY1 PE=2 SV=2//2.50224e-12
CI01000010_02222195	127.847	480.843	-1.9112	5.11e-06	0.00020012	sp|Q5U3U3|CPT2_DANRE Carnitine O-palmitoyltransferase 2, mitochondrial OS=Danio rerio GN=cpt2 PE=2 SV=2//0
CI01000010_02242950	46.9778	223.256	-2.2486	7.98e-08	5.09e-06	sp|Q5I0H4|TMCO1_RAT Transmembrane and coiled-coil domains protein 1 OS=Rattus norvegicus GN=Tmco1 PE=2 SV=1//2.82111e-95
CI01000010_02702693	16.8933	92.4382	-2.452	4.4e-07	2.33e-05	sp|Q924N5|ACBG1_RAT Long-chain-fatty-acid--CoA ligase ACSBG1 OS=Rattus norvegicus GN=Acsbg1 PE=1 SV=1//3.4951e-08
CI01000010_03114298	14.6315	59.8353	-2.0319	5.94e-05	0.0015916	sp|Q6NYR8|NPL_DANRE N-acetylneuraminate lyase OS=Danio rerio GN=npl PE=2 SV=1//3.27812e-07
CI01000010_03270717	216.408	653.735	-1.595	3.01e-05	0.00089487	sp|Q4PLW0|PLIN2_PIG Perilipin-2 OS=Sus scrofa GN=PLIN2 PE=2 SV=1//7.36241e-101
CI01000010_03500309	35.5154	6.99255	2.3446	0.00013012	0.00303	sp|Q08CH3|MPND_DANRE MPN domain-containing protein OS=Danio rerio GN=mpnd PE=2 SV=1//4.72438e-17
CI01000010_03537374	39.1327	119.354	-1.6088	0.00023668	0.0050081	sp|P36551|HEM6_HUMAN Coproporphyrinogen-III oxidase, mitochondrial OS=Homo sapiens GN=CPOX PE=1 SV=3//0
CI01000010_03781230	54.2473	328.442	-2.598	2.17e-09	2.07e-07	sp|Q3S8M4|ELOV4_MACMU Elongation of very long chain fatty acids protein 4 OS=Macaca mulatta GN=ELOVL4 PE=3 SV=1//1.65697e-65
CI01000010_03974921	31.2225	4.49168	2.7973	0.00052117	0.0095662	sp|B0S5A7|CTL5B_DANRE Choline transporter-like protein 5-B (Fragment) OS=Danio rerio GN=slc44a5b PE=3 SV=1//1.28307e-07
CI01000010_04436747	12.017	1.23635	3.2809	0.0017115	0.024334	sp|Q5I047|F173B_XENLA Protein FAM173B OS=Xenopus laevis GN=fam173b PE=2 SV=1//1.85548e-24
CI01000010_04692395	92.8215	752.774	-3.0197	1.17e-12	1.86e-10	sp|P15253|CALR_RABIT Calreticulin OS=Oryctolagus cuniculus GN=CALR PE=1 SV=1//4.06975e-165
CI01000010_05450653	25.1175	68.0064	-1.437	0.0011517	0.017815	sp|Q7Z7F7|RM55_HUMAN 39S ribosomal protein L55, mitochondrial OS=Homo sapiens GN=MRPL55 PE=1 SV=1//8.77727e-14
CI01000010_05634808	11.1716	92.973	-3.057	1.38e-09	1.35e-07	sp|O70536|SOAT1_RAT Sterol O-acyltransferase 1 OS=Rattus norvegicus GN=Soat1 PE=2 SV=1//7.09222e-10
CI01000010_05887437	1952.04	635.702	1.6186	1.36e-05	0.00046145	sp|O08841|QSOX1_CAVPO Sulfhydryl oxidase 1 OS=Cavia porcellus GN=QSOX1 PE=2 SV=2//5.47005e-165
CI01000010_06108881	18.5406	52.9933	-1.5151	0.0022412	0.03033	sp|P36510|UD2A1_RAT UDP-glucuronosyltransferase 2A1 OS=Rattus norvegicus GN=Ugt2a1 PE=2 SV=1//4.77716e-132
CI01000010_06263855	194.205	60.4462	1.6839	0.0022627	0.030557	sp|Q17RB8|LONF1_HUMAN LON peptidase N-terminal domain and RING finger protein 1 OS=Homo sapiens GN=LONRF1 PE=2 SV=2//1.70941e-07
CI01000010_06680320	229.701	81.4054	1.4966	0.00074988	0.012717	sp|Q9H6A0|DEN2D_HUMAN DENN domain-containing protein 2D OS=Homo sapiens GN=DENND2D PE=1 SV=2//4.01778e-153
CI01000010_07003520	5.43458	26.3197	-2.2759	0.00027321	0.0056584	sp|Q5T6S3|PHF19_HUMAN PHD finger protein 19 OS=Homo sapiens GN=PHF19 PE=1 SV=1//1.63015e-24
CI01000010_09460274	163.256	67.1387	1.2819	0.0020786	0.028481	sp|Q9Z2V5|HDAC6_MOUSE Histone deacetylase 6 OS=Mus musculus GN=Hdac6 PE=1 SV=3//0
CI01000010_09467665	19.0029	4.06126	2.2262	0.0013583	0.020219	sp|Q86UP9|LHPL3_HUMAN Lipoma HMGIC fusion partner-like 3 protein OS=Homo sapiens GN=LHFPL3 PE=2 SV=2//1.04646e-60
CI01000010_09911570	2721.99	353.293	2.9457	3.7e-13	6.41e-11	sp|Q5U3N5|PPTC7_DANRE Protein phosphatase PTC7 homolog OS=Danio rerio GN=pptc7 PE=2 SV=1//0
CI01000010_10161499	35.4718	5.69813	2.6381	0.0012484	0.018959	-//-
CI01000010_10174974	74.4202	18.249	2.0279	1.55e-05	0.00051141	sp|Q91175|ADA1A_ORYLA Alpha-1A adrenergic receptor OS=Oryzias latipes GN=adra1a PE=3 SV=1//0
CI01000010_11032415	59.6878	159.104	-1.4145	0.00046525	0.0087351	sp|Q5RF24|WDR13_PONAB WD repeat-containing protein 13 OS=Pongo abelii GN=WDR13 PE=2 SV=1//2.28874e-14
CI01000010_11786680	101.225	9.19441	3.4607	1.09e-11	1.48e-09	sp|Q6MG82|PRRT1_RAT Proline-rich transmembrane protein 1 OS=Rattus norvegicus GN=Prrt1 PE=1 SV=2//8.33107e-07
CI01000010_11868018	2301.94	300.337	2.9382	4.91e-13	8.06e-11	sp|Q6NYZ6|SCM2A_DANRE Calcium-binding mitochondrial carrier protein SCaMC-2-A OS=Danio rerio GN=slc25a25a PE=2 SV=1//0
CI01000010_11902983	19.3548	59.9389	-1.6308	0.0013051	0.019576	sp|Q53GS7|GLE1_HUMAN Nucleoporin GLE1 OS=Homo sapiens GN=GLE1 PE=1 SV=2//6.94258e-07
CI01000010_11906504	17.1462	47.176	-1.4602	0.0034674	0.042777	sp|Q0P3X7|CV039_DANRE UPF0545 protein C22orf39 homolog OS=Danio rerio PE=3 SV=2//4.37482e-55
CI01000010_11933223	174.064	475.22	-1.449	7.89e-05	0.0020147	sp|Q22799|DYL1_CAEEL Dynein light chain 1, cytoplasmic OS=Caenorhabditis elegans GN=dlc-1 PE=1 SV=1//2.43446e-17
CI01000010_12200431	3.69749	76.5739	-4.3722	7.28e-10	7.54e-08	sp|P32089|TXTP_RAT Tricarboxylate transport protein, mitochondrial OS=Rattus norvegicus GN=Slc25a1 PE=1 SV=1//2.67994e-18
CI01000012_00363240	381.281	851.692	-1.1595	0.0020635	0.028291	sp|Q0VCA8|3HAO_BOVIN 3-hydroxyanthranilate 3,4-dioxygenase OS=Bos taurus GN=HAAO PE=1 SV=1//2.10447e-08
CI01000012_01027918	123.749	51.0376	1.2778	0.0040104	0.047618	sp|Q8IVE3|PKHH2_HUMAN Pleckstrin homology domain-containing family H member 2 OS=Homo sapiens GN=PLEKHH2 PE=2 SV=2//5.53373e-41
CI01000012_01604244	0.443997	13.071	-4.8797	2.2e-05	0.00068993	sp|Q64429|CP1B1_MOUSE Cytochrome P450 1B1 OS=Mus musculus GN=Cyp1b1 PE=2 SV=3//1.11115e-75
CI01000012_02631276	1744.03	628.816	1.4717	0.00024127	0.0050868	sp|Q7T292|MFRN2_DANRE Mitoferrin-2 OS=Danio rerio GN=slc25a28 PE=2 SV=1//1.58857e-32
CI01000012_03316923	9.91874	31.3781	-1.6615	0.0019186	0.026695	sp|Q13395|TARB1_HUMAN Probable methyltransferase TARBP1 OS=Homo sapiens GN=TARBP1 PE=1 SV=1//1.8017e-06
CI01000012_05129545	13.2514	69.3882	-2.3885	7.29e-07	3.61e-05	sp|Q810P3|CDKN3_MOUSE Cyclin-dependent kinase inhibitor 3 OS=Mus musculus GN=Cdkn3 PE=2 SV=1//1.56687e-24
CI01000012_05301347	35.2326	86.7979	-1.3007	0.002503	0.033132	sp|P05094|ACTN1_CHICK Alpha-actinin-1 OS=Gallus gallus GN=ACTN1 PE=1 SV=3//2.29644e-69
CI01000012_05669397	7.94031	35.0023	-2.1402	0.00055462	0.010046	sp|Q9Y6A5|TACC3_HUMAN Transforming acidic coiled-coil-containing protein 3 OS=Homo sapiens GN=TACC3 PE=1 SV=1//1.04302e-07
CI01000012_05754466	156.185	434.605	-1.4764	0.00019736	0.0043329	sp|Q8VEH8|ERLEC_MOUSE Endoplasmic reticulum lectin 1 OS=Mus musculus GN=Erlec1 PE=2 SV=1//0
CI01000012_05801725	132.773	43.0914	1.6235	0.00022993	0.0049186	sp|Q6NRP2|PSME4_XENLA Proteasome activator complex subunit 4 OS=Xenopus laevis GN=psme4 PE=2 SV=1//2.06462e-07
CI01000012_05916000	40.6841	158.745	-1.9642	5.51e-06	0.00021193	sp|Q803S3|MEMO1_DANRE Protein MEMO1 OS=Danio rerio GN=memo1 PE=2 SV=1//0
CI01000012_06388370	38.0436	9.89044	1.9435	0.0029285	0.037636	sp|Q5EGE1|ISM1_DANRE Isthmin-1 OS=Danio rerio GN=ism1 PE=2 SV=1//0
CI01000012_06749032	1.9747	13.5463	-2.7782	0.00094085	0.015217	sp|A1Z1Q3|MACD2_HUMAN O-acetyl-ADP-ribose deacetylase MACROD2 OS=Homo sapiens GN=MACROD2 PE=1 SV=1//1.84869e-09
CI01000012_07161117	181.411	1304.06	-2.8457	1.57e-11	2.09e-09	sp|Q99PL5|RRBP1_MOUSE Ribosome-binding protein 1 OS=Mus musculus GN=Rrbp1 PE=2 SV=2//1.33833e-10
CI01000012_07459661	63.746	197.85	-1.634	0.00040385	0.0077724	sp|Q15643|TRIPB_HUMAN Thyroid receptor-interacting protein 11 OS=Homo sapiens GN=TRIP11 PE=1 SV=3//2.0316e-72
CI01000012_07478699	4483.57	1130.44	1.9878	9.58e-07	4.62e-05	sp|Q9UBX5|FBLN5_HUMAN Fibulin-5 OS=Homo sapiens GN=FBLN5 PE=1 SV=1//5.54724e-164
CI01000012_07501713	10.6887	1.50719	2.8262	0.0028411	0.036695	sp|Q9NYT0|PLEK2_HUMAN Pleckstrin-2 OS=Homo sapiens GN=PLEK2 PE=1 SV=1//8.26354e-07
CI01000012_07544112	19.7324	517.669	-4.7134	7.49e-18	2.65e-15	sp|Q96NR8|RDH12_HUMAN Retinol dehydrogenase 12 OS=Homo sapiens GN=RDH12 PE=1 SV=3//5.16073e-31
CI01000012_07550668	374.934	67.4791	2.4741	0.00093098	0.01512	sp|Q2KIU0|VTI1B_BOVIN Vesicle transport through interaction with t-SNAREs homolog 1B OS=Bos taurus GN=VTI1B PE=2 SV=1//1.37737e-67
CI01000012_07800004	16.8255	88.3857	-2.3932	4.34e-07	2.31e-05	sp|Q86YH6|DLP1_HUMAN Decaprenyl-diphosphate synthase subunit 2 OS=Homo sapiens GN=PDSS2 PE=1 SV=2//1.51934e-128
CI01000012_07811902	204.353	15.502	3.7205	3.47e-08	2.5e-06	sp|Q5T5X7|BEND3_HUMAN BEN domain-containing protein 3 OS=Homo sapiens GN=BEND3 PE=1 SV=1//1.1287e-12
CI01000012_07812349	66.3397	8.86687	2.9034	1.78e-08	1.39e-06	sp|Q5T5X7|BEND3_HUMAN BEN domain-containing protein 3 OS=Homo sapiens GN=BEND3 PE=1 SV=1//3.65733e-12
CI01000012_07814853	117.904	26.6305	2.1465	1.32e-06	6.15e-05	sp|Q9P0P8|CF203_HUMAN Uncharacterized protein C6orf203 OS=Homo sapiens GN=C6orf203 PE=1 SV=1//4.22878e-15
CI01000012_08531821	636.72	2055.49	-1.6908	2.99e-06	0.00012665	sp|Q9Y394|DHRS7_HUMAN Dehydrogenase/reductase SDR family member 7 OS=Homo sapiens GN=DHRS7 PE=1 SV=1//5.94758e-130
CI01000012_08631884	3151.98	6436.65	-1.0301	0.0034739	0.042812	sp|Q5ZLN1|PGAM1_CHICK Phosphoglycerate mutase 1 OS=Gallus gallus GN=PGAM1 PE=1 SV=3//1.82464e-168
CI01000012_09103557	117.011	252.931	-1.1121	0.0036655	0.04447	sp|Q865R1|PAOX_BOVIN Peroxisomal N(1)-acetyl-spermine/spermidine oxidase OS=Bos taurus GN=PAOX PE=1 SV=3//4.74518e-156
CI01000012_09407478	160.84	651.948	-2.0191	5.08e-07	2.65e-05	sp|Q4R543|IPYR_MACFA Inorganic pyrophosphatase OS=Macaca fascicularis GN=PPA1 PE=2 SV=2//6.67211e-112
CI01000012_11869022	166.917	55.417	1.5907	0.00075047	0.012718	sp|Q9BWT3|PAPOG_HUMAN Poly(A) polymerase gamma OS=Homo sapiens GN=PAPOLG PE=1 SV=2//0
CI01000012_11903607	106.407	324.481	-1.6085	3.54e-05	0.0010287	sp|P52944|PDLI1_RAT PDZ and LIM domain protein 1 OS=Rattus norvegicus GN=Pdlim1 PE=2 SV=4//3.91404e-165
CI01000012_12016114	113.693	419.587	-1.8838	2.59e-06	0.00011218	sp|Q6NZC7|S23IP_MOUSE SEC23-interacting protein OS=Mus musculus GN=Sec23ip PE=1 SV=2//1.51185e-10
CI01000012_12024791	71.3193	166.028	-1.2191	0.0024356	0.032405	sp|Q803A6|MCMBP_DANRE Mini-chromosome maintenance complex-binding protein OS=Danio rerio GN=mcmbp PE=2 SV=2//0
CI01000012_12218599	10.681	46.0658	-2.1086	0.00011455	0.0027329	sp|Q24K11|AP3M1_BOVIN AP-3 complex subunit mu-1 OS=Bos taurus GN=AP3M1 PE=2 SV=1//7.15608e-13
CI01000012_12234927	104.291	346.454	-1.7321	5.43e-06	0.00020986	sp|P55262|ADK_CRIGR Adenosine kinase OS=Cricetulus griseus GN=ADK PE=1 SV=2//3.1405e-16
CI01000012_12371612	390.465	1476.23	-1.9187	2.8e-07	1.54e-05	sp|P55263|ADK_HUMAN Adenosine kinase OS=Homo sapiens GN=ADK PE=1 SV=2//5.19031e-159
CI01000012_12664480	7.15737	73.3587	-3.3575	1.01e-05	0.00035798	sp|P43007|SATT_HUMAN Neutral amino acid transporter A OS=Homo sapiens GN=SLC1A4 PE=1 SV=1//1.15176e-41
CI01000012_12678283	157.807	422.852	-1.422	0.00017052	0.0038226	sp|Q6NYB7|RAB1A_RAT Ras-related protein Rab-1A OS=Rattus norvegicus GN=Rab1A PE=1 SV=3//5.56912e-31
CI01000012_12685282	29.1616	73.8548	-1.3406	0.0027502	0.035783	sp|O02467|ASPG_SPOFR N(4)-(Beta-N-acetylglucosaminyl)-L-asparaginase (Fragment) OS=Spodoptera frugiperda PE=1 SV=1//7.12433e-06
CI01000012_13090647	0	5.3706	#NAME?	0.0041551	0.049088	sp|Q969J5|I22R2_HUMAN Interleukin-22 receptor subunit alpha-2 OS=Homo sapiens GN=IL22RA2 PE=1 SV=1//6.89787e-10
CI01000012_13437477	454.196	1986.31	-2.1287	1.12e-06	5.36e-05	sp|Q91W97|HKDC1_MOUSE Putative hexokinase HKDC1 OS=Mus musculus GN=Hkdc1 PE=2 SV=1//2.34016e-137
CI01000012_13525252	545.566	1125.4	-1.0446	0.0037371	0.045152	sp|Q2HJF4|PBLD_BOVIN Phenazine biosynthesis-like domain-containing protein OS=Bos taurus GN=PBLD PE=2 SV=1//1.91919e-09
CI01000013_01295230	38.928	664.741	-4.0939	5.36e-18	1.93e-15	sp|P43884|PLIN1_RAT Perilipin-1 OS=Rattus norvegicus GN=Plin1 PE=1 SV=1//1.04745e-44
CI01000013_03872356	8.68279	58.6251	-2.7553	2.54e-07	1.42e-05	sp|P59017|B2L13_MOUSE Bcl-2-like protein 13 OS=Mus musculus GN=Bcl2l13 PE=1 SV=2//6.80707e-52
CI01000013_03964132	0.443997	8.90687	-4.3263	0.0006833	0.01181	sp|Q02241|KIF23_HUMAN Kinesin-like protein KIF23 OS=Homo sapiens GN=KIF23 PE=1 SV=3//0
CI01000013_04976334	560.296	1211.7	-1.1128	0.0019431	0.026876	sp|Q5PQY6|LONP2_DANRE Lon protease homolog 2, peroxisomal OS=Danio rerio GN=lonp2 PE=2 SV=1//0
CI01000013_05523845	200.538	627.458	-1.6456	3.61e-05	0.0010447	sp|Q15011|HERP1_HUMAN Homocysteine-responsive endoplasmic reticulum-resident ubiquitin-like domain member 1 protein OS=Homo sapiens GN=HERPUD1 PE=1 SV=1//5.31674e-30
CI01000013_05569165	30307.2	9629.92	1.6541	3.27e-05	0.00095965	sp|Q7ZU29|NUP93_DANRE Nuclear pore complex protein Nup93 OS=Danio rerio GN=dye PE=2 SV=1//8.49635e-13
CI01000013_05884071	0.431032	9.04802	-4.3917	0.0005562	0.010067	sp|P0C6T1|CTF8_RAT Chromosome transmission fidelity protein 8 homolog OS=Rattus norvegicus GN=Chtf8 PE=3 SV=1//6.90525e-09
CI01000013_05951579	0.887994	17.1521	-4.2717	4.37e-06	0.00017448	sp|Q8QGV2|WEE1B_XENLA Wee1-like protein kinase 1-B OS=Xenopus laevis GN=wee1-b PE=1 SV=1//0
CI01000013_06853811	66.7986	354.935	-2.4097	5.84e-09	5.08e-07	sp|Q7T352|CL023_DANRE UPF0444 transmembrane protein C12orf23 homolog OS=Danio rerio GN=si:dkey-227k11.2 PE=2 SV=1//1.85879e-30
CI01000013_06917002	13.4294	39.6414	-1.5616	0.001879	0.026207	sp|Q49AM1|MTER3_HUMAN mTERF domain-containing protein 3, mitochondrial OS=Homo sapiens GN=MTERFD3 PE=1 SV=2//1.60645e-121
CI01000013_08076570	15.5028	168.604	-3.443	1.91e-12	2.91e-10	sp|O08782|ALD2_CRIGR Aldose reductase-related protein 2 OS=Cricetulus griseus GN=AKR1B8 PE=1 SV=3//1.77836e-07
CI01000013_08086491	3491.9	1620.1	1.1079	0.003906	0.046806	sp|P04694|ATTY_RAT Tyrosine aminotransferase OS=Rattus norvegicus GN=Tat PE=1 SV=1//5.77473e-17
CI01000013_08099508	215.237	461.056	-1.099	0.0017041	0.024244	sp|Q69BJ9|UCRI_AOTAZ Cytochrome b-c1 complex subunit Rieske, mitochondrial OS=Aotus azarae GN=UQCRFS1 PE=3 SV=1//2.2639e-115
CI01000013_08527531	135.086	48.2496	1.4853	0.00068472	0.011826	sp|Q2KI00|F107B_BOVIN Protein FAM107B OS=Bos taurus GN=FAM107B PE=2 SV=1//1.81201e-40
CI01000013_09290301	60.8457	148.5	-1.2872	0.00077802	0.01309	sp|Q3SYV5|TSN33_BOVIN Tetraspanin-33 OS=Bos taurus GN=TSPAN33 PE=2 SV=1//1.46874e-76
CI01000013_10827412	13.358	96.0739	-2.8464	1.91e-07	1.11e-05	sp|Q7ZW38|SPS1_DANRE Selenide, water dikinase 1 OS=Danio rerio GN=sephs1 PE=1 SV=2//0
CI01000013_10836409	736.602	119.992	2.6179	5.08e-11	6.29e-09	sp|Q68Y62|CPT1A_HORSE Carnitine O-palmitoyltransferase 1, liver isoform OS=Equus caballus GN=CPT1A PE=2 SV=1//6.17892e-11
CI01000013_10841053	21.4033	5.18112	2.0465	0.0024173	0.032198	-//-
CI01000013_10899628	28.7632	96.1498	-1.7411	7.65e-05	0.0019723	sp|P50428|ARSA_MOUSE Arylsulfatase A OS=Mus musculus GN=Arsa PE=2 SV=2//3.22405e-13
CI01000013_11311699	106.224	341.129	-1.6832	3.2e-05	0.0009406	sp|Q3SZF2|ARF4_BOVIN ADP-ribosylation factor 4 OS=Bos taurus GN=ARF4 PE=2 SV=3//2.27415e-25
CI01000013_11335221	7.92339	34.7429	-2.1325	0.00020165	0.0044023	sp|Q8NCL8|TM116_HUMAN Transmembrane protein 116 OS=Homo sapiens GN=TMEM116 PE=2 SV=1//6.39219e-07
CI01000013_11399953	1.37617	21.431	-3.961	2.89e-06	0.00012318	sp|Q801E2|ANLN_XENLA Actin-binding protein anillin OS=Xenopus laevis GN=anln PE=1 SV=1//1.90432e-106
CI01000013_11604320	55.3076	12.6806	2.1249	0.00017144	0.0038384	-//-
CI01000013_11627487	17.0205	180.203	-3.4043	1.62e-12	2.5e-10	sp|Q7SXV9|CALUB_DANRE Calumenin-B OS=Danio rerio GN=calub PE=2 SV=1//0
CI01000013_11746311	138.842	29.1683	2.251	2.58e-07	1.43e-05	sp|Q8VI63|MOB2_MOUSE MOB kinase activator 2 OS=Mus musculus GN=Mob2 PE=2 SV=1//1.03156e-52
CI01000013_11775044	2217.88	1015.8	1.1266	0.0017788	0.025108	sp|Q4V8T0|MIOX_DANRE Inositol oxygenase OS=Danio rerio GN=miox PE=2 SV=1//3.53308e-173
CI01000013_11902743	53.7391	133.23	-1.3099	0.0010587	0.016696	sp|P27124|FKBP4_RABIT Peptidyl-prolyl cis-trans isomerase FKBP4 OS=Oryctolagus cuniculus GN=FKBP4 PE=1 SV=3//4.12034e-11
CI01000013_12115389	0.694569	22.4378	-5.0137	1.13e-07	6.93e-06	sp|Q96524|CRY2_ARATH Cryptochrome-2 OS=Arabidopsis thaliana GN=CRY2 PE=1 SV=2//8.37077e-08
CI01000013_12209369	8.72697	36.473	-2.0633	0.00033273	0.0066725	sp|Q61543|GSLG1_MOUSE Golgi apparatus protein 1 OS=Mus musculus GN=Glg1 PE=1 SV=1//1.23738e-07
CI01000014_00044319	55.5246	131.244	-1.2411	0.0040233	0.047722	sp|Q9UBS8|RNF14_HUMAN E3 ubiquitin-protein ligase RNF14 OS=Homo sapiens GN=RNF14 PE=1 SV=1//2.96828e-131
CI01000014_00954792	85.4384	220.779	-1.3696	0.00097982	0.015684	-//-
CI01000014_00966472	2332.3	7407.86	-1.6673	6.3e-06	0.00023508	sp|Q9GKT2|CE004_MACFA Uncharacterized protein C5orf4 homolog OS=Macaca fascicularis GN=QccE-20373 PE=2 SV=1//4.4103e-06
CI01000014_01204104	692.574	1832.59	-1.4038	8.88e-05	0.002222	sp|Q9CQC9|SAR1B_MOUSE GTP-binding protein SAR1b OS=Mus musculus GN=Sar1b PE=1 SV=1//1.14313e-130
CI01000014_01219310	4.10259	170.647	-5.3783	4.01e-14	8.16e-12	sp|O76082|S22A5_HUMAN Solute carrier family 22 member 5 OS=Homo sapiens GN=SLC22A5 PE=1 SV=1//9.09339e-08
CI01000015_00217247	47.6933	267.907	-2.4899	7.05e-09	6.05e-07	sp|Q8BTZ7|GMPPB_MOUSE Mannose-1-phosphate guanyltransferase beta OS=Mus musculus GN=Gmppb PE=2 SV=1//6.4915e-20
CI01000015_00681741	1260.53	8697	-2.7865	2.76e-12	4.14e-10	sp|Q9UGM5|FETUB_HUMAN Fetuin-B OS=Homo sapiens GN=FETUB PE=1 SV=2//5.01216e-43
CI01000015_00973727	1037.11	377.927	1.4564	8.62e-05	0.002172	sp|Q9QX79|FETUB_RAT Fetuin-B OS=Rattus norvegicus GN=Fetub PE=2 SV=1//6.83035e-37
CI01000015_02904599	156.244	322.112	-1.0438	0.0038738	0.046491	sp|Q3TXS7|PSMD1_MOUSE 26S proteasome non-ATPase regulatory subunit 1 OS=Mus musculus GN=Psmd1 PE=1 SV=1//5.17003e-14
CI01000015_02924809	191.003	487.71	-1.3524	0.00040122	0.0077346	sp|Q5F418|PSMD1_CHICK 26S proteasome non-ATPase regulatory subunit 1 OS=Gallus gallus GN=PSMD1 PE=2 SV=1//6.04713e-14
CI01000015_03026518	195.676	77.1133	1.3434	0.00063348	0.011147	sp|P51114|FXR1_HUMAN Fragile X mental retardation syndrome-related protein 1 OS=Homo sapiens GN=FXR1 PE=1 SV=3//0
CI01000015_03457978	41066.5	15441.9	1.4111	0.00026062	0.0054409	sp|P01045|KNG2_BOVIN Kininogen-2 OS=Bos taurus GN=KNG2 PE=1 SV=1//3.68283e-16
CI01000015_03665735	36.9283	10.2479	1.8494	0.00042552	0.008116	sp|Q148C9|HEBP1_BOVIN Heme-binding protein 1 OS=Bos taurus GN=HEBP1 PE=2 SV=1//4.05383e-15
CI01000015_05172275	105.354	330.424	-1.6491	0.0013177	0.019718	sp|P80513|MANF_BOVIN Mesencephalic astrocyte-derived neurotrophic factor OS=Bos taurus GN=MANF PE=1 SV=2//1.62836e-08
CI01000015_05892097	317.275	753	-1.2469	0.00064128	0.011259	sp|Q9D1M0|SEC13_MOUSE Protein SEC13 homolog OS=Mus musculus GN=Sec13 PE=2 SV=3//4.14116e-16
CI01000015_07808866	10193.2	3949.02	1.368	0.00074359	0.012619	sp|Q9YH58|FTCD_CHICK Formimidoyltransferase-cyclodeaminase OS=Gallus gallus GN=FTCD PE=2 SV=1//0
CI01000015_08157297	8.32187	27.7187	-1.7359	0.0036895	0.044692	-//-
CI01000015_08546875	531.328	87.3247	2.6051	1.64e-10	1.91e-08	sp|P61208|ARL4C_MOUSE ADP-ribosylation factor-like protein 4C OS=Mus musculus GN=Arl4c PE=2 SV=1//3.74354e-117
CI01000016_00010117	57.7887	289.477	-2.3246	4.04e-08	2.84e-06	sp|P25183|RCC1_XENLA Regulator of chromosome condensation OS=Xenopus laevis GN=rcc1 PE=2 SV=1//4.42451e-10
CI01000016_00460615	458.468	103.559	2.1464	2.39e-07	1.35e-05	sp|Q9QXE4|T53I1_MOUSE Tumor protein p53-inducible nuclear protein 1 OS=Mus musculus GN=Trp53inp1 PE=2 SV=1//1.38952e-16
CI01000016_01089316	37.6759	214.085	-2.5065	5.84e-09	5.08e-07	sp|Q8TCJ2|STT3B_HUMAN Dolichyl-diphosphooligosaccharide--protein glycosyltransferase subunit STT3B OS=Homo sapiens GN=STT3B PE=1 SV=1//8.29185e-19
CI01000016_01129008	128.475	616.196	-2.2619	1.8e-08	1.39e-06	sp|Q8TCJ2|STT3B_HUMAN Dolichyl-diphosphooligosaccharide--protein glycosyltransferase subunit STT3B OS=Homo sapiens GN=STT3B PE=1 SV=1//0
CI01000016_01560806	5275.67	2036.97	1.3729	0.00066871	0.011644	sp|Q6DRI1|EI3EA_DANRE Eukaryotic translation initiation factor 3 subunit E-A OS=Danio rerio GN=eif3ea PE=2 SV=2//1.84118e-09
CI01000016_02362570	570.376	1866.99	-1.7107	7.43e-06	0.00027289	sp|Q6PHD9|SBP1_DANRE Selenium-binding protein 1 OS=Danio rerio GN=selenbp1 PE=2 SV=1//0
CI01000016_02540450	6260.14	1947.12	1.6849	1.31e-05	0.00044581	sp|P23492|PNPH_MOUSE Purine nucleoside phosphorylase OS=Mus musculus GN=Pnp PE=1 SV=2//1.21908e-94
CI01000016_02565395	0	10.5517	#NAME?	2.6e-05	0.00079391	sp|P04467|CALB1_BOVIN Calbindin OS=Bos taurus GN=CALB1 PE=1 SV=3//1.50767e-22
CI01000016_03631245	202.997	86.2698	1.2345	0.0012465	0.018944	-//-
CI01000016_04120918	325.452	147.803	1.1388	0.003538	0.043487	sp|P36915|GNL1_HUMAN Guanine nucleotide-binding protein-like 1 OS=Homo sapiens GN=GNL1 PE=1 SV=2//3.17212e-168
CI01000016_04198494	0.250572	17.9149	-6.1598	5.29e-07	2.74e-05	sp|P09244|TBB7_CHICK Tubulin beta-7 chain OS=Gallus gallus PE=2 SV=1//0
CI01000016_04261518	151.816	358.069	-1.2379	0.0013112	0.019645	sp|P49696|SYVC_TAKRU Valine--tRNA ligase OS=Takifugu rubripes GN=vars PE=3 SV=1//0
CI01000016_04389107	9.68642	47.7308	-2.3009	1.36e-05	0.00046135	-//-
CI01000016_04412173	314.117	1530.36	-2.2845	7.56e-09	6.37e-07	sp|P58312|AT1A3_OREMO Sodium/potassium-transporting ATPase subunit alpha-3 OS=Oreochromis mossambicus GN=atp1a3 PE=2 SV=1//0
CI01000016_05128589	2.18109	31.8551	-3.8684	2.55e-08	1.88e-06	-//-
CI01000016_05166013	614.099	201.545	1.6074	2.71e-05	0.00082587	sp|Q99JH7|CSTN3_MOUSE Calsyntenin-3 OS=Mus musculus GN=Clstn3 PE=1 SV=1//7.31079e-10
CI01000016_05885761	51.7414	12.8982	2.0041	0.00013631	0.0031521	sp|Q8NFG4|FLCN_HUMAN Folliculin OS=Homo sapiens GN=FLCN PE=1 SV=1//1.23774e-11
CI01000016_05963788	128.396	2346.84	-4.1921	1.39e-22	8.1e-20	sp|P08836|FPPS_CHICK Farnesyl pyrophosphate synthase OS=Gallus gallus GN=FDPS PE=1 SV=2//2.05453e-155
CI01000016_05982233	25.285	681.006	-4.7513	4.41e-22	2.46e-19	sp|Q9BVN2|RUSC1_HUMAN RUN and SH3 domain-containing protein 1 OS=Homo sapiens GN=RUSC1 PE=1 SV=3//5.22827e-11
CI01000016_06462224	143.172	356.522	-1.3162	0.0013035	0.019568	sp|Q13884|SNTB1_HUMAN Beta-1-syntrophin OS=Homo sapiens GN=SNTB1 PE=1 SV=3//7.36256e-09
CI01000016_06675045	84.687	27.013	1.6485	0.0011407	0.017691	sp|Q1L8G6|AKIB1_DANRE Ankyrin repeat and IBR domain-containing protein 1 OS=Danio rerio GN=ankib1 PE=3 SV=1//1.19299e-06
CI01000016_06992012	46.5639	6.58715	2.8215	2.73e-07	1.5e-05	sp|P22105|TENX_HUMAN Tenascin-X OS=Homo sapiens GN=TNXB PE=1 SV=3//9.69537e-06
CI01000016_08033689	11.4756	85.2336	-2.8929	6.58e-08	4.3e-06	sp|Q5U3N0|PKHA8_DANRE Pleckstrin homology domain-containing family A member 8 OS=Danio rerio GN=plekha8 PE=2 SV=1//5.35586e-08
CI01000016_08037586	7.97525	48.4929	-2.6042	8.84e-05	0.0022154	sp|Q5R941|FKB14_PONAB Peptidyl-prolyl cis-trans isomerase FKBP14 OS=Pongo abelii GN=FKBP14 PE=2 SV=1//2.19253e-108
CI01000016_08066945	101.796	41.8735	1.2816	0.003352	0.041705	sp|P15882|CHIN_HUMAN N-chimaerin OS=Homo sapiens GN=CHN1 PE=1 SV=3//1.00263e-10
CI01000016_08279026	224.109	471.678	-1.0736	0.0028269	0.036551	sp|P31937|3HIDH_HUMAN 3-hydroxyisobutyrate dehydrogenase, mitochondrial OS=Homo sapiens GN=HIBADH PE=1 SV=2//4.11019e-177
CI01000016_09171973	40.1845	13.6826	1.5543	0.0027998	0.03626	sp|Q9BWC9|CC106_HUMAN Coiled-coil domain-containing protein 106 OS=Homo sapiens GN=CCDC106 PE=1 SV=1//7.25208e-15
CI01000016_09243601	0.443997	11.4209	-4.685	7.61e-05	0.001967	sp|Q6GLK2|THEM4_XENLA Acyl-coenzyme A thioesterase THEM4 OS=Xenopus laevis GN=them4 PE=2 SV=2//1.6709e-51
CI01000016_09661197	355.705	81.0445	2.1339	3.09e-07	1.69e-05	sp|P17706|PTN2_HUMAN Tyrosine-protein phosphatase non-receptor type 2 OS=Homo sapiens GN=PTPN2 PE=1 SV=2//2.37963e-12
CI01000016_09674309	58.1211	21.6521	1.4246	0.0041891	0.04934	sp|C1BK83|SEH1_OSMMO Nucleoporin seh1 OS=Osmerus mordax GN=seh1l PE=2 SV=1//0
CI01000016_11091604	10.2174	1.15326	3.1472	0.0012411	0.018872	sp|Q13322|GRB10_HUMAN Growth factor receptor-bound protein 10 OS=Homo sapiens GN=GRB10 PE=1 SV=2//7.12536e-12
CI01000017_00078906	14.4328	138.582	-3.2633	1.17e-11	1.59e-09	sp|Q9DCK3|TSN4_MOUSE Tetraspanin-4 OS=Mus musculus GN=Tspan4 PE=2 SV=1//8.22102e-77
CI01000017_01601831	0.443997	8.44305	-4.2491	0.00092578	0.015046	sp|O75603|GCM2_HUMAN Chorion-specific transcription factor GCMb OS=Homo sapiens GN=GCM2 PE=1 SV=1//6.874e-47
CI01000017_01638001	341.522	2660.48	-2.9616	1.24e-12	1.94e-10	sp|Q9JLJ4|ELOV2_MOUSE Elongation of very long chain fatty acids protein 2 OS=Mus musculus GN=Elovl2 PE=2 SV=1//2.15321e-12
CI01000017_01691090	47.3545	291.715	-2.623	2.45e-09	2.29e-07	sp|Q99315|YG31B_YEAST Transposon Ty3-G Gag-Pol polyprotein OS=Saccharomyces cerevisiae (strain ATCC 204508 / S288c) GN=TY3B-G PE=1 SV=3//1.09395e-09
CI01000017_01834279	3.01588	16.1421	-2.4202	0.0025873	0.034055	sp|Q8CGK7|GNAL_MOUSE Guanine nucleotide-binding protein G(olf) subunit alpha OS=Mus musculus GN=Gnal PE=1 SV=1//3.57404e-55
CI01000018_00038887	13066.8	37498.8	-1.5209	5.68e-05	0.0015292	sp|Q16822|PCKGM_HUMAN Phosphoenolpyruvate carboxykinase [GTP], mitochondrial OS=Homo sapiens GN=PCK2 PE=1 SV=3//2.43957e-19
CI01000018_00201928	29.6564	75.2055	-1.3425	0.002304	0.030953	sp|Q7ZW47|STAU2_DANRE Double-stranded RNA-binding protein Staufen homolog 2 OS=Danio rerio GN=stau2 PE=2 SV=2//0
CI01000018_00801917	99.8114	897.977	-3.1694	4.77e-14	9.54e-12	sp|Q6DED0|TR1L1_XENLA Translocating chain-associated membrane protein 1-like 1 OS=Xenopus laevis GN=tram1l1 PE=2 SV=1//1.16292e-135
CI01000018_02342822	116.319	640.804	-2.4618	8.17e-10	8.35e-08	sp|P13667|PDIA4_HUMAN Protein disulfide-isomerase A4 OS=Homo sapiens GN=PDIA4 PE=1 SV=2//0
CI01000018_02905963	54.7893	131.442	-1.2625	0.0014639	0.021492	sp|Q9H3S4|TPK1_HUMAN Thiamin pyrophosphokinase 1 OS=Homo sapiens GN=TPK1 PE=1 SV=1//3.84991e-06
CI01000018_03984331	31.4028	8.13571	1.9486	0.00085525	0.014016	sp|Q9PTJ6|CTDSL_CHICK CTD small phosphatase-like protein OS=Gallus gallus GN=NFI1 PE=2 SV=2//2.47513e-21
CI01000018_04364887	173.447	403.808	-1.2192	0.00061614	0.010939	sp|Q5TTG1|VATA_ANOGA V-type proton ATPase catalytic subunit A OS=Anopheles gambiae GN=Vha68-2 PE=3 SV=1//6.43796e-08
CI01000018_04573228	19.3548	80.4548	-2.0555	3.36e-05	0.00098094	sp|Q8JH47|CDK8_DANRE Cyclin-dependent kinase 8 OS=Danio rerio GN=cdk8 PE=2 SV=1//0
CI01000018_04615346	25091.4	10140.6	1.307	0.0022909	0.030813	sp|P46778|RL21_HUMAN 60S ribosomal protein L21 OS=Homo sapiens GN=RPL21 PE=1 SV=2//1.15391e-91
CI01000018_04792048	636.648	189.758	1.7463	1.16e-05	0.00040371	sp|Q5DU57|SPT13_MOUSE Spermatogenesis-associated protein 13 OS=Mus musculus GN=Spata13 PE=2 SV=2//1.16153e-09
CI01000018_05864041	245.851	29.7989	3.0445	0.00084045	0.0139	-//-
CI01000018_05950658	2.73938	20.9508	-2.9351	9.51e-05	0.0023441	sp|Q9DE46|DPOLA_XENLA DNA polymerase alpha catalytic subunit OS=Xenopus laevis GN=pola1 PE=2 SV=1//2.04475e-10
CI01000018_06953871	53.1982	17.6194	1.5942	0.0012086	0.018475	sp|Q56A24|KLH24_RAT Kelch-like protein 24 OS=Rattus norvegicus GN=Klhl24 PE=1 SV=1//3.61024e-23
CI01000019_01247650	1.37617	17.127	-3.6375	3.89e-05	0.0011112	sp|P50579|AMPM2_HUMAN Methionine aminopeptidase 2 OS=Homo sapiens GN=METAP2 PE=1 SV=1//2.07447e-09
CI01000019_03138908	20.2854	59.0833	-1.5423	0.0010755	0.016915	sp|Q1JQ66|S35E3_DANRE Solute carrier family 35 member E3 OS=Danio rerio GN=slc35e3 PE=2 SV=1//3.94772e-16
CI01000019_05573912	32.9189	95.2541	-1.5329	0.00033149	0.0066534	sp|Q16864|VATF_HUMAN V-type proton ATPase subunit F OS=Homo sapiens GN=ATP6V1F PE=1 SV=2//4.03222e-68
CI01000020_00729331	91.7476	21.3646	2.1024	1.16e-05	0.00040239	sp|Q5FVB0|ATX10_XENTR Ataxin-10 OS=Xenopus tropicalis GN=atxn10 PE=2 SV=1//1.93826e-103
CI01000020_00900973	47.2245	126.001	-1.4158	0.00051909	0.0095442	sp|Q6NUQ1|RINT1_HUMAN RAD50-interacting protein 1 OS=Homo sapiens GN=RINT1 PE=1 SV=1//0
CI01000020_00951237	381.15	11.8747	5.0044	1.07e-25	9.25e-23	sp|Q861R0|SOCS2_BOVIN Suppressor of cytokine signaling 2 OS=Bos taurus GN=SOCS2 PE=2 SV=1//2.29382e-70
CI01000020_00971223	48.7941	6.55862	2.8952	0.00011683	0.0027786	sp|O88843|CRADD_MOUSE Death domain-containing protein CRADD OS=Mus musculus GN=Cradd PE=1 SV=2//3.95641e-13
CI01000020_01384854	29.5381	166.201	-2.4923	1.32e-07	7.91e-06	sp|Q5R9A4|DNJB9_PONAB DnaJ homolog subfamily B member 9 OS=Pongo abelii GN=DNAJB9 PE=2 SV=1//4.56882e-68
CI01000020_02139813	840.433	2131.96	-1.343	0.00088047	0.014379	sp|Q8VCB3|GYS2_MOUSE Glycogen [starch] synthase, liver OS=Mus musculus GN=Gys2 PE=1 SV=2//0
CI01000020_02153977	105.335	25.9758	2.0197	5.59e-06	0.00021407	sp|A7Z033|T11L2_BOVIN T-complex protein 11-like protein 2 OS=Bos taurus GN=TCP11L2 PE=2 SV=1//3.01796e-06
CI01000020_03271412	136.744	35.3409	1.9521	0.0014571	0.02142	sp|Q90X44|NRF1_DANRE Nuclear respiratory factor 1 OS=Danio rerio GN=nrf1 PE=2 SV=2//0
CI01000020_03338805	26.259	224.353	-3.0949	5.63e-12	8.04e-10	sp|Q86WB0|NIPA_HUMAN Nuclear-interacting partner of ALK OS=Homo sapiens GN=ZC3HC1 PE=1 SV=1//6.38193e-06
CI01000020_03375747	39.7675	6.19982	2.6813	2.52e-06	0.00011034	sp|Q5RH71|TSN33_DANRE Tetraspanin-33 OS=Danio rerio GN=tspan33 PE=2 SV=1//6.84008e-20
CI01000020_03514088	182.602	661.301	-1.8566	3.53e-06	0.00014627	sp|Q90WG6|NEUA_ONCMY N-acylneuraminate cytidylyltransferase OS=Oncorhynchus mykiss GN=cmas PE=2 SV=1//9.17335e-07
CI01000020_03853256	28.8166	5.67621	2.3439	0.00016019	0.0036362	sp|Q1L8I0|PUS7L_DANRE Pseudouridylate synthase 7 homolog-like protein OS=Danio rerio GN=pus7l PE=2 SV=1//0
CI01000020_04223533	73.7898	262.343	-1.83	6.17e-06	0.00023128	sp|B5X186|CALUA_SALSA Calumenin-A OS=Salmo salar GN=calua PE=2 SV=1//5.46393e-12
CI01000020_05129284	171.639	34.8	2.3022	2.1e-07	1.2e-05	sp|Q4VBT5|MKRN1_DANRE Probable E3 ubiquitin-protein ligase makorin-1 OS=Danio rerio GN=mkrn1 PE=2 SV=1//1.61662e-15
CI01000020_06644378	9.47474	34.1717	-1.8506	0.00072871	0.012427	sp|Q80X90|FLNB_MOUSE Filamin-B OS=Mus musculus GN=Flnb PE=1 SV=3//9.7166e-06
CI01000020_06800988	0.887994	8.90027	-3.3252	0.0021448	0.029268	sp|Q9H1C3|GL8D2_HUMAN Glycosyltransferase 8 domain-containing protein 2 OS=Homo sapiens GN=GLT8D2 PE=2 SV=1//2.61546e-132
CI01000020_06808618	1211.11	5136.71	-2.0845	1.15e-07	6.99e-06	sp|P08110|ENPL_CHICK Endoplasmin OS=Gallus gallus GN=HSP90B1 PE=1 SV=1//8.17333e-17
CI01000020_06947480	64.4355	167.253	-1.3761	0.00055972	0.010115	sp|P61212|ARL1_RAT ADP-ribosylation factor-like protein 1 OS=Rattus norvegicus GN=Arl1 PE=1 SV=1//1.75337e-64
CI01000020_06973912	80.0872	202.495	-1.3382	0.0012631	0.019108	sp|O75691|UTP20_HUMAN Small subunit processome component 20 homolog OS=Homo sapiens GN=UTP20 PE=1 SV=3//3.8503e-07
CI01000020_07034375	10.9393	55.2189	-2.3356	9.09e-06	0.00032696	sp|O95394|AGM1_HUMAN Phosphoacetylglucosamine mutase OS=Homo sapiens GN=PGM3 PE=1 SV=1//0
CI01000020_07107859	15.0458	77.9105	-2.3725	3.59e-06	0.00014858	sp|Q5R826|TM63A_PONAB Transmembrane protein 63A OS=Pongo abelii GN=TMEM63A PE=2 SV=1//6.05788e-12
CI01000021_00346126	59.9085	243.109	-2.0208	5.15e-07	2.68e-05	-//-
CI01000021_00531873	40.9324	263.957	-2.689	5.12e-08	3.45e-06	sp|Q8IXH6|T53I2_HUMAN Tumor protein p53-inducible nuclear protein 2 OS=Homo sapiens GN=TP53INP2 PE=1 SV=2//1.74116e-11
CI01000021_00686621	31.2675	106.825	-1.7725	9.74e-05	0.0023814	sp|Q5NVM4|TEBP_PONAB Prostaglandin E synthase 3 OS=Pongo abelii GN=PTGES3 PE=2 SV=1//3.72504e-39
CI01000021_01312008	168.612	2974.17	-4.1407	1.99e-21	1.01e-18	sp|P54996|G6PD_TAKRU Glucose-6-phosphate 1-dehydrogenase OS=Takifugu rubripes GN=g6pd PE=3 SV=1//3.39293e-19
CI01000021_01331200	0	49.6166	#NAME?	5.28e-16	1.49e-13	sp|Q8C7U7|GALT6_MOUSE Polypeptide N-acetylgalactosaminyltransferase 6 OS=Mus musculus GN=Galnt6 PE=2 SV=1//5.44203e-11
CI01000021_01528860	33.9344	89.3679	-1.397	0.0023356	0.031306	sp|Q5EAC2|GSHB_BOVIN Glutathione synthetase OS=Bos taurus GN=GSS PE=2 SV=1//6.2697e-159
[truncated: 1,533 more rows]

## Sheet: E-2-M vs C-2-M
Gene_id	readcount_M32	readcount_M31	log2FoldChange	pval	padj	Blast swiss prot
[truncated: 349 more rows]

[truncated: 3 more sheets: E-2-L vs C-2-L, E-2-M vs E-1-M , E-2-L vs E-1-L]
