# Supplementary material for: Global gene expression patterns of grass carp following compensatory growth
Source: BMC Genomics. 2015 Mar 14;16(1):184. doi: 10.1186/s12864-015-1427-2 (PMC4374334; doi:10.1186/s12864-015-1427-2)
Supplement: Additional file 6: — Top 30 GO enriched terms in different comparisons. [file 12864_2015_1427_MOESM6_ESM.xlsx]

## Sheet: E-1-M vs C-1-M
GO_accession	Description	Term_type	Over_represented_pValue	Corrected_pValue	DEG_item	DEG_list	Bg_item	Bg_list	Up	Up_Gene_names	Down	Down_Gene_names
GO:0044710	single-organism metabolic process	biological_process	2.55e-15	1.08e-11	643	3297	3418	23423	288	CI01000325_07777824,CI01000066_01821480,CI01000051_03432454,CI01000053_00113755,CI01000140_02379310,CI01000348_00020349,CI01180000_00889083,CI01000203_00335783,CI01000315_00985720,CI01000304_01809758,CI01000016_01234682,CI01000054_01374709,CI01000034_04771378,CI01000009_05961385,CI01000319_05973833,CI01000065_03434286,CI01000321_03306121,CI01000000_03189468,CI01000059_01130248,CI01000004_08873681…	355	CI01000306_01763570,CI01000039_05446948,CI01000072_01949124,CI01000306_02080261,CI01000012_05163128,CI01000195_01003142,CI01000306_02358965,CI01000026_06100332,CI01000037_01677266,CI01000046_06846425,CI01000010_07654390,CI01000047_00099032,CI01000012_09103557,CI01000110_03777682,CI01000325_08523052,CI01000313_01911647,CI01000032_02599978,CI01000034_04238150,CI01000018_02342822,CI01000012_05631772…
GO:0003824	catalytic activity	molecular_function	1.19e-12	2.52e-09	1585	3297	9820	23423	757	CI01000306_07799364,CI01180000_01828383,CI01000026_04644068,CI01000000_12189353,CI01000065_04006773,CI01000010_09707564,CI01000052_01433078,CI01000005_07348597,CI01000186_00260745,CI01000056_00362980,CI01000325_04790547,CI01020488_00002893,CI01000026_02276148,CI01000001_12519435,CI01000059_01999889,CI01000187_00282018,CI01000000_01098757,CI01000027_03856447,CI01000063_02374879,CI01000020_03559211…	828	CI01000304_01565345,CI01180000_04967483,CI01000306_02604783,CI01000306_03277409,CI01000321_03424668,CI01000026_14863954,CI01000034_05888543,CI01000006_10773300,CI01000376_00194776,CI01000325_07918447,CI01000340_02437843,CI01000059_02274923,CI01000009_05506275,CI01000003_00742538,CI01000054_08096443,CI01000127_01580233,CI01000304_07211715,CI01000180_01064217,CI01000059_07406822,CI01000304_06694097…
GO:1901564	organonitrogen compound metabolic process	biological_process	1.58e-10	2.23e-07	315	3297	1580	23423	133	CI01000029_01814632,CI01000023_00239035,CI01000036_00984107,CI01000330_00445829,CI01000010_03974921,CI01000009_01206031,CI01000062_04162768,CI01000365_00037418,CI01000098_00267336,CI01000211_00037443,CI01000306_00641931,CI01000020_03396967,CI01000054_01454340,CI01000196_00278912,CI01180000_11429434,CI01180000_04987087,CI01000325_06922753,CI01000203_00233430,CI01000181_00618734,CI01000168_01196542…	182	CI01000062_03507001,CI01000030_10683103,CI01000009_11799153,CI01000012_05754466,CI01000082_00420043,CI01000046_03965521,CI01000339_01934762,CI01000029_08002279,CI01000320_02619571,CI01000001_03461493,CI01000055_02891978,CI01000001_02101722,CI01000310_03773402,CI01180000_09063618,CI01000043_00664725,CI01000004_01920203,CI01000003_01973134,CI01084917_00001257,CI01000152_00939265,CI01000189_02055465…
GO:0044281	small molecule metabolic process	biological_process	2.53e-10	2.68e-07	297	3297	1484	23423	126	CI01000037_03823037,CI01000071_01177048,CI01000304_17006278,CI01000186_00430661,CI01000344_01279238,CI01000016_06045122,CI01000324_01653306,CI01000000_03148993,CI01000053_00607668,CI01000039_03132197,CI01000357_00168814,CI01000008_01377211,CI01000029_01811689,CI01000075_00255198,CI01000304_01435801,CI01000211_00253733,CI01148189_00003112,CI01000006_07250723,CI01000339_06043927,CI01000010_07671809…	171	CI01000070_03115372,CI01180000_00529341,CI01000127_01401567,CI01000080_01546061,CI01000063_00147667,CI01000050_06352994,CI01000304_12621980,CI01000016_04198494,CI01000057_01546030,CI01000006_03857679,CI01000166_00353146,CI01000299_06154533,CI01000320_01394001,CI01000004_07899539,CI01000098_02690089,CI01000313_00924079,CI01000013_12100829,CI01000071_01128579,CI01000347_01757612,CI01000016_06733577…
GO:0055114	oxidation-reduction process	biological_process	6.12e-10	5.18e-07	290	3297	1460	23423	126	CI01000082_01923048,CI01000335_01148559,CI01000325_08568932,CI01000090_01144211,CI01000034_05866514,CI01000029_01814632,CI01000098_00267336,CI01000304_16901389,CI01000375_00092079,CI01000196_00278912,CI01000020_02120765,CI01000020_06253855,CI01000325_06922753,CI01000301_00193996,CI01000029_01930271,CI01000051_06128623,CI01000166_00211356,CI01180000_03154047,CI01000304_14323940,CI01000301_00204784…	164	CI01000184_00497652,CI01000110_03081333,CI01000029_08002279,CI01000066_02277624,CI01086377_00000947,CI01000304_02227729,CI01000009_05855489,CI01000072_04927684,CI01000300_08973598,CI01000009_15736168,CI01000213_00255298,CI01000131_00474451,CI01000325_04595363,CI01000046_03559710,CI01000051_03215852,CI01000051_06952962,CI01000046_03551574,CI01000010_08951880,CI01000004_01319203,CI01000340_18719031…
GO:0016491	oxidoreductase activity	molecular_function	1.04e-09	7.3e-07	303	3297	1553	23423	132	CI01000080_03418635,CI01000304_04968053,CI01000189_03880187,CI01000146_00367183,CI01000190_00265222,CI01000008_01377211,CI01000180_00353956,CI01000029_01811689,CI01000325_08639480,CI01000035_00074339,CI01000001_05480124,CI01000028_09800552,CI01000057_04631293,CI01000211_00253733,CI01000049_09491174,CI01000021_06060664,CI01000013_00871425,CI01000098_02951816,CI01000010_11076878,CI01000306_02697984…	171	CI01000054_01028369,CI01000330_01622443,CI01000052_01736734,CI01000154_00783606,CI01000193_00386196,CI01000394_00082774,CI01000300_10552830,CI01000208_00669637,CI01000068_00488030,CI01000080_02085109,CI01000051_03207872,CI01000306_07782809,CI01000093_00917953,CI01000139_00859685,CI01000057_04711776,CI01000304_12551905,CI01000072_05275350,CI01000091_00581962,CI01000311_00043573,CI01000050_06352994…
GO:0008152	metabolic process	biological_process	3.85e-09	2.33e-06	1725	3297	11031	23423	870	CI01000053_01971099,CI01000190_01520777,CI01000037_01747048,CI01000050_07324523,CI01000006_03312388,CI01000013_07390782,CI01000010_11786680,CI01000319_00640794,CI01000095_02727921,CI01000060_00094445,CI01000027_06803146,CI01000005_03784445,CI01000302_00679052,CI01000074_00174764,CI01000098_00447948,CI01000350_00449309,CI01000054_07216395,CI01000320_03661389,CI01000069_03837843,CI01000131_00260925…	855	CI01000135_00642638,CI01000140_01553934,CI01000026_03432390,CI01000024_07251354,CI01000345_01772154,CI01000004_15944692,CI01000065_03105332,CI01000054_07030820,CI01000016_01089316,CI01000018_04573228,CI01000027_09913586,CI01000340_06276320,CI01000093_00535255,CI01000058_00267027,CI01000010_07003520,CI01000086_02053397,CI01180000_07727939,CI01000071_04823796,CI01000069_00141515,CI01000072_03118683…
GO:0003774	motor activity	molecular_function	1.41e-08	7.46e-06	81	3297	322	23423	26	CI01024084_00000442,CI01000158_01791901,CI01000021_03386768,CI01000158_01770168,CI01000136_01015896,CI01076596_00000784,CI01000140_01158789,CI01148189_00003112,CI01110049_00005849,CI01000004_12381495,CI01000001_06195286,CI01000340_19174894,CI01000010_09973579,CI01000096_00087046,CI01000129_01683213,CI01076537_00000623,CI01000010_06716191,CI01000037_01747048,CI01000304_17882808,CI01000261_00135104…	55	CI01000152_00939265,CI01000189_02055465,CI01000001_05384192,CI01000063_00687564,CI01105457_00000794,CI01000106_01761780,CI01000319_05669061,CI01000152_00059739,CI01000394_00082774,CI01000205_00868691,CI01000394_00015009,CI01000080_04867728,CI01105408_00000861,CI01000304_00310793,CI01000062_01731490,CI01000047_07058426,CI01000186_00025920,CI01000306_02938762,CI01105456_00000678,CI01000030_04820916…
GO:0044424	intracellular part	cellular_component	2.25e-08	1.06e-05	903	3297	5493	23423	459	CI01000029_08016092,CI01000052_01434879,CI01000051_07549737,CI01000166_00263858,CI01000029_05021217,CI01000051_06128623,CI01000090_00459441,CI01000004_15360355,CI01000004_06314451,CI01000035_00252578,CI01000325_02751618,CI01000043_03730935,CI01000158_01770168,CI01000012_05801725,CI01000054_00877277,CI01000116_00159024,CI01000304_01971430,CI01000149_00368354,CI01000028_05116494,CI01000024_00583174…	444	CI01000057_04740503,CI01000030_02089359,CI01000092_04300366,CI01000024_00006408,CI01000152_00939265,CI01000010_03492616,CI01000189_02055465,CI01000053_00569182,CI01000314_01536550,CI01000026_12977066,CI01000001_08782959,CI01000053_01627092,CI01000063_04022994,CI01000087_01075021,CI01000346_00939367,CI01000047_00034205,CI01000069_03807180,CI01000033_01348511,CI01000310_04870546,CI01000304_00310793…
GO:0005622	intracellular	cellular_component	7.45e-08	3.15e-05	991	3297	6124	23423	507	CI01000051_00780498,CI01000082_04470975,CI01024084_00000442,CI01000180_00953371,CI01000019_01743210,CI01000310_04157774,CI01000321_00919491,CI01000152_02024292,CI01000106_02454957,CI01000009_10292564,CI01060389_00006319,CI01000004_06078306,CI01000010_07441868,CI01000057_00965947,CI01000306_00614050,CI01000000_17915640,CI01000030_09175576,CI01000306_00336103,CI01000051_04167331,CI01000051_01787612…	484	CI01000306_04856522,CI01000015_02495641,CI01000057_02688559,CI01000034_01404884,CI01000050_05705049,CI01000320_02366406,CI01000012_07161117,CI01000221_00138707,CI01000339_04585876,CI01000004_06046940,CI01180000_09623618,CI01000041_00730249,CI01000339_05923087,CI01000020_03412685,CI01000060_01191034,CI01000012_12664480,CI01000205_00913491,CI01000020_04740265,CI01000306_03002605,CI01000119_01769770…
GO:0048037	cofactor binding	molecular_function	1.15e-07	4.41e-05	93	3297	381	23423	38	CI01000113_02354574,CI01000012_07928491,CI01000155_00307476,CI01000319_05973833,CI01000190_01520777,CI01000043_05299427,CI01000026_13028307,CI01000049_08471856,CI01000062_02721051,CI01000304_16901389,CI01000375_00092079,CI01000090_01157524,CI01000016_01234682,CI01000000_04586515,CI01000330_04094656,CI01000020_04669776,CI01000070_00592670,CI01000313_00911083,CI01000026_15456567,CI01000344_00977733…	55	CI01000027_09913586,CI01000091_00581962,CI01000054_07030820,CI01000062_03507001,CI01000010_02092555,CI01000110_03081333,CI01000029_08002279,CI01000313_01911647,CI01000110_03777682,CI01000353_01429677,CI01000016_01191853,CI01000029_07926151,CI01000004_15944692,CI01000310_00524767,CI01000072_04927684,CI01000046_06807060,CI01000300_08973598,CI01000013_08076570,CI01000053_02895382,CI01000001_02101722…
GO:0016459	myosin complex	cellular_component	3.67e-07	0.00012963	61	3297	245	23423	18	CI01024084_00000442,CI01000158_01770168,CI01000021_03386768,CI01000158_01791901,CI01076537_00000623,CI01076596_00000784,CI01000037_01747048,CI01000140_01158789,CI01110049_00005849,CI01148189_00003112,CI01000304_17882808,CI01000004_12381495,CI01000261_00135104,CI01000001_06195286,CI01180000_04987087,CI01000305_00311420,CI01000010_09973579,CI01000096_00087046	43	CI01000189_02055465,CI01000027_08503082,CI01000001_05384192,CI01000184_00497652,CI01105457_00000794,CI01000394_00103095,CI01000152_00059739,CI01000319_05669061,CI01100558_00002332,CI01000186_00858572,CI01076509_00000625,CI01000205_00868691,CI01000394_00082774,CI01087848_00000692,CI01000394_00015009,CI01000304_00310793,CI01105408_00000861,CI01000080_04867728,CI01070386_00001759,CI01105431_00000857…
GO:1901566	organonitrogen compound biosynthetic process	biological_process	8.57e-07	0.00027901	157	3297	758	23423	72	CI01000054_05953807,CI01000043_07421953,CI01000306_04472763,CI01000029_09170965,CI01000004_04317415,CI01000030_02832330,CI01000186_00666431,CI01000050_01297763,CI01000030_03994541,CI01000049_09491174,CI01000016_03055313,CI01000339_06043927,CI01000304_01435801,CI01000059_01999889,CI01000075_00255198,CI01000027_03856447,CI01000330_02450661,CI01000020_03559211,CI01000097_00373944,CI01000039_03132197…	85	CI01000054_10815170,CI01000063_00744421,CI01000340_08947598,CI01000049_07196830,CI01000161_02975776,CI01000306_02938762,CI01000195_00990148,CI01000069_00026781,CI01000013_11889068,CI01000307_00164528,CI01000030_02089359,CI01000137_00469667,CI01000049_09659340,CI01000325_10086696,CI01000006_07902271,CI01000319_04580168,CI01000339_05931878,CI01000012_05833540,CI01084917_00001257,CI01000003_01973134…
GO:0009056	catabolic process	biological_process	1.73e-06	0.0004925	226	3297	1188	23423	119	CI01000010_07441868,CI01000053_00080433,CI01000025_00115511,CI01000010_01961365,CI01000013_05904644,CI01000030_09175576,CI01000004_12381495,CI01000191_00594485,CI01000319_01006187,CI01000057_03967760,CI01000057_01092073,CI01000054_01387679,CI01013924_00000527,CI01000051_03152676,CI01000340_10660257,CI01000028_05473473,CI01000181_00251367,CI01000001_10473374,CI01000051_04167331,CI01000006_05888691…	107	CI01000340_12569231,CI01000010_11933223,CI01000030_06225178,CI01000127_01696404,CI01000026_04491905,CI01000047_07058426,CI01000053_02014352,CI01000024_04783105,CI01000004_17345386,CI01000050_02331115,CI01000041_01337229,CI01000154_01275181,CI01048939_00004376,CI01000057_03627832,CI01000092_04899153,CI01000394_00015009,CI01000027_10448105,CI01000016_01129008,CI01000205_00868691,CI01000080_01413199…
GO:0031012	extracellular matrix	cellular_component	1.75e-06	0.0004925	93	3297	416	23423	28	CI01000015_06674173,CI01000350_00449309,CI01000330_02453607,CI01000005_06921880,CI01000004_11174547,CI01000052_02104118,CI01000637_00003236,CI01000026_04818639,CI01000189_04043995,CI01000063_02654466,CI01000321_03306121,CI01000001_06124748,CI01000050_03567755,CI01000155_00307476,CI01000006_02677083,CI01000135_01067405,CI01000001_06195286,CI01000013_03488842,CI01019805_00004119,CI01000004_08208539…	65	CI01100532_00000926,CI01000024_03059085,CI01000054_02537881,CI01000024_02739960,CI01000069_03942780,CI01000034_02026521,CI01000116_00257851,CI01000037_00230442,CI01000006_10192651,CI01000057_04834143,CI01160620_00025847,CI01000090_00169274,CI01076509_00000625,CI01000186_00858572,CI01100558_00002332,CI01000319_05921638,CI01000166_00415727,CI01000343_01818467,CI01000187_00121086,CI01000020_04223533…
GO:0019725	cellular homeostasis	biological_process	2.64e-06	0.00069974	37	3297	122	23423	16	CI01000425_00032233,CI01000127_01588696,CI01000180_00900491,CI01000174_00184317,CI01000174_00281572,CI01000340_09920295,CI01180000_03812950,CI01000090_00761131,CI01000009_09505047,CI01000330_04094656,CI01000060_00094445,CI01000000_12189353,CI01000137_00450843,CI01000086_00632087,CI01000014_01142565,CI01000325_06922753	21	CI01000112_00669456,CI01000321_01782120,CI01000092_02979350,CI01000327_01714392,CI01000004_15296777,CI01000319_01587557,CI01000057_04573644,CI01000003_01928830,CI01000340_06711160,CI01000049_06714364,CI01000118_00394726,CI01000340_04070533,CI01000325_07918447,CI01000006_12370703,CI01000016_08033689,CI01000026_06232229,CI01000009_05218620,CI01000049_07947928,CI01000018_02342822,CI01000087_01075021…
GO:0006082	organic acid metabolic process	biological_process	4.33e-06	0.00089743	148	3297	725	23423	57	CI01000344_01279238,CI01000016_06045122,CI01000000_03148993,CI01000196_00278912,CI01000325_06922753,CI01180000_04987087,CI01180000_11429434,CI01000301_00193996,CI01000020_06253855,CI01000036_00984107,CI01000029_01814632,CI01000211_00037443,CI01000071_01177048,CI01000098_00267336,CI01000365_00037418,CI01000092_04603991,CI01000016_03055313,CI01000028_02398925,CI01000301_00204784,CI01000029_09170965…	91	CI01000299_06154533,CI01000320_01394001,CI01000131_00474451,CI01000300_08973598,CI01000001_02101722,CI01000013_12100829,CI01000059_07423995,CI01000016_11026452,CI01000059_01531967,CI01000027_06011555,CI01000062_03507001,CI01180000_00529341,CI01000009_11799153,CI01000050_06352994,CI01000046_06807060,CI01000012_05754466,CI01000001_03461493,CI01000320_02619571,CI01000057_01546030,CI01000046_03965521…
GO:0019752	carboxylic acid metabolic process	biological_process	4.37e-06	0.00089743	147	3297	719	23423	57	CI01000092_04603991,CI01000016_03055313,CI01000301_00204784,CI01000028_02398925,CI01000004_04317415,CI01000029_09170965,CI01000054_05953807,CI01000306_07799364,CI01000306_04472763,CI01000010_00544586,CI01000043_07421953,CI01000004_06314451,CI01000140_00549305,CI01000357_00168814,CI01000029_01811689,CI01000008_01377211,CI01076596_00000784,CI01000211_00253733,CI01148189_00003112,CI01000016_06045122…	90	CI01000340_02437843,CI01000304_00310793,CI01000052_01042227,CI01000069_00026781,CI01000080_02085109,CI01000306_02938762,CI01000054_10815170,CI01000247_00239345,CI01000189_02055465,CI01000152_00939265,CI01000339_05931878,CI01000330_01622443,CI01000006_07902271,CI01000340_18719031,CI01000054_08096443,CI01000010_02625169,CI01000049_09659340,CI01000000_14814888,CI01000013_11889068,CI01000009_01988092…
GO:0006818	hydrogen transport	biological_process	4.64e-06	0.00089743	100	3297	451	23423	52	CI01000304_08235598,CI01000350_00449309,CI01000049_07751747,CI01180000_11429434,CI01000016_08261533,CI01000051_03819155,CI01000299_05943285,CI01000060_00094445,CI01000203_00233430,CI01000329_01139363,CI01000024_03117989,CI01000310_01882341,CI01000035_00322769,CI01000062_04162768,CI01000053_04409215,CI01000129_00913652,CI01163466_00006434,CI01000023_00239035,CI01000052_01702872,CI01000300_09134495…	48	CI01000340_05651598,CI01000071_04823796,CI01000006_07460310,CI01000006_11763149,CI01000300_09152739,CI01000010_07003520,CI01000004_01920203,CI01000339_02550941,CI01000046_06846425,CI01105431_00000857,CI01000339_06974513,CI01000010_07599766,CI01000000_08991586,CI01000026_02946057,CI01000195_01003142,CI01000220_00280238,CI01000186_00858572,CI01000152_01451054,CI01000047_00545479,CI01000001_07564471…
GO:0015992	proton transport	biological_process	4.64e-06	0.00089743	100	3297	451	23423	52	CI01000057_01092073,CI01000029_01773935,CI01000030_03994541,CI01019805_00004119,CI01000116_00508681,CI01000339_06043927,CI01000051_07370738,CI01000050_01297763,CI01000030_02832330,CI01000308_01028971,CI01000051_04167331,CI01000352_00164016,CI01000026_04481358,CI01020475_00001512,CI01000063_02597121,CI01000006_09181709,CI01000197_00283095,CI01000097_00373944,CI01000019_01743210,CI01000180_00900491…	48	CI01000353_00062181,CI01000026_04972391,CI01000026_04491905,CI01000009_02200058,CI01000306_02938762,CI01000195_00990148,CI01000004_17345386,CI01000340_08947598,CI01000024_04783105,CI01000092_04899153,CI01000189_02055465,CI01000330_01622443,CI01000304_07211715,CI01105457_00000794,CI01000319_04580168,CI01000026_11264188,CI01000315_00175495,CI01000030_06212507,CI01000394_00082774,CI01000205_00868691…
GO:0050662	coenzyme binding	molecular_function	4.78e-06	0.00089743	73	3297	301	23423	33	CI01000043_05299427,CI01000190_01520777,CI01000319_05973833,CI01000062_02721051,CI01000304_16901389,CI01000012_07928491,CI01000113_02354574,CI01000313_00911083,CI01000009_03234223,CI01000344_00977733,CI01000026_15456567,CI01000043_06445256,CI01000375_00092079,CI01000090_01157524,CI01000000_04586515,CI01000016_01234682,CI01000070_00592670,CI01000330_04094656,CI01000166_00211356,CI01000315_00934915…	40	CI01000110_03081333,CI01000110_03777682,CI01000313_01911647,CI01000029_08002279,CI01000029_07926151,CI01000004_15944692,CI01000016_01191853,CI01000353_01429677,CI01000072_04927684,CI01000310_00524767,CI01000091_00581962,CI01000027_09913586,CI01000054_07030820,CI01000062_03507001,CI01000306_01763570,CI01000304_15465511,CI01000051_03215852,CI01000310_01571307,CI01000080_00211154,CI01000013_08076570…
GO:0043436	oxoacid metabolic process	biological_process	5.06e-06	0.00089743	147	3297	721	23423	57	CI01000306_07799364,CI01000054_05953807,CI01000306_04472763,CI01000010_00544586,CI01000043_07421953,CI01000029_09170965,CI01000004_04317415,CI01000301_00204784,CI01000028_02398925,CI01000092_04603991,CI01000016_03055313,CI01148189_00003112,CI01000211_00253733,CI01076596_00000784,CI01000008_01377211,CI01000029_01811689,CI01000140_00549305,CI01000357_00168814,CI01000004_06314451,CI01000020_06253855…	90	CI01000247_00239345,CI01000054_10815170,CI01000080_02085109,CI01000306_02938762,CI01000069_00026781,CI01000304_00310793,CI01000052_01042227,CI01000340_02437843,CI01000013_11889068,CI01000009_01988092,CI01000000_14814888,CI01000054_08096443,CI01000010_02625169,CI01000049_09659340,CI01000330_01622443,CI01000006_07902271,CI01000340_18719031,CI01000339_05931878,CI01000189_02055465,CI01000152_00939265…
GO:0005623	cell	cellular_component	5.09e-06	0.00089743	1028	3297	6460	23423	525	CI01154339_00010254,CI01000133_00001476,CI01180000_00889083,CI01000325_06355066,CI01000014_01190266,CI01000050_04277061,CI01000186_00575244,CI01000013_05539115,CI01000051_03432454,CI01000018_06585316,CI01000001_07584809,CI01000034_04095923,CI01000024_00165522,CI01000034_04771378,CI01000347_00576843,CI01000178_00052103,CI01000325_05785408,CI01000057_03967760,CI01000027_08072145,CI01000039_05666399…	503	CI01000026_06100332,CI01000016_00010117,CI01000305_00346089,CI01000195_01003142,CI01000357_00741272,CI01000306_01763570,CI01000049_08453389,CI01000010_02092555,CI01000012_07821568,CI01000080_01990307,CI01000029_06092753,CI01000004_05931169,CI01000082_03964447,CI01000340_06255089,CI01000047_00099032,CI01000026_10250720,CI01000030_06204022,CI01000030_11555403,CI01000339_05933256,CI01000012_12693855…
GO:0044464	cell part	cellular_component	5.09e-06	0.00089743	1028	3297	6460	23423	525	CI01000013_00466620,CI01000004_15900203,CI01000129_00913652,CI01000036_00984107,CI01000319_00490028,CI01000299_06034445,CI01000358_00612618,CI01000014_00506088,CI01000203_00233430,CI01000436_00059692,CI01000006_05926132,CI01000319_04466129,CI01000304_16751678,CI01000299_00361660,CI01000065_01078446,CI01000016_05204267,CI01000304_18444486,CI01000009_09112675,CI01000024_08269782,CI01000365_00113817…	503	CI01000049_01898993,CI01000027_06112721,CI01000027_03106479,CI01000004_01920203,CI01000213_00255298,CI01000311_02174778,CI01000018_04229417,CI01000189_01841129,CI01000010_07599766,CI01000030_06212507,CI01000300_01754815,CI01000016_00452861,CI01000063_06407506,CI01000325_02085794,CI01000012_12759821,CI01000009_08402359,CI01000063_02203412,CI01000330_03633818,CI01000034_05888543,CI01000321_03424668…
GO:0009116	nucleoside metabolic process	biological_process	6.84e-06	0.0011587	107	3297	494	23423	48	CI01000054_12857161,CI01094154_00003211,CI01000027_03856447,CI01000075_00255198,CI01000187_00282018,CI01000140_01986910,CI01000069_03939004,CI01000304_01435801,CI01000344_01558595,CI01000112_02758394,CI01000097_00373944,CI01000039_03132197,CI01000197_00283095,CI01000180_00900491,CI01000330_02450661,CI01000020_03559211,CI01000019_01743210,CI01000186_00435816,CI01000181_00251367,CI01000000_15123050…	59	CI01000299_02704180,CI01000062_03933449,CI01000009_09911939,CI01000205_00913491,CI01000012_12664480,CI01000000_10770168,CI01000013_10008344,CI01000013_11889068,CI01000005_05469057,CI01000032_02127698,CI01000319_04580168,CI01000339_05931878,CI01000110_00482461,CI01000340_08947598,CI01000063_00744421,CI01000013_03463949,CI01000050_02331115,CI01000024_04783105,CI01000339_07376423,CI01000036_01422737…
GO:1901657	glycosyl compound metabolic process	biological_process	7.49e-06	0.0012196	107	3297	495	23423	48	CI01000062_04162768,CI01000186_00430661,CI01000034_04771378,CI01000023_00239035,CI01000330_00445829,CI01000052_01702872,CI01180000_11429434,CI01000302_00679052,CI01000343_00332374,CI01000304_08235598,CI01000203_00233430,CI01000299_05943285,CI01000140_01966655,CI01000046_05727984,CI01180000_00889083,CI01094154_00003211,CI01000027_03856447,CI01000054_12857161,CI01000187_00282018,CI01000140_01986910…	59	CI01000310_00524767,CI01000016_04198494,CI01000001_02557711,CI01000304_12621980,CI01000339_03461354,CI01000340_14513910,CI01000339_01934762,CI01000020_00550204,CI01000152_01451054,CI01000070_03115372,CI01000340_09895948,CI01000028_03106553,CI01000032_02599978,CI01000043_07248353,CI01000006_11763149,CI01000059_07423995,CI01180000_09063618,CI01000006_07460310,CI01000304_02262580,CI01000071_04823796…
GO:0005578	proteinaceous extracellular matrix	cellular_component	7.88e-06	0.0012356	75	3297	328	23423	24	CI01148189_00003112,CI01000026_03085312,CI01000304_01435801,CI01000075_00255198,CI01000004_08208539,CI01076596_00000784,CI01000242_00209713,CI01000097_00373944,CI01000001_06195286,CI01000135_01067405,CI01000013_03488842,CI01019805_00004119,CI01000321_03306121,CI01000155_00307476,CI01000006_02677083,CI01000050_03567755,CI01000001_06124748,CI01000004_11174547,CI01000005_06921880,CI01000015_06674173…	51	CI01000394_00015009,CI01000010_02188279,CI01000037_04454091,CI01000016_08037586,CI01000313_01769288,CI01000037_03791584,CI01000205_00868691,CI01000394_00082774,CI01000154_00783606,CI01000026_11264188,CI01000300_10275599,CI01000082_01454491,CI01000008_02085183,CI01000330_01622443,CI01000186_00644798,CI01000000_16368520,CI01000189_02055465,CI01000152_00939265,CI01000013_11627487,CI01000047_04501854…
GO:0042592	homeostatic process	biological_process	1.03e-05	0.0014965	45	3297	167	23423	20	CI01000330_04094656,CI01000014_01142565,CI01000086_00632087,CI01000325_06922753,CI01000060_00094445,CI01000000_12189353,CI01000005_06664135,CI01000137_00450843,CI01000174_00184317,CI01000026_12726107,CI01000174_00281572,CI01000425_00032233,CI01000012_05801725,CI01000180_00900491,CI01000127_01588696,CI01000351_01615130,CI01000009_09505047,CI01180000_03812950,CI01000340_09920295,CI01000090_00761131	25	CI01000325_07918447,CI01000016_08033689,CI01000006_12370703,CI01000009_05218620,CI01000026_06232229,CI01000305_00185076,CI01000118_00394726,CI01000049_06714364,CI01000340_04070533,CI01000049_06915976,CI01000087_01075021,CI01000049_07947928,CI01000018_02342822,CI01000327_01714392,CI01000319_01587557,CI01000004_15296777,CI01000057_04573644,CI01000112_00669456,CI01000092_02979350,CI01000321_01782120…
GO:0051186	cofactor metabolic process	biological_process	1.03e-05	0.0014965	74	3297	312	23423	31	CI01000020_03559211,CI01000166_00521697,CI01000043_06926878,CI01000006_07582303,CI01000059_01999889,CI01000069_02831326,CI01000027_03856447,CI01000340_03709888,CI01000186_00666431,CI01000049_09491174,CI01000054_05953807,CI01000304_16137222,CI01000021_01154032,CI01000010_11786680,CI01000029_01814632,CI01000065_03434286,CI01000304_06582069,CI01000043_05299427,CI01000340_09797190,CI01000059_00278600…	43	CI01000339_05931878,CI01048939_00004376,CI01084917_00001257,CI01000003_01973134,CI01000043_02000632,CI01000004_09488654,CI01000013_11889068,CI01000307_00164528,CI01000013_10008344,CI01000325_10086696,CI01000027_05866629,CI01000030_02089359,CI01000137_00469667,CI01000069_00026781,CI01000010_03537374,CI01000068_00488030,CI01000082_04618566,CI01000314_01584623,CI01000059_10291570,CI01000063_00744421…
GO:0006520	cellular amino acid metabolic process	biological_process	1.58e-05	0.0022363	116	3297	553	23423	41	CI01000213_00260024,CI01000016_06045122,CI01000000_03148993,CI01000196_00278912,CI01000325_06922753,CI01180000_11429434,CI01180000_04987087,CI01000051_03432454,CI01000060_00094445,CI01000036_00984107,CI01000029_01814632,CI01000030_08166884,CI01000098_00267336,CI01000211_00037443,CI01000052_01225229,CI01000365_00037418,CI01000205_00782908,CI01000026_13028307,CI01000057_01092073,CI01000016_03055313…	75	CI01000026_06100332,CI01000299_06154533,CI01000299_04651938,CI01000046_06846425,CI01000009_09870401,CI01000320_01394001,CI01000072_01387648,CI01000001_02101722,CI01000306_02080261,CI01000013_12100829,CI01000304_02262580,CI01000006_11763149,CI01000059_07423995,CI01000039_03425459,CI01000306_01763570,CI01000027_06011555,CI01000062_03507001,CI01180000_00529341,CI01000047_00545479,CI01000339_03433286…

## Sheet: E-1-L vs C-1-L
GO_accession	Description	Term_type	Over_represented_pValue	Corrected_pValue	DEG_item	DEG_list	Bg_item	Bg_list	Up	Up_Gene_names	Down	Down_Gene_names
GO:0044710	single-organism metabolic process	biological_process	1.35e-25	5.73e-22	397	1635	3418	23423	97	CI01000026_15456567,CI01000362_00727195,CI01000039_03179241,CI01000082_00175044,CI01000055_04542441,CI01000000_03886416,CI01000055_05798164,CI01000039_04528060,CI01000062_02725662,CI01000306_07799364,CI01000153_00150518,CI01000301_00204784,CI01000065_04006773,CI01000080_04880724,CI01000051_02960400,CI01000315_01367281,CI01000062_04144068,CI01000010_11786680,CI01000046_01283718,CI01000043_05299427…	300	CI01000030_01930701,CI01000152_00939265,CI01000040_03149823,CI01000304_04396006,CI01000021_01312008,CI01000300_08973598,CI01000304_12551905,CI01000030_04213798,CI01000001_09038149,CI01000003_01973134,CI01000040_03884618,CI01000208_00669637,CI01000030_02089359,CI01000043_00664725,CI01000001_12666609,CI01000068_00475768,CI01000006_04992332,CI01000353_00648017,CI01000053_02246083,CI01000052_01042227…
GO:0003824	catalytic activity	molecular_function	7.26e-17	1.54e-13	854	1635	9820	23423	258	CI01000018_03984331,CI01000340_08947598,CI01000053_04089730,CI01000115_02797256,CI01000010_02161603,CI01000304_11182604,CI01000110_03816038,CI01000069_00051264,CI01000013_08086491,CI01000306_00566897,CI01000345_00971099,CI01000115_01975616,CI01000340_11648905,CI01000069_03626925,CI01000055_04539824,CI01000095_02210428,CI01000004_04317415,CI01000127_01690815,CI01000016_05166013,CI01000063_00795702…	596	CI01000024_07539302,CI01000057_03627832,CI01000055_01680914,CI01000012_08531821,CI01000130_00597240,CI01000352_00551748,CI01000131_00474451,CI01180000_09058939,CI01000311_00680433,CI01000050_05705049,CI01000034_05882541,CI01000000_17510080,CI01000028_06892678,CI01000304_00310793,CI01000018_05950658,CI01000300_07724293,CI01000310_03170431,CI01000047_07007548,CI01057495_00001392,CI01000036_00467133…
GO:0044281	small molecule metabolic process	biological_process	5.67e-15	8e-12	186	1635	1484	23423	43	CI01000005_06646729,CI01000152_01451054,CI01000340_08947598,CI01000047_04103860,CI01042320_00000433,CI01000030_08166884,CI01000013_11775044,CI01000069_00051264,CI01000357_00168814,CI01000059_00442561,CI01000029_05447063,CI01000340_17121061,CI01000037_03800920,CI01000013_08086491,CI01000095_02210428,CI01000004_04317415,CI01000340_11648905,CI01000030_03994541,CI01042319_00001186,CI01000010_03974921…	143	CI01000195_01003142,CI01000131_00474451,CI01000115_02203291,CI01000340_11206585,CI01000110_03777682,CI01000026_06100332,CI01000043_00746912,CI01000026_04357534,CI01000055_01680914,CI01000300_02737142,CI01000029_08002279,CI01000055_04966156,CI01000325_04664756,CI01000339_02193758,CI01057495_00001392,CI01000059_01531967,CI01000339_03433286,CI01000304_00310793,CI01000000_00974051,CI01000300_07724293…
GO:1901564	organonitrogen compound metabolic process	biological_process	1.36e-14	1.44e-11	194	1635	1580	23423	42	CI01000315_01367281,CI01000010_11786680,CI01000424_00072633,CI01000080_04880724,CI01000016_02540450,CI01000051_02960400,CI01000069_03939004,CI01000320_02512282,CI01000098_00267336,CI01000036_00984107,CI01000043_05299427,CI01000072_02106818,CI01000304_05357773,CI01000000_03886416,CI01000026_15456567,CI01000306_09602026,CI01000009_11932618,CI01000006_07250723,CI01000306_07799364,CI01000059_01999889…	152	CI01000070_03115372,CI01000333_00609860,CI01000004_13233786,CI01000063_03688065,CI01000225_00189346,CI01000030_00484029,CI01000026_10774331,CI01000050_05905972,CI01000057_02708251,CI01000001_02101722,CI01000005_05997729,CI01000001_02557711,CI01000037_01677266,CI01000010_02092555,CI01000027_01087880,CI01000001_11680279,CI01000137_00459889,CI01000066_01832316,CI01000010_07003520,CI01000340_19113865…
GO:0055114	oxidation-reduction process	biological_process	7.06e-13	5.2e-10	176	1635	1460	23423	43	CI01000082_00175044,CI01110657_00000827,CI01000026_15456567,CI01000333_00130954,CI01000062_02725662,CI01000153_00150518,CI01000043_01406582,CI01000010_11786680,CI01000062_04144068,CI01000020_02153977,CI01000301_00204784,CI01000069_03596883,CI01000113_02493061,CI01000065_04006773,CI01000112_03204707,CI01000180_01440307,CI01000098_00267336,CI01000043_05299427,CI01000029_01644867,CI01000304_05357773…	133	CI01000049_09659340,CI01000208_00669637,CI01000040_03884618,CI01000003_01973134,CI01000030_04213798,CI01000001_09038149,CI01000000_08970678,CI01000006_04992332,CI01000117_00235903,CI01000020_02139813,CI01000046_03559710,CI01022454_00001980,CI01048939_00004376,CI01000021_01312008,CI01000152_00939265,CI01000030_01930701,CI01000115_01986183,CI01000006_03775923,CI01000299_03486009,CI01000310_00524767…
GO:0008152	metabolic process	biological_process	7.37e-13	5.2e-10	917	1635	11031	23423	301	CI01000105_01787452,CI01000004_12323953,CI01000041_00936424,CI01000340_17326504,CI01000308_01871423,CI01000010_03974921,CI01000029_06831521,CI01000028_03151778,CI01000322_00119522,CI01000030_07155973,CI01000086_02882305,CI01000021_01607587,CI01000308_01177873,CI01000251_00133839,CI01000251_00114188,CI01000000_11961155,CI01000047_07451503,CI01000039_08187608,CI01000001_02495337,CI01000180_01765499…	616	CI01000024_03872952,CI01000001_03607612,CI01000046_03647935,CI01000030_11555403,CI01086377_00000947,CI01000000_16056363,CI01000013_08099508,CI01000006_08032131,CI01000010_01795057,CI01000339_06233911,CI01000051_07283654,CI01000238_00343486,CI01000330_04383072,CI01000053_02461022,CI01000057_04926437,CI01000009_12693857,CI01000006_07726659,CI01000080_04135541,CI01000056_00036156,CI01000049_09491174…
GO:0016491	oxidoreductase activity	molecular_function	1.21e-12	7.33e-10	183	1635	1553	23423	44	CI01000028_00152223,CI01000006_12235389,CI01000333_00176439,CI01000049_05660180,CI01000127_00505823,CI01000127_01690815,CI01000340_17326504,CI01000010_05887437,CI01000115_02809098,CI01000008_01951274,CI01000321_00505835,CI01000039_01173932,CI01180000_05558265,CI01000095_02210428,CI01000069_03626925,CI01000208_00693800,CI01000310_02165132,CI01000021_05825783,CI01000047_04103860,CI01000004_03589130…	139	CI01000016_08279026,CI01048267_00000691,CI01000029_02036156,CI01000345_01847374,CI01000040_00829640,CI01000069_05032197,CI01000012_09103557,CI01000030_08130625,CI01000003_00742538,CI01000466_00008836,CI01000072_04927684,CI01086377_00000947,CI01000092_04899153,CI01000034_04446849,CI01000001_03607612,CI01000238_00343486,CI01000006_08032131,CI01000013_08099508,CI01000301_01741572,CI01000043_06375360…
GO:0016616	oxidoreductase activity, acting on the CH-OH group of donors, NAD or NADP as acceptor	molecular_function	9.71e-11	5.14e-08	36	1635	152	23423	4	CI01000127_01690815,CI01000304_05357773,CI01000301_00204784,CI01000026_15456567	32	CI01000049_09491174,CI01000051_01942055,CI01000313_01911647,CI01000027_09913586,CI01000034_05852558,CI01000029_08002279,CI01000009_09769444,CI01000110_03777682,CI01000353_00648017,CI01000340_11206585,CI01000072_04927684,CI01000092_04899153,CI01000000_13377035,CI01000340_19298851,CI01000001_09038149,CI01000009_05855489,CI01000117_00235903,CI01000080_00211154,CI01048939_00004376,CI01022454_00001980…
GO:0016614	oxidoreductase activity, acting on CH-OH group of donors	molecular_function	4.27e-10	2.01e-07	37	1635	166	23423	5	CI01000028_00152223,CI01000026_15456567,CI01000301_00204784,CI01000127_01690815,CI01000304_05357773	32	CI01000009_15736168,CI01000000_06024866,CI01000004_15698103,CI01000021_01312008,CI01000062_01443524,CI01000330_01051071,CI01000300_08973598,CI01000016_08279026,CI01000006_07795187,CI01000330_03704847,CI01000001_11680279,CI01048267_00000691,CI01000001_09038149,CI01000000_13377035,CI01000340_19298851,CI01022454_00001980,CI01048939_00004376,CI01000009_05855489,CI01000117_00235903,CI01000080_00211154…
GO:0048037	cofactor binding	molecular_function	8.25e-10	3.49e-07	62	1635	381	23423	9	CI01180000_01828383,CI01000053_02319459,CI01000043_05299427,CI01000004_06403391,CI01000304_05357773,CI01000026_15456567,CI01000006_12235389,CI01000028_00152223,CI01000013_08086491	53	CI01000013_08076570,CI01000034_05852558,CI01000051_01942055,CI01000027_09913586,CI01000313_01911647,CI01000049_09491174,CI01000340_08016645,CI01000026_04980270,CI01000029_08002279,CI01000069_01076129,CI01000130_00597240,CI01000353_00648017,CI01000161_01040932,CI01000110_03777682,CI01000006_00380820,CI01000027_02954214,CI01000026_13028307,CI01000072_02899254,CI01000092_04899153,CI01000072_04927684…
GO:0006082	organic acid metabolic process	biological_process	2.91e-09	1.12e-06	95	1635	725	23423	20	CI01000340_11648905,CI01000315_01367281,CI01000095_02210428,CI01000004_04317415,CI01000013_08086491,CI01000301_00204784,CI01000051_02960400,CI01000357_00168814,CI01000098_00267336,CI01000036_00984107,CI01000030_08166884,CI01000047_04103860,CI01000072_02106818,CI01000304_05357773,CI01000071_01177048,CI01000000_03886416,CI01000362_00727195,CI01000009_11932618,CI01000039_04528060,CI01000306_07799364	75	CI01000004_13233786,CI01000062_03507001,CI01000225_00189346,CI01000055_01874289,CI01000060_00184662,CI01000320_00592523,CI01000001_02101722,CI01000005_05997729,CI01000016_05982233,CI01000001_03461493,CI01000012_05754466,CI01000062_01443524,CI01000137_00459889,CI01000060_00094445,CI01000339_03433286,CI01057495_00001392,CI01000059_01531967,CI01000340_19113865,CI01000062_00015634,CI01000300_07724293…
GO:0019752	carboxylic acid metabolic process	biological_process	4e-09	1.41e-06	94	1635	719	23423	20	CI01000009_11932618,CI01000306_07799364,CI01000039_04528060,CI01000000_03886416,CI01000362_00727195,CI01000036_00984107,CI01000098_00267336,CI01000357_00168814,CI01000047_04103860,CI01000030_08166884,CI01000071_01177048,CI01000304_05357773,CI01000072_02106818,CI01000315_01367281,CI01000340_11648905,CI01000004_04317415,CI01000095_02210428,CI01000301_00204784,CI01000013_08086491,CI01000051_02960400	74	CI01000082_02050233,CI01000039_03425459,CI01000001_03525499,CI01000059_10291570,CI01000113_02328603,CI01000139_00876678,CI01000030_04263697,CI01000014_00966472,CI01000027_06675750,CI01000082_01986067,CI01000050_07238268,CI01000006_11740679,CI01000005_06699068,CI01000006_08032131,CI01000046_06807060,CI01000092_04899153,CI01000052_01042227,CI01000340_19112491,CI01000049_09659340,CI01000040_03884618…
GO:0043436	oxoacid metabolic process	biological_process	4.55e-09	1.48e-06	94	1635	721	23423	20	CI01000013_08086491,CI01000301_00204784,CI01000051_02960400,CI01000315_01367281,CI01000340_11648905,CI01000095_02210428,CI01000004_04317415,CI01000030_08166884,CI01000047_04103860,CI01000072_02106818,CI01000304_05357773,CI01000071_01177048,CI01000357_00168814,CI01000036_00984107,CI01000098_00267336,CI01000362_00727195,CI01000000_03886416,CI01000039_04528060,CI01000306_07799364,CI01000009_11932618	74	CI01000005_05997729,CI01000001_02101722,CI01000016_05982233,CI01000001_03461493,CI01000012_05754466,CI01000062_01443524,CI01000137_00459889,CI01000060_00094445,CI01000062_03507001,CI01000004_13233786,CI01000225_00189346,CI01000055_01874289,CI01000060_00184662,CI01000320_00592523,CI01000026_06100332,CI01000312_00123546,CI01000054_10815170,CI01000026_13028307,CI01000012_03316923,CI01000009_01988092…
GO:0050662	coenzyme binding	molecular_function	3.91e-08	1.18e-05	49	1635	301	23423	6	CI01000026_15456567,CI01000006_12235389,CI01000053_02319459,CI01180000_01828383,CI01000043_05299427,CI01000304_05357773	43	CI01000000_13377035,CI01000340_19298851,CI01000051_03215852,CI01000062_03507001,CI01000000_08970678,CI01000304_15465511,CI01000080_00211154,CI01000117_00235903,CI01000026_02457377,CI01048939_00004376,CI01022454_00001980,CI01000325_07634972,CI01000051_03207872,CI01000021_01312008,CI01000004_15698103,CI01000000_06024866,CI01000009_15736168,CI01000051_01902190,CI01048267_00000691,CI01000310_00524767…
GO:0006629	lipid metabolic process	biological_process	7.39e-08	2.08e-05	101	1635	837	23423	27	CI01000029_05430689,CI01000043_05299427,CI01000005_06646729,CI01000071_01177048,CI01000049_02122886,CI01000053_04089730,CI01000053_00113755,CI01012685_00002453,CI01000062_04144068,CI01000310_02165132,CI01000340_11648905,CI01000115_00631791,CI01000046_01283718,CI01000095_02210428,CI01000301_00204784,CI01000201_00556142,CI01143000_00003002,CI01000069_03285388,CI01000026_08526463,CI01000001_04971921…	74	CI01000300_07724293,CI01000313_01911647,CI01000059_01531967,CI01000181_00634539,CI01000325_02183755,CI01000009_09769444,CI01000300_02737142,CI01000057_03627832,CI01000304_11868022,CI01000321_03306121,CI01000110_03777682,CI01000319_00150809,CI01000340_11206585,CI01000131_00474451,CI01000340_18536515,CI01000010_06108881,CI01000197_00299823,CI01000340_19298851,CI01000000_10476010,CI01000016_01129008…
GO:0005975	carbohydrate metabolic process	biological_process	1.04e-07	2.74e-05	115	1635	998	23423	35	CI01000039_04528060,CI01000127_01690815,CI01000028_00533862,CI01000069_03285388,CI01000028_03151778,CI01000251_00133839,CI01000037_03954021,CI01000028_00152223,CI01000039_03179241,CI01000051_07353841,CI01000055_04542441,CI01000049_05660180,CI01000110_03118931,CI01000039_08187608,CI01000013_11775044,CI01000018_03984331,CI01000004_03645686,CI01000004_03589130,CI01000340_08947598,CI01000306_07711329…	80	CI01000179_00615140,CI01000300_08560329,CI01000010_01795057,CI01000053_02246083,CI01033607_00000776,CI01000028_06034863,CI01000238_00343486,CI01000092_04899153,CI01150174_00001249,CI01000006_05986929,CI01000300_02743503,CI01000034_05264059,CI01000205_00913491,CI01000001_03525499,CI01000034_05852558,CI01112001_00002852,CI01000562_00009852,CI01000001_08515391,CI01000037_04343186,CI01000012_13437477…
GO:0051186	cofactor metabolic process	biological_process	1.13e-07	2.81e-05	49	1635	312	23423	9	CI01000090_01042172,CI01042319_00001186,CI01042320_00000433,CI01000043_05299427,CI01000072_02106818,CI01000059_01999889,CI01000304_05357773,CI01000005_06646729,CI01000010_11786680	40	CI01000034_05852558,CI01000307_00164528,CI01000059_10291570,CI01000310_03170431,CI01000010_03537374,CI01000034_04238150,CI01000030_10683103,CI01000049_09491174,CI01000018_02905963,CI01000029_08002279,CI01000080_04135541,CI01000004_09488654,CI01000068_00488030,CI01000009_08206596,CI01000110_03777682,CI01000313_00924079,CI01000057_05683978,CI01000027_03856447,CI01000003_01973134,CI01000082_00420043…
GO:0036094	small molecule binding	molecular_function	2.04e-07	4.37e-05	310	1635	3382	23423	84	CI01000015_08546875,CI01000039_04528060,CI01000039_04621885,CI01180000_01828383,CI01000304_12537562,CI01000306_02249335,CI01000187_00558971,CI01000035_00376639,CI01000026_15456567,CI01000050_05619301,CI01000000_03886416,CI01000053_00128931,CI01000071_01177048,CI01000072_02106818,CI01000304_05357773,CI01000030_07247307,CI01000319_05921638,CI01000043_05299427,CI01000036_00984107,CI01000026_12546106…	226	CI01000110_00482461,CI01000006_00380820,CI01000098_01898605,CI01000353_00648017,CI01000037_04343186,CI01000098_01905648,CI01000034_04238150,CI01000069_00141515,CI01000030_10683103,CI01000034_05852558,CI01000113_02328603,CI01000051_01942055,CI01000012_12678283,CI01000300_08973598,CI01000058_04791049,CI01000040_03149823,CI01000054_08374374,CI01000152_00939265,CI01000021_01312008,CI01000030_01930701…
GO:0000166	nucleotide binding	molecular_function	2.06e-07	4.37e-05	306	1635	3332	23423	83	CI01000278_00040348,CI01000054_02430580,CI01000004_12323953,CI01000308_01871423,CI01000186_00151887,CI01000322_00119522,CI01000208_00646633,CI01000146_01270130,CI01000205_00575025,CI01000037_03800920,CI01000315_00419742,CI01000030_07540249,CI01000021_05825783,CI01000053_00113755,CI01159237_00002439,CI01000152_01451054,CI01042320_00000433,CI01000030_07646747,CI01000030_04748299,CI01000357_00168814…	223	CI01000340_09895948,CI01000006_05926132,CI01048267_00000691,CI01000052_01339380,CI01000313_01055957,CI01000016_00010117,CI01000057_02207673,CI01000082_04017883,CI01056267_00000604,CI01000092_04899153,CI01000000_11866514,CI01000026_11493122,CI01000024_03872952,CI01000010_01795057,CI01000006_07726659,CI01000080_04135541,CI01000030_04263697,CI01000130_01209456,CI01000359_00291074,CI01000027_09913586…
GO:1901265	nucleoside phosphate binding	molecular_function	2.06e-07	4.37e-05	306	1635	3332	23423	83	CI01000069_03285388,CI01000016_04120918,CI01000325_02550596,CI01000024_03139565,CI01000199_00244628,CI01000319_03319332,CI01000098_03088585,CI01000103_00162507,CI01000037_03954021,CI01000098_02906267,CI01000112_00964721,CI01000051_07353841,CI01000054_11214961,CI01000436_00059692,CI01000115_00707630,CI01000020_02153977,CI01000115_00631791,CI01000424_00072633,CI01000004_02227474,CI01000027_07562818…	223	CI01000307_00164528,CI01000013_11311699,CI01000004_00768994,CI01000082_04902790,CI01000213_00445017,CI01000018_02905963,CI01000016_04412173,CI01000303_00360465,CI01000046_05753388,CI01000004_07318193,CI01180000_09378410,CI01000168_01115503,CI01000059_03062564,CI01000006_11740679,CI01000028_03106553,CI01000071_01435873,CI01000302_00311424,CI01048939_00004376,CI01000040_03166478,CI01000340_04386594…
GO:0005506	iron ion binding	molecular_function	5.91e-07	0.00011581	41	1635	258	23423	16	CI01110657_00000827,CI01000301_00204784,CI01000069_03596883,CI01000333_00176439,CI01000333_00130954,CI01000065_04006773,CI01000082_00175044,CI01000208_00693800,CI01000095_02210428,CI01047165_00006121,CI01000069_03626925,CI01000013_11775044,CI01000115_02809098,CI01000115_02797256,CI01035305_00003749,CI01000340_17326504	25	CI01000012_00363240,CI01000345_01250256,CI01000113_00255661,CI01000024_03044136,CI01000208_00669637,CI01000466_00008836,CI01000027_08897266,CI01000029_02036156,CI01000046_03559710,CI01000344_01507529,CI01000006_04992332,CI01000325_04595363,CI01000046_03551574,CI01000113_00324756,CI01000319_00150809,CI01030420_00000790,CI01000001_03525499,CI01000012_01604244,CI01000024_03556930,CI01000340_04070533…
GO:0006399	tRNA metabolic process	biological_process	6.02e-07	0.00011581	59	1635	428	23423	8	CI01000304_05357773,CI01000043_05299427,CI01000357_00168814,CI01000036_00984107,CI01000021_04803001,CI01000021_01607587,CI01000000_03886416,CI01000082_04470975	51	CI01000092_04899153,CI01000072_02899254,CI01000340_19112491,CI01000027_03856447,CI01081111_00001260,CI01000040_05286787,CI01000312_00123546,CI01000026_06100332,CI01000006_11740679,CI01000009_01988092,CI01000006_00380820,CI01000020_06973912,CI01000054_10815170,CI01000082_01986067,CI01000050_07238268,CI01000054_08096443,CI01000046_05753388,CI01000030_04263697,CI01000027_06675750,CI01057495_00001392…
GO:0006520	cellular amino acid metabolic process	biological_process	8.53e-07	0.00015701	71	1635	553	23423	13	CI01000306_07799364,CI01000009_11932618,CI01000000_03886416,CI01000047_04103860,CI01000030_08166884,CI01000304_05357773,CI01000072_02106818,CI01000357_00168814,CI01000098_00267336,CI01000036_00984107,CI01000013_08086491,CI01000315_01367281,CI01000004_04317415	58	CI01000006_08032131,CI01000006_11740679,CI01000340_19112491,CI01000052_01042227,CI01000092_04899153,CI01000113_02328603,CI01000139_00876678,CI01000059_10291570,CI01000001_03525499,CI01000082_02050233,CI01000039_03425459,CI01000050_07238268,CI01000082_01986067,CI01000030_04263697,CI01000027_06675750,CI01000152_00939265,CI01000040_03149823,CI01000021_01528860,CI01000059_07423995,CI01000016_08279026…
GO:0005783	endoplasmic reticulum	cellular_component	9.03e-07	0.00015924	43	1635	279	23423	7	CI01000010_09467665,CI01000013_08086491,CI01000032_02883723,CI01000096_00384451,CI01000189_03958722,CI01074928_00004427,CI01000043_04277105	36	CI01000205_00661765,CI01000030_04729220,CI01000021_02398978,CI01000119_01769770,CI01000001_12495297,CI01000053_04470110,CI01000073_00043284,CI01000012_07161117,CI01000040_00829640,CI01000057_02708251,CI01000340_00671233,CI01000161_02975776,CI01000152_00939265,CI01046994_00002800,CI01000010_04692395,CI01000304_04396006,CI01000340_09904814,CI01000112_00669456,CI01000119_02203683,CI01000001_05577709…
GO:1901575	organic substance catabolic process	biological_process	2.19e-06	0.00037053	90	1635	770	23423	15	CI01000006_07250723,CI01000306_07799364,CI01000010_00497973,CI01000000_11961155,CI01000110_03118931,CI01000086_00537757,CI01000304_05357773,CI01000330_02031506,CI01000047_04103860,CI01000013_11775044,CI01000319_01006187,CI01000050_03156191,CI01000013_08086491,CI01000081_00048055,CI01000059_02098872	75	CI01000052_01042227,CI01000195_00991972,CI01000110_00482461,CI01000168_01115503,CI01000300_08560329,CI01000028_03106553,CI01000001_02569427,CI01000005_01646936,CI01000179_00615140,CI01000057_04926437,CI01000213_00445017,CI01000034_02026521,CI01000127_01696404,CI01000130_01209456,CI01000034_05852558,CI01000034_05264059,CI01000069_00141515,CI01000008_01145824,CI01000016_08279026,CI01000321_03454448…
GO:0055086	nucleobase-containing small molecule metabolic process	biological_process	3.73e-06	0.00059424	80	1635	672	23423	17	CI01000030_03994541,CI01000343_00332374,CI01000062_04162768,CI01000006_07250723,CI01042319_00001186,CI01000029_05447063,CI01000340_17121061,CI01000080_04880724,CI01000016_02540450,CI01000037_03800920,CI01000424_00072633,CI01000152_01451054,CI01042320_00000433,CI01000340_08947598,CI01000320_02512282,CI01000069_03939004,CI01000059_00442561	63	CI01000059_07423995,CI01000016_08279026,CI01000340_09895948,CI01000012_12664480,CI01000310_00524767,CI01000050_02283626,CI01000166_00353146,CI01000028_03096529,CI01048939_00004376,CI01000319_04580168,CI01000320_02619571,CI01000039_07505779,CI01000347_00517929,CI01000043_00664725,CI01056267_00000604,CI01000053_02031204,CI01000313_00924079,CI01000195_00991972,CI01000110_00482461,CI01000028_03106553…
GO:0006778	porphyrin-containing compound metabolic process	biological_process	3.79e-06	0.00059424	29	1635	160	23423	5	CI01000010_11786680,CI01000090_01042172,CI01000043_05299427,CI01000304_05357773,CI01000059_01999889	24	CI01000030_10683103,CI01000049_09491174,CI01000030_02089359,CI01000034_04238150,CI01000310_03170431,CI01000010_03537374,CI01000137_00469667,CI01000063_03688065,CI01000082_00420043,CI01000307_00164528,CI01000003_01973134,CI01000026_10774331,CI01000004_09488654,CI01000080_04135541,CI01000082_04618566,CI01048939_00004376,CI01000325_10086696,CI01000008_00300614,CI01000027_03856447,CI01000057_05683978…
GO:0043038	amino acid activation	biological_process	4.47e-06	0.00065263	37	1635	237	23423	3	CI01000000_03886416,CI01000036_00984107,CI01000357_00168814	34	CI01000152_00939265,CI01000040_03149823,CI01000001_03461493,CI01000012_05754466,CI01000005_05997729,CI01000060_00094445,CI01000137_00459889,CI01000225_00189346,CI01000004_13233786,CI01000320_00592523,CI01000340_04386594,CI01000040_03166478,CI01000060_00184662,CI01000009_01988092,CI01000006_11740679,CI01000312_00123546,CI01000026_06100332,CI01000040_05286787,CI01081111_00001260,CI01000340_19112491…
GO:0043039	tRNA aminoacylation	biological_process	4.47e-06	0.00065263	37	1635	237	23423	3	CI01000357_00168814,CI01000036_00984107,CI01000000_03886416	34	CI01000113_02328603,CI01057495_00001392,CI01000340_19113865,CI01000039_03425459,CI01000062_00015634,CI01000000_00974051,CI01000016_04261518,CI01000304_00310793,CI01000054_08096443,CI01000082_01986067,CI01000050_07238268,CI01000027_06675750,CI01000030_04263697,CI01000026_06100332,CI01000312_00123546,CI01000006_11740679,CI01000009_01988092,CI01000092_04899153,CI01000340_19112491,CI01081111_00001260…
GO:0009117	nucleotide metabolic process	biological_process	5.09e-06	0.00071793	68	1635	546	23423	13	CI01000006_07250723,CI01042319_00001186,CI01000030_03994541,CI01000062_04162768,CI01000340_08947598,CI01042320_00000433,CI01000152_01451054,CI01000320_02512282,CI01000069_03939004,CI01000059_00442561,CI01000037_03800920,CI01000029_05447063,CI01000340_17121061	55	CI01000028_03106553,CI01000001_02569427,CI01000313_00924079,CI01000053_02031204,CI01000195_00991972,CI01000110_00482461,CI01000205_00913491,CI01000034_05852558,CI01000034_05264059,CI01000069_00141515,CI01000057_04926437,CI01000130_01209456,CI01000127_01696404,CI01000166_00353146,CI01000050_02283626,CI01000016_08279026,CI01000310_00524767,CI01000012_12664480,CI01000347_00517929,CI01000043_00664725…

## Sheet: E-2-M vs C-2-M
GO_accession	Description	Term_type	Over_represented_pValue	Corrected_pValue	DEG_item	DEG_list	Bg_item	Bg_list	Up	Up_Gene_names	Down	Down_Gene_names
GO:0016459	myosin complex	cellular_component	1.36e-10	4.04e-07	19	284	245	23423	17	CI01000010_09973579,CI01105489_00001489,CI01000339_06974513,CI01105455_00000775,CI01105437_00001201,CI01105456_00000678,CI01105482_00000540,CI01105408_00000861,CI01105457_00000794,CI01000140_01122273,CI01105495_00000358,CI01105471_00000597,CI01000021_03432817,CI01105431_00000857,CI01000304_00342330,CI01076509_00000625,CI01105464_00000517	2	CI01143059_00001241,CI01000001_06195286
GO:0016462	pyrophosphatase activity	molecular_function	1.91e-10	4.04e-07	49	284	1530	23423	45	CI01000110_00482461,CI01076509_00000625,CI01105431_00000857,CI01105471_00000597,CI01000304_07299197,CI01000000_15123050,CI01000027_03005981,CI01000030_03569916,CI01000113_02200601,CI01105457_00000794,CI01000140_01122273,CI01000098_01898605,CI01105437_00001201,CI01105455_00000775,CI01000339_06974513,CI01000122_00126894,CI01000029_01811689,CI01000012_12759821,CI01105464_00000517,CI01000086_02053397…	4	CI01000005_06350307,CI01000001_06195286,CI01000039_04621885,CI01143059_00001241
GO:0016818	hydrolase activity, acting on acid anhydrides, in phosphorus-containing anhydrides	molecular_function	3.62e-10	4.1e-07	49	284	1560	23423	45	CI01105471_00000597,CI01000304_07299197,CI01000000_15123050,CI01000027_03005981,CI01000110_00482461,CI01076509_00000625,CI01105431_00000857,CI01105437_00001201,CI01105455_00000775,CI01000339_06974513,CI01000122_00126894,CI01000029_01811689,CI01000012_12759821,CI01000030_03569916,CI01000113_02200601,CI01105457_00000794,CI01000140_01122273,CI01000098_01898605,CI01000012_09407478,CI01105495_00000358…	4	CI01000005_06350307,CI01000001_06195286,CI01000039_04621885,CI01143059_00001241
GO:0017111	nucleoside-triphosphatase activity	molecular_function	3.88e-10	4.1e-07	48	284	1511	23423	44	CI01105489_00001489,CI01000046_06820945,CI01000122_00909030,CI01000010_09973579,CI01000051_07370738,CI01000339_06075897,CI01000186_00666431,CI01000340_14513910,CI01000006_04543506,CI01000054_08374374,CI01000059_07901638,CI01000027_10541815,CI01105408_00000861,CI01105482_00000540,CI01105456_00000678,CI01105495_00000358,CI01000304_00342330,CI01000021_03432817,CI01000152_01451054,CI01000129_00230751…	4	CI01143059_00001241,CI01000039_04621885,CI01000001_06195286,CI01000005_06350307
GO:0016817	hydrolase activity, acting on acid anhydrides	molecular_function	7.52e-10	6.02e-07	50	284	1648	23423	46	CI01000390_00163214,CI01000009_05506275,CI01000086_02053397,CI01000098_01905648,CI01000325_07766606,CI01105464_00000517,CI01000152_01451054,CI01000129_00230751,CI01000021_03432817,CI01000304_00342330,CI01000012_09407478,CI01105495_00000358,CI01105456_00000678,CI01105482_00000540,CI01000027_10541815,CI01000059_07901638,CI01105408_00000861,CI01000054_08374374,CI01000006_04543506,CI01000340_14513910…	4	CI01000039_04621885,CI01143059_00001241,CI01000005_06350307,CI01000001_06195286
GO:0015629	actin cytoskeleton	cellular_component	8.53e-10	6.02e-07	20	284	305	23423	18	CI01000339_06974513,CI01105437_00001201,CI01105455_00000775,CI01000010_09973579,CI01105489_00001489,CI01000140_01122273,CI01105457_00000794,CI01105482_00000540,CI01105456_00000678,CI01105408_00000861,CI01105471_00000597,CI01000055_06489302,CI01105495_00000358,CI01105464_00000517,CI01000021_03432817,CI01076509_00000625,CI01105431_00000857,CI01000304_00342330	2	CI01000001_06195286,CI01143059_00001241
GO:0036094	small molecule binding	molecular_function	1.3e-09	7.86e-07	79	284	3382	23423	72	CI01000113_02328603,CI01105482_00000540,CI01000340_14513910,CI01000006_04543506,CI01000186_00666431,CI01000009_01988092,CI01000306_00574170,CI01000040_05286787,CI01000339_06075897,CI01000010_08018732,CI01000122_00909030,CI01000346_00749911,CI01000098_01905648,CI01000086_02053397,CI01000152_01451054,CI01000359_00291074,CI01105495_00000358,CI01000052_01921839,CI01000090_00813819,CI01012525_00000439…	7	CI01000325_05750106,CI01000039_04621885,CI01000006_12865868,CI01000001_06195286,CI01000059_08653639,CI01000005_06350307,CI01000053_04089730
GO:0003774	motor activity	molecular_function	1.84e-09	9.72e-07	20	284	322	23423	18	CI01105482_00000540,CI01105456_00000678,CI01105408_00000861,CI01105457_00000794,CI01000140_01122273,CI01000122_00909030,CI01000010_09973579,CI01105489_00001489,CI01000339_06974513,CI01105437_00001201,CI01105455_00000775,CI01000021_03432817,CI01076509_00000625,CI01105431_00000857,CI01000304_00342330,CI01105464_00000517,CI01105495_00000358,CI01105471_00000597	2	CI01000001_06195286,CI01143059_00001241
GO:0043228	non-membrane-bounded organelle	cellular_component	3.5e-09	1.27e-06	43	284	1350	23423	37	CI01000334_00244162,CI01000055_06489302,CI01000000_15123050,CI01000327_02521059,CI01000005_05163163,CI01000015_02495641,CI01105471_00000597,CI01000072_01985111,CI01076509_00000625,CI01000338_00155941,CI01105431_00000857,CI01000071_04736963,CI01000024_00893156,CI01000013_11620769,CI01000319_04753425,CI01000339_06974513,CI01105437_00001201,CI01000319_04748409,CI01105455_00000775,CI01000306_00504548…	6	CI01000054_12062566,CI01000001_06195286,CI01000039_04621885,CI01000347_01335397,CI01143059_00001241,CI01000054_08026014
GO:0043232	intracellular non-membrane-bounded organelle	cellular_component	3.5e-09	1.27e-06	43	284	1350	23423	37	CI01000306_00504548,CI01000313_00047785,CI01000140_01122273,CI01105457_00000794,CI01000319_04753425,CI01000319_04748409,CI01105437_00001201,CI01105455_00000775,CI01000339_06974513,CI01000338_00155941,CI01076509_00000625,CI01105431_00000857,CI01000013_11620769,CI01000071_04736963,CI01000024_00893156,CI01000000_15123050,CI01000327_02521059,CI01000334_00244162,CI01000055_06489302,CI01105471_00000597…	6	CI01000001_06195286,CI01000054_12062566,CI01143059_00001241,CI01000054_08026014,CI01000347_01335397,CI01000039_04621885
GO:0000166	nucleotide binding	molecular_function	3.6e-09	1.27e-06	77	284	3332	23423	70	CI01000029_05394576,CI01000006_01788481,CI01000090_00813819,CI01000052_01921839,CI01012525_00000439,CI01000140_01122273,CI01000034_05216339,CI01000012_12759821,CI01000339_06974513,CI01000040_03149823,CI01000110_00482461,CI01000071_04736963,CI01000004_13233786,CI01000027_03005981,CI01000039_03425459,CI01000304_07299197,CI01000225_00189346,CI01000113_02328603,CI01105482_00000540,CI01000006_04543506…	7	CI01000006_12865868,CI01000001_06195286,CI01000059_08653639,CI01000005_06350307,CI01000325_05750106,CI01000039_04621885,CI01000053_04089730
GO:1901265	nucleoside phosphate binding	molecular_function	3.6e-09	1.27e-06	77	284	3332	23423	70	CI01000027_03005981,CI01000039_03425459,CI01000304_07299197,CI01000225_00189346,CI01000071_04736963,CI01000004_13233786,CI01000110_00482461,CI01000012_12759821,CI01000339_06974513,CI01000040_03149823,CI01000006_01788481,CI01000029_05394576,CI01000140_01122273,CI01012525_00000439,CI01000052_01921839,CI01000090_00813819,CI01000034_05216339,CI01105495_00000358,CI01000359_00291074,CI01000152_01451054…	7	CI01000005_06350307,CI01000059_08653639,CI01000006_12865868,CI01000001_06195286,CI01000039_04621885,CI01000325_05750106,CI01000053_04089730
GO:0017076	purine nucleotide binding	molecular_function	2.91e-08	9.46e-06	70	284	3050	23423	63	CI01000004_13233786,CI01000110_00482461,CI01000027_03005981,CI01000039_03425459,CI01000304_07299197,CI01000225_00189346,CI01000006_01788481,CI01000029_05394576,CI01012525_00000439,CI01000140_01122273,CI01000090_00813819,CI01000034_05216339,CI01000012_12759821,CI01000339_06974513,CI01000359_00291074,CI01000152_01451054,CI01000346_00749911,CI01000098_01905648,CI01000086_02053397,CI01105495_00000358…	7	CI01000059_08653639,CI01000005_06350307,CI01000006_12865868,CI01000001_06195286,CI01000039_04621885,CI01000325_05750106,CI01000053_04089730
GO:0034660	ncRNA metabolic process	biological_process	6.29e-08	1.9e-05	23	284	508	23423	23	CI01000059_01223818,CI01000040_03166478,CI01000113_02328603,CI01000009_01988092,CI01000040_03149823,CI01105437_00001201,CI01000339_06075897,CI01000040_05286787,CI01000006_07795187,CI01000010_09973579,CI01000004_13233786,CI01000006_06142925,CI01000390_00163214,CI01000319_02553031,CI01000013_11620769,CI01000086_02053397,CI01076509_00000625,CI01000027_03678539,CI01000039_03425459,CI01000225_00189346…	0
GO:1901564	organonitrogen compound metabolic process	biological_process	1.44e-07	3.94e-05	44	284	1580	23423	42	CI01000052_01241276,CI01000113_02328603,CI01000043_00664725,CI01000340_14513910,CI01000006_04543506,CI01000054_08374374,CI01000051_07370738,CI01000010_09973579,CI01000009_01988092,CI01000186_00666431,CI01000339_06075897,CI01000040_05286787,CI01000152_01451054,CI01000010_03537374,CI01000320_02619571,CI01000086_02053397,CI01000008_02440284,CI01000006_03857679,CI01000054_08096443,CI01000306_00330881…	2	CI01000340_09797190,CI01000005_06350307
GO:0006412	translation	biological_process	1.58e-07	3.94e-05	28	284	755	23423	27	CI01000040_03149823,CI01105437_00001201,CI01000040_05286787,CI01000009_01988092,CI01000030_11536609,CI01000313_00047785,CI01000340_09336663,CI01000000_10267217,CI01000040_03166478,CI01000113_02328603,CI01000321_00899893,CI01000225_00189346,CI01000005_05163163,CI01000039_03425459,CI01000315_00226269,CI01000015_02495641,CI01180000_06808587,CI01000327_02521059,CI01000000_15123050,CI01000054_08096443…	1	CI01000054_12062566
GO:0044430	cytoskeletal part	cellular_component	1.64e-07	3.94e-05	24	284	580	23423	20	CI01000140_01122273,CI01105457_00000794,CI01105482_00000540,CI01105456_00000678,CI01105408_00000861,CI01000339_06974513,CI01105437_00001201,CI01000319_04748409,CI01105455_00000775,CI01000319_04753425,CI01000010_09973579,CI01105489_00001489,CI01105464_00000517,CI01000021_03432817,CI01076509_00000625,CI01105431_00000857,CI01000304_00342330,CI01105471_00000597,CI01000055_06489302,CI01105495_00000358	4	CI01000054_08026014,CI01000001_06195286,CI01143059_00001241,CI01000039_04621885
GO:0001882	nucleoside binding	molecular_function	1.68e-07	3.94e-05	67	284	3001	23423	60	CI01105495_00000358,CI01000152_01451054,CI01000359_00291074,CI01000346_00749911,CI01000086_02053397,CI01000098_01905648,CI01000010_08018732,CI01000122_00909030,CI01000009_01988092,CI01000186_00666431,CI01000306_00574170,CI01000339_06075897,CI01000040_05286787,CI01000113_02328603,CI01105482_00000540,CI01000006_04543506,CI01000340_14513910,CI01000027_03005981,CI01000062_01303824,CI01000304_07299197…	7	CI01000039_04621885,CI01000325_05750106,CI01000005_06350307,CI01000059_08653639,CI01000006_12865868,CI01000001_06195286,CI01000053_04089730
GO:0030554	adenyl nucleotide binding	molecular_function	2.25e-07	5.01e-05	59	284	2523	23423	53	CI01000029_01811689,CI01000012_12759821,CI01105437_00001201,CI01000339_06974513,CI01000006_01788481,CI01000029_05394576,CI01000098_01898605,CI01000040_03166478,CI01000155_00199277,CI01000029_08738371,CI01000018_02080049,CI01000140_01122273,CI01000090_00813819,CI01000027_03005981,CI01000037_03954021,CI01000001_03461493,CI01000225_00189346,CI01105471_00000597,CI01000039_03425459,CI01000049_00320863…	6	CI01000001_06195286,CI01000006_12865868,CI01000005_06350307,CI01000059_08653639,CI01000053_04089730,CI01000325_05750106
GO:0006399	tRNA metabolic process	biological_process	2.9e-07	6.14e-05	20	284	428	23423	20	CI01000040_05286787,CI01000339_06075897,CI01105437_00001201,CI01000040_03149823,CI01000009_01988092,CI01000006_07795187,CI01000010_09973579,CI01000040_03166478,CI01000113_02328603,CI01000225_00189346,CI01000039_03425459,CI01000027_03678539,CI01000054_08096443,CI01000001_03461493,CI01000020_06973912,CI01000086_02053397,CI01000390_00163214,CI01000004_13233786,CI01000006_06142925,CI01076509_00000625	0
GO:0003824	catalytic activity	molecular_function	3.88e-07	7.82e-05	159	284	9820	23423	136	CI01000193_00095804,CI01000012_09407478,CI01000021_03432817,CI01000325_07766606,CI01000009_05506275,CI01000010_03537374,CI01000390_00163214,CI01105489_00001489,CI01000006_07795187,CI01000105_03090358,CI01000027_10541815,CI01000305_00400828,CI01000052_01241276,CI01105456_00000678,CI01000340_09270719,CI01000037_03954021,CI01000020_06973912,CI01000001_03461493,CI01000027_03678539,CI01000319_02553031…	23	CI01000053_04089730,CI01000020_05129284,CI01143059_00001241,CI01000340_09797190,CI01000069_04182006,CI01000325_08639480,CI01000325_05750106,CI01000012_13647067,CI01000065_00793467,CI01000026_08461606,CI01000006_12865868,CI01000095_01824400,CI01000000_01098757,CI01000054_08026014,CI01000029_07687240,CI01000358_00612618,CI01000006_05888691,CI01000039_04621885,CI01000358_00662699,CI01000005_06350307…
GO:0005856	cytoskeleton	cellular_component	4.81e-07	9.25e-05	25	284	661	23423	21	CI01000010_09973579,CI01000319_04753425,CI01105489_00001489,CI01000339_06974513,CI01105455_00000775,CI01000319_04748409,CI01105437_00001201,CI01105456_00000678,CI01105482_00000540,CI01105408_00000861,CI01000140_01122273,CI01105457_00000794,CI01000055_06489302,CI01105495_00000358,CI01105471_00000597,CI01000021_03432817,CI01000304_00342330,CI01105431_00000857,CI01000338_00155941,CI01076509_00000625…	4	CI01143059_00001241,CI01000001_06195286,CI01000054_08026014,CI01000039_04621885
GO:0035639	purine ribonucleoside triphosphate binding	molecular_function	5.91e-07	0.00010189	65	284	2980	23423	58	CI01000059_07901638,CI01000054_08374374,CI01000027_10541815,CI01000051_07370738,CI01000010_09973579,CI01000046_06820945,CI01105489_00001489,CI01000129_00230751,CI01000390_00163214,CI01000009_05506275,CI01000006_03857679,CI01000306_00330881,CI01000054_08096443,CI01000040_03166478,CI01000098_01898605,CI01000018_02080049,CI01000029_08738371,CI01000113_02200601,CI01000030_03569916,CI01000029_01811689…	7	CI01000053_04089730,CI01000325_05750106,CI01000039_04621885,CI01000006_12865868,CI01000001_06195286,CI01000059_08653639,CI01000005_06350307
GO:0001883	purine nucleoside binding	molecular_function	6.26e-07	0.00010189	65	284	2985	23423	58	CI01000029_01811689,CI01105437_00001201,CI01000040_03166478,CI01000098_01898605,CI01000029_08738371,CI01000113_02200601,CI01000030_03569916,CI01000018_02080049,CI01000001_03461493,CI01000037_03954021,CI01105471_00000597,CI01105431_00000857,CI01076509_00000625,CI01000319_02553031,CI01000046_06820945,CI01105489_00001489,CI01000010_09973579,CI01000051_07370738,CI01000059_07901638,CI01000054_08374374…	7	CI01000053_04089730,CI01000001_06195286,CI01000006_12865868,CI01000005_06350307,CI01000059_08653639,CI01000325_05750106,CI01000039_04621885
GO:0032549	ribonucleoside binding	molecular_function	6.26e-07	0.00010189	65	284	2985	23423	58	CI01000018_02080049,CI01000113_02200601,CI01000029_08738371,CI01000030_03569916,CI01000040_03166478,CI01000098_01898605,CI01105437_00001201,CI01000029_01811689,CI01000319_02553031,CI01105431_00000857,CI01076509_00000625,CI01105471_00000597,CI01000001_03461493,CI01000037_03954021,CI01000054_08374374,CI01000059_07901638,CI01000027_10541815,CI01000051_07370738,CI01000010_09973579,CI01000046_06820945…	7	CI01000053_04089730,CI01000006_12865868,CI01000001_06195286,CI01000059_08653639,CI01000005_06350307,CI01000325_05750106,CI01000039_04621885
GO:0032550	purine ribonucleoside binding	molecular_function	6.26e-07	0.00010189	65	284	2985	23423	58	CI01076509_00000625,CI01105431_00000857,CI01000319_02553031,CI01000037_03954021,CI01000001_03461493,CI01105471_00000597,CI01000098_01898605,CI01000040_03166478,CI01000030_03569916,CI01000113_02200601,CI01000029_08738371,CI01000018_02080049,CI01000029_01811689,CI01105437_00001201,CI01000129_00230751,CI01000009_05506275,CI01000390_00163214,CI01000054_08096443,CI01000306_00330881,CI01000006_03857679…	7	CI01000053_04089730,CI01000059_08653639,CI01000005_06350307,CI01000001_06195286,CI01000006_12865868,CI01000039_04621885,CI01000325_05750106
GO:0032555	purine ribonucleotide binding	molecular_function	7.02e-07	0.00011011	65	284	2995	23423	58	CI01000129_00230751,CI01000390_00163214,CI01000009_05506275,CI01000306_00330881,CI01000054_08096443,CI01000006_03857679,CI01000054_08374374,CI01000059_07901638,CI01000027_10541815,CI01000046_06820945,CI01105489_00001489,CI01000010_09973579,CI01000051_07370738,CI01105431_00000857,CI01076509_00000625,CI01000319_02553031,CI01000001_03461493,CI01000037_03954021,CI01105471_00000597,CI01000040_03166478…	7	CI01000053_04089730,CI01000039_04621885,CI01000325_05750106,CI01000059_08653639,CI01000005_06350307,CI01000001_06195286,CI01000006_12865868
GO:0005622	intracellular	cellular_component	7.59e-07	0.0001148	110	284	6124	23423	94	CI01000001_12495297,CI01105437_00001201,CI01000319_04748409,CI01000319_04753425,CI01000029_01811689,CI01000313_01713398,CI01180000_04793557,CI01000090_00398584,CI01000001_13375516,CI01000058_00267027,CI01000029_08738371,CI01000059_01223818,CI01000340_09336663,CI01000027_03678539,CI01000015_02495641,CI01105471_00000597,CI01000009_09859027,CI01000020_06973912,CI01000001_03461493,CI01000055_06489302…	16	CI01000069_04182006,CI01000054_12062566,CI01000406_00111023,CI01000358_00612618,CI01000020_05129284,CI01000054_08026014,CI01143059_00001241,CI01000001_04754209,CI01000033_01292221,CI01000001_06195286,CI01000005_06350307,CI01000026_08461606,CI01000347_01335397,CI01000065_00793467,CI01000319_00490028,CI01000039_04621885
GO:0032553	ribonucleotide binding	molecular_function	1.53e-06	0.00022384	65	284	3017	23423	58	CI01000010_08018732,CI01000122_00909030,CI01000040_05286787,CI01000339_06075897,CI01000306_00574170,CI01000009_01988092,CI01000186_00666431,CI01000006_04543506,CI01000340_14513910,CI01000113_02328603,CI01105482_00000540,CI01105495_00000358,CI01000152_01451054,CI01000359_00291074,CI01000086_02053397,CI01000098_01905648,CI01000346_00749911,CI01000012_12759821,CI01000339_06974513,CI01000029_05394576…	7	CI01000325_05750106,CI01000039_04621885,CI01000001_06195286,CI01000006_12865868,CI01000005_06350307,CI01000059_08653639,CI01000053_04089730
GO:0043168	anion binding	molecular_function	2.55e-06	0.00036009	70	284	3391	23423	63	CI01000390_00163214,CI01000009_05506275,CI01000129_00230751,CI01000306_00330881,CI01000054_08096443,CI01000006_03857679,CI01000345_01224829,CI01000027_10541815,CI01000059_07901638,CI01000054_08374374,CI01000046_06820945,CI01105489_00001489,CI01000010_09973579,CI01000051_07370738,CI01000006_07795187,CI01000319_02553031,CI01105431_00000857,CI01076509_00000625,CI01105471_00000597,CI01000001_03461493…	7	CI01000053_04089730,CI01000039_04621885,CI01000325_05750106,CI01000059_08653639,CI01000005_06350307,CI01000001_06195286,CI01000006_12865868

## Sheet: E-2-L vs C-2-L
GO_accession	Description	Term_type	Over_represented_pValue	Corrected_pValue	DEG_item	DEG_list	Bg_item	Bg_list	Up	Up_Gene_names	Down	Down_Gene_names
GO:1901564	organonitrogen compound metabolic process	biological_process	9.3294e-07	0.0035355	35	211	1580	23423	27	CI01000082_04618566,CI01000051_07370738,CI01000340_09895948,CI01000223_00438665,CI01000060_00184662,CI01000324_01694542,CI01000057_05683978,CI01000030_10683103,CI01000040_03149823,CI01000307_00164528,CI01000340_19112491,CI01000034_04238150,CI01000330_03773835,CI01000320_02619571,CI01000186_00666431,CI01000008_02440284,CI01000137_00459889,CI01000204_00477135,CI01000113_02328603,CI01000001_02557711…	8	CI01000153_00140595,CI01000006_07726659,CI01000080_01413199,CI01000080_04880724,CI01000090_01042172,CI01000306_09602026,CI01000028_02429674,CI01000173_00150843
GO:0044710	single-organism metabolic process	biological_process	2.2514e-06	0.0035355	57	211	3418	23423	37	CI01000130_00597240,CI01000026_04357534,CI01000203_00233430,CI01000070_03115372,CI01000127_01089446,CI01081111_00001260,CI01000394_00082774,CI01000113_02328603,CI01000001_02557711,CI01000204_00477135,CI01000137_00459889,CI01000008_02440284,CI01000186_00666431,CI01000313_01911647,CI01000004_15698103,CI01000022_00628864,CI01000057_03627832,CI01000009_15736168,CI01000320_02619571,CI01000330_03773835…	20	CI01000004_06654716,CI01000173_00150843,CI01000010_08742300,CI01000310_03709303,CI01000009_03159851,CI01000009_08879256,CI01000069_03596883,CI01000090_01042172,CI01000139_00223712,CI01154971_00002467,CI01000080_04880724,CI01000059_02156527,CI01000333_00088521,CI01000310_03137756,CI01000069_03626925,CI01000029_01644867,CI01000010_01795057,CI01000080_01413199,CI01000004_02863535,CI01113241_00000638
GO:0006778	porphyrin-containing compound metabolic process	biological_process	2.5057e-06	0.0035355	10	211	160	23423	9	CI01000186_00666431,CI01000223_00438665,CI01000034_04238150,CI01000307_00164528,CI01000340_09895948,CI01000004_09488654,CI01000082_04618566,CI01000057_05683978,CI01000030_10683103	1	CI01000090_01042172
GO:0006779	porphyrin-containing compound biosynthetic process	biological_process	6.4331e-06	0.0061243	9	211	140	23423	8	CI01000082_04618566,CI01000004_09488654,CI01000030_10683103,CI01000034_04238150,CI01000223_00438665,CI01000186_00666431,CI01000340_09895948,CI01000307_00164528	1	CI01000090_01042172
GO:0033013	tetrapyrrole metabolic process	biological_process	7.234e-06	0.0061243	11	211	222	23423	10	CI01000340_09895948,CI01000307_00164528,CI01000186_00666431,CI01000034_04238150,CI01000223_00438665,CI01000057_05683978,CI01000030_10683103,CI01000004_09488654,CI01000082_04618566,CI01000026_04357534	1	CI01000090_01042172
GO:0015995	chlorophyll biosynthetic process	biological_process	4.112e-05	0.02901	7	211	100	23423	7	CI01000082_04618566,CI01000030_10683103,CI01000034_04238150,CI01000223_00438665,CI01000186_00666431,CI01000307_00164528,CI01000340_09895948	0
GO:0015994	chlorophyll metabolic process	biological_process	5.9614e-05	0.036049	7	211	106	23423	7	CI01000034_04238150,CI01000223_00438665,CI01000186_00666431,CI01000340_09895948,CI01000307_00164528,CI01000082_04618566,CI01000030_10683103	0
GO:0033014	tetrapyrrole biosynthetic process	biological_process	8.998e-05	0.042764	9	211	196	23423	8	CI01000030_10683103,CI01000082_04618566,CI01000004_09488654,CI01000340_09895948,CI01000307_00164528,CI01000223_00438665,CI01000034_04238150,CI01000186_00666431	1	CI01000090_01042172
GO:0046148	pigment biosynthetic process	biological_process	9.0922e-05	0.042764	8	211	153	23423	7	CI01000030_10683103,CI01000082_04618566,CI01000340_09895948,CI01000307_00164528,CI01000186_00666431,CI01000223_00438665,CI01000034_04238150	1	CI01000090_01042172
GO:0016851	magnesium chelatase activity	molecular_function	0.00013468	0.04751	6	211	84	23423	6	CI01000340_09895948,CI01000307_00164528,CI01000034_04238150,CI01000186_00666431,CI01000030_10683103,CI01000082_04618566	0
GO:0051002	ligase activity, forming nitrogen-metal bonds	molecular_function	0.00013468	0.04751	6	211	84	23423	6	CI01000082_04618566,CI01000030_10683103,CI01000186_00666431,CI01000034_04238150,CI01000307_00164528,CI01000340_09895948	0
GO:0051003	ligase activity, forming nitrogen-metal bonds, forming coordination complexes	molecular_function	0.00013468	0.04751	6	211	84	23423	6	CI01000030_10683103,CI01000082_04618566,CI01000307_00164528,CI01000340_09895948,CI01000034_04238150,CI01000186_00666431	0

## Sheet: E-2-M vs E-1-M
GO_accession	Description	Term_type	Over_represented_pValue	Corrected_pValue	DEG_item	DEG_list	Bg_item	Bg_list	Up	Up_Gene_names	Down	Down_Gene_names
GO:0044710	single-organism metabolic process	biological_process	5.9131e-17	2.503e-13	760	3957	3418	23423	468	CI01000314_01696495,CI01000072_05275350,CI01000304_10128249,CI01000059_02274923,CI01000030_01515696,CI01000010_11933223,CI01000020_04320384,CI01147482_00003621,CI01000052_01042227,CI01000306_03139713,CI01000340_15329407,CI01000020_00550204,CI01000034_05264059,CI01000301_01741572,CI01000325_02452263,CI01000046_06846425,CI01000054_07030820,CI01000051_03207872,CI01000016_06733577,CI01000347_00177747…	292	CI01000339_07080607,CI01000310_03709303,CI01000069_02390386,CI01000075_00255198,CI01000023_00239035,CI01000026_15456567,CI01000299_05943285,CI01000009_08372375,CI01000006_00290221,CI01000306_11380740,CI01000051_02960400,CI01000140_01966655,CI01000016_01234682,CI01000020_06253855,CI01000030_03994541,CI01000211_00253733,CI01000189_03880187,CI01000001_09350703,CI01000115_02797256,CI01000021_01154032…
GO:0003824	catalytic activity	molecular_function	1.8331e-14	3.8797e-11	1892	3957	9820	23423	1119	CI01000026_10440151,CI01000306_01632656,CI01000026_06162506,CI01000012_00363240,CI01000315_01097575,CI01000180_01064217,CI01000006_06199541,CI01000020_04370211,CI01000058_04135812,CI01000026_06232229,CI01000300_01223484,CI01000304_02227729,CI01000021_06951507,CI01000319_05669061,CI01000046_05573084,CI01000312_00935747,CI01000035_00243955,CI01000009_10382009,CI01000055_01680914,CI01000000_04225608…	773	CI01000029_03684709,CI01000149_00072224,CI01000013_00869073,CI01000327_04065015,CI01000329_01075680,CI01000090_00941291,CI01000010_06263855,CI01000305_00063362,CI01000052_02104118,CI01000300_06013144,CI01070442_00001102,CI01000129_01736308,CI01000049_09491174,CI01000375_00270759,CI01000339_07258117,CI01000055_05870891,CI01000154_01466925,CI01180000_04295052,CI01000054_12857161,CI01000062_04005527…
GO:1901564	organonitrogen compound metabolic process	biological_process	2.9794e-13	4.1809e-10	380	3957	1580	23423	246	CI01000340_00033754,CI01000092_01894899,CI01000027_09352981,CI01000040_03149823,CI01000009_09870401,CI01000027_05866629,CI01000339_05931878,CI01000152_01451054,CI01000054_09705911,CI01000340_14513910,CI01000024_08487526,CI01000063_03688065,CI01000026_01106876,CI01000205_00661765,CI01000012_05833540,CI01000005_05163163,CI01000066_03678849,CI01000006_03713404,CI01000299_02704180,CI01056267_00000604…	134	CI01000057_02420310,CI01000321_01609501,CI01075362_00008138,CI01000019_01733784,CI01000016_06871990,CI01000036_00984107,CI01000043_06926878,CI01000082_02449596,CI01000000_08675794,CI01000186_00435816,CI01000205_00782908,CI01000004_06314451,CI01000340_03709888,CI01000330_00445829,CI01000203_00233430,CI01000181_00618734,CI01148189_00003112,CI01000013_08258878,CI01000054_12857161,CI01000034_04771378…
GO:0016491	oxidoreductase activity	molecular_function	3.9507e-13	4.1809e-10	371	3957	1553	23423	230	CI01000087_01075021,CI01000034_04446849,CI01000006_01788481,CI01000012_13633023,CI01000339_06992207,CI01000139_00859685,CI01000040_01597460,CI01000106_02392106,CI01000113_02328603,CI01000184_00497652,CI01000063_02360597,CI01000325_04595363,CI01000304_02227729,CI01000028_00152223,CI01000050_06352994,CI01000140_01122273,CI01000005_06699068,CI01000026_10440151,CI01000051_06952962,CI01000009_09769444…	141	CI01000375_00092079,CI01000186_00464818,CI01000024_07695341,CI01000004_08873681,CI01000009_15390382,CI01000425_00032233,CI01000080_03418635,CI01000035_00074339,CI01000049_09491174,CI01000327_04065015,CI01000306_07799364,CI01000021_06060664,CI01000115_02809098,CI01000113_02493061,CI01000105_01826218,CI01000009_03234223,CI01000127_00505823,CI01000113_02354574,CI01000020_02120765,CI01000013_00869073…
GO:0044281	small molecule metabolic process	biological_process	6.572e-12	5.5638e-09	353	3957	1484	23423	228	CI01000029_09095666,CI01000340_18719031,CI01056267_00000604,CI01000055_01874289,CI01000059_10291570,CI01000004_13233786,CI01000082_02050233,CI01000043_07248353,CI01000026_06100332,CI01000013_07147025,CI01000070_03115372,CI01000049_07196830,CI01000054_09888100,CI01000340_00033754,CI01000040_03149823,CI01000016_11026452,CI01000152_01451054,CI01000054_09705911,CI01000340_14513910,CI01000009_09870401…	125	CI01000330_00445829,CI01000004_06314451,CI01000203_00233430,CI01000062_01443524,CI01000026_10176733,CI01148189_00003112,CI01000013_06043689,CI01000013_08258878,CI01000054_12857161,CI01000034_04771378,CI01000013_06059640,CI01000057_02420310,CI01000321_01609501,CI01075362_00008138,CI01000036_00984107,CI01000082_02449596,CI01000186_00435816,CI01000205_00782908,CI01000000_08675794,CI01000306_07799364…
GO:0055114	oxidation-reduction process	biological_process	6.321e-11	4.4594e-08	342	3957	1460	23423	206	CI01000057_00398161,CI01000314_01584623,CI01000306_01763570,CI01000003_01928830,CI01000306_00262949,CI01000339_03433286,CI01000057_02688559,CI01000165_00441964,CI01000325_05168331,CI01000030_01930701,CI01000010_02625169,CI01000208_00669637,CI01000353_00648017,CI01000129_01019774,CI01000039_08344467,CI01000300_08973598,CI01000301_00519353,CI01000051_03215852,CI01000313_01911647,CI01000054_05981499…	136	CI01000000_03869858,CI01000340_00506008,CI01000304_16137222,CI01000027_07029894,CI01000348_00020349,CI01000013_05904644,CI01000304_17882808,CI01000325_08639480,CI01000119_02237917,CI01000189_03880187,CI01000001_09350703,CI01000211_00253733,CI01000020_06253855,CI01000347_00511209,CI01000315_00934915,CI01000325_06922753,CI01000016_08261533,CI01000115_02797256,CI01000306_11380740,CI01000325_08568932…
GO:0008152	metabolic process	biological_process	2.4152e-10	1.4605e-07	2061	3957	11031	23423	1171	CI01000300_03952052,CI01000001_05539080,CI01000047_07058426,CI01000026_14205597,CI01000306_08410565,CI01000057_05683978,CI01000049_00165412,CI01000012_09407478,CI01000306_09514840,CI01000059_04155667,CI01000327_02521059,CI01000330_03699509,CI01000115_01837823,CI01000029_07926151,CI01000013_11919859,CI01000304_00844705,CI01000190_00679344,CI01000110_03192965,CI01000012_12594321,CI01000054_08396034…	890	CI01000306_02697984,CI01000065_04006773,CI01000027_03181990,CI01000191_00594485,CI01000140_01158789,CI01000301_00204784,CI01000340_19072746,CI01000147_00236774,CI01000028_02398925,CI01000070_03253880,CI01000029_06011523,CI01180000_03894240,CI01073508_00001479,CI01000030_05742854,CI01000304_18444486,CI01000340_19318111,CI01000119_01554127,CI01000020_02297112,CI01000340_00506008,CI01000000_01102607…
GO:0048037	cofactor binding	molecular_function	2.3314e-09	1.2336e-06	112	3957	381	23423	75	CI01000009_15736168,CI01000304_15465511,CI01000001_02101722,CI01000016_01191853,CI01000027_02954214,CI01000347_00177747,CI01000057_05683978,CI01000010_02092555,CI01000029_06849277,CI01000110_03081333,CI01000139_00859685,CI01000152_00059739,CI01000179_01025836,CI01048939_00004376,CI01000072_02899254,CI01000340_01431129,CI01000001_06547403,CI01000339_07520481,CI01000052_01921839,CI01000345_01224829…	37	CI01000049_09491174,CI01000026_15456567,CI01000043_06445256,CI01000016_01234682,CI01000166_00211356,CI01000203_00118416,CI01000155_00307476,CI01000020_06887829,CI01000375_00092079,CI01000090_01157524,CI01000092_04603991,CI01180000_01828383,CI01000026_13028307,CI01000113_02354574,CI01000339_07080607,CI01000030_09175576,CI01000009_03234223,CI01000105_01826218,CI01000043_05299427,CI01000082_02449596…
GO:0009116	nucleoside metabolic process	biological_process	8.7166e-08	4.0997e-05	130	3957	494	23423	77	CI01000029_09095666,CI01056267_00000604,CI01000062_03933449,CI01000050_02331115,CI01000032_02599978,CI01000043_07248353,CI01000069_00026781,CI01000028_03106553,CI01000024_04783105,CI01000013_07147025,CI01000070_03115372,CI01000127_01696404,CI01000009_02200058,CI01000006_07460310,CI01000340_14513910,CI01000152_01451054,CI01000339_05931878,CI01000001_02569427,CI01000063_03688065,CI01000154_01269079…	53	CI01000330_00445829,CI01000021_01154032,CI01000203_00233430,CI01000019_01232161,CI01000054_12857161,CI01000030_03994541,CI01000034_04771378,CI01000039_03132197,CI01000057_02420310,CI01000119_01554127,CI01000013_05904644,CI01000321_01609501,CI01075362_00008138,CI01000027_07029894,CI01000051_04167331,CI01000082_02449596,CI01000186_00435816,CI01000000_08675794,CI01000075_00255198,CI01000023_00239035…
GO:1901657	glycosyl compound metabolic process	biological_process	9.7919e-08	4.1449e-05	130	3957	495	23423	77	CI01000205_00913491,CI01000036_01422737,CI01000069_00141515,CI01000115_02203291,CI01000306_00330881,CI01000057_04926437,CI01000037_01672687,CI01000339_03461354,CI01000013_03463949,CI01000306_02358965,CI01000339_01934762,CI01000319_04580168,CI01000005_05469057,CI01000306_02938762,CI01000059_07423995,CI01000030_06225178,CI01000004_01920203,CI01000299_05423414,CI01000339_06075897,CI01000046_06506540…	53	CI01000344_01558595,CI01000010_09973579,CI01000052_01702872,CI01000186_00430661,CI01000046_05727984,CI01000302_00679052,CI01000197_00283095,CI01000069_03939004,CI01000343_00332374,CI01000016_03617887,CI01000030_02832330,CI01000211_00190495,CI01000027_03856447,CI01000339_02193758,CI01000112_02758394,CI01000062_04162768,CI01000020_03559211,CI01180000_11429434,CI01000097_00373944,CI01000138_00155915…
GO:1901566	organonitrogen compound biosynthetic process	biological_process	1.6352e-07	5.8027e-05	184	3957	758	23423	117	CI01000029_03308373,CI01000006_04543506,CI01000006_07460310,CI01000340_00033754,CI01000027_09352981,CI01000009_02200058,CI01000024_08487526,CI01000063_03688065,CI01000009_11799153,CI01000082_04618566,CI01000339_05931878,CI01000012_11925971,CI01000054_09705911,CI01000152_01451054,CI01000339_03433286,CI01000010_07003520,CI01000012_05833540,CI01000325_05168331,CI01000314_01584623,CI01000306_01763570…	67	CI01000119_01554127,CI01000039_03132197,CI01000051_04167331,CI01000043_06926878,CI01000027_07029894,CI01075362_00008138,CI01000205_00782908,CI01000082_02449596,CI01000140_02379310,CI01000304_16137222,CI01000203_00233430,CI01000181_00618734,CI01000340_03709888,CI01000021_01154032,CI01000030_03994541,CI01000013_08258878,CI01000051_02960400,CI01000009_01206031,CI01000016_01234682,CI01000299_05943285…
GO:0055086	nucleobase-containing small molecule metabolic process	biological_process	1.645e-07	5.8027e-05	166	3957	672	23423	102	CI01000340_14513910,CI01000152_01451054,CI01000339_05931878,CI01000027_05866629,CI01000001_02569427,CI01000024_08487526,CI01000063_03688065,CI01000009_02200058,CI01000006_07460310,CI01000340_00033754,CI01000299_02704180,CI01000006_03713404,CI01000154_01269079,CI01000010_07003520,CI01000339_03433286,CI01000050_02331115,CI01000029_09095666,CI01056267_00000604,CI01000062_03933449,CI01000013_07147025…	64	CI01000039_03132197,CI01000057_02420310,CI01000321_01609501,CI01000119_01554127,CI01000013_05904644,CI01000082_02449596,CI01000186_00435816,CI01000000_08675794,CI01000027_07029894,CI01075362_00008138,CI01000051_04167331,CI01000026_10176733,CI01000019_01232161,CI01000330_00445829,CI01000021_01154032,CI01000203_00233430,CI01000004_11898506,CI01000013_06059640,CI01000034_04771378,CI01000013_06043689…
GO:0034660	ncRNA metabolic process	biological_process	2.3777e-07	7.7421e-05	131	3957	508	23423	94	CI01000026_06100332,CI01000054_09888100,CI01000001_05027838,CI01000082_02050233,CI01000027_03678539,CI01000113_02576888,CI01000004_13233786,CI01000006_07795187,CI01000010_04367982,CI01000304_00310793,CI01000319_02553031,CI01000026_02225249,CI01000018_00801917,CI01000221_00136471,CI01000189_00445216,CI01000063_03688065,CI01000040_03149823,CI01000027_01232844,CI01000026_11807684,CI01000012_05754466…	37	CI01000021_04803001,CI01148189_00003112,CI01000000_01102607,CI01000000_04586515,CI01000004_06314451,CI01000021_01154032,CI01000021_01607587,CI01000082_02449596,CI01000002_01135226,CI01075362_00008138,CI01000036_00984107,CI01000039_03132197,CI01000306_05640235,CI01000000_03886416,CI01000026_10354175,CI01000350_00120683,CI01000049_09491174,CI01000046_02024639,CI01000051_03432454,CI01000140_01158789…
GO:0031012	extracellular matrix	cellular_component	3.2497e-07	9.6802e-05	109	3957	416	23423	80	CI01000394_00015009,CI01000026_08658997,CI01000300_10275599,CI01000016_08037586,CI01000024_02739960,CI01000001_06300530,CI01000043_06566044,CI01000010_02188279,CI01000016_05415867,CI01000140_01553934,CI01000009_12290497,CI01000319_02589130,CI01000000_16368520,CI01000010_02050939,CI01000065_00870423,CI01000010_02625169,CI01000000_04392483,CI01000152_02740608,CI01000130_00239855,CI01000008_02085183…	29	CI01000001_06195286,CI01000091_00496451,CI01000097_00373944,CI01000004_11174547,CI01000040_01706939,CI01000005_06921880,CI01000242_00209713,CI01000135_01067405,CI01000050_03567755,CI01000063_02654466,CI01000330_02453607,CI01000339_01191348,CI01000637_00003236,CI01148189_00003112,CI01000320_00393457,CI01000057_00494040,CI01000339_04384498,CI01000155_00307476,CI01000006_02677083,CI01000004_08208539…
GO:0019752	carboxylic acid metabolic process	biological_process	3.4302e-07	9.6802e-05	174	3957	719	23423	117	CI01000039_03425459,CI01000340_19113865,CI01000057_01546030,CI01000046_03965521,CI01000054_10815170,CI01000299_06154533,CI01000127_01089446,CI01000055_06069292,CI01000394_00015009,CI01105437_00001201,CI01000043_00494730,CI01076509_00000625,CI01000186_00934953,CI01000040_05110165,CI01000340_04386594,CI01000319_06115305,CI01000306_02080261,CI01000158_00535779,CI01000046_03963204,CI01000047_00545479…	57	CI01000013_07390782,CI01000032_01659603,CI01000181_00251367,CI01000140_00549305,CI01000057_05007535,CI01000010_00544586,CI01000319_02972206,CI01000071_01177048,CI01180000_11429434,CI01000301_00193996,CI01000030_08166884,CI01000043_07421953,CI01000016_06045122,CI01000098_00267336,CI01000211_00037443,CI01000029_01814632,CI01000006_08032131,CI01000060_00340482,CI01000029_09170965,CI01000057_01092073…
GO:0006082	organic acid metabolic process	biological_process	3.6935e-07	9.7716e-05	175	3957	725	23423	118	CI01105437_00001201,CI01000394_00015009,CI01000043_00494730,CI01000057_01546030,CI01000340_19113865,CI01000039_03425459,CI01000055_06069292,CI01000127_01089446,CI01000299_06154533,CI01000054_10815170,CI01000046_03965521,CI01000047_00545479,CI01000046_03963204,CI01000158_00535779,CI01000310_00524767,CI01000072_04830986,CI01000040_03884618,CI01000300_01973641,CI01000000_14814888,CI01000040_03166478…	57	CI01000032_01659603,CI01000013_07390782,CI01000010_00544586,CI01000057_05007535,CI01000181_00251367,CI01000140_00549305,CI01000030_08166884,CI01000071_01177048,CI01000319_02972206,CI01000301_00193996,CI01180000_11429434,CI01000006_08032131,CI01000029_01814632,CI01000060_00340482,CI01000098_00267336,CI01000016_06045122,CI01000043_07421953,CI01000211_00037443,CI01000063_05474995,CI01000052_01225229…
GO:0043436	oxoacid metabolic process	biological_process	4.0821e-07	0.00010164	174	3957	721	23423	117	CI01000020_00550204,CI01000016_05189845,CI01000080_01413199,CI01000110_03192965,CI01000036_01426480,CI01000052_01042227,CI01000012_05754466,CI01000005_06699068,CI01000066_01995697,CI01000009_09769444,CI01000189_02055465,CI01070885_00001006,CI01000152_00939265,CI01000050_06352994,CI01000009_09911939,CI01000046_06846425,CI01000320_01394001,CI01000058_00544012,CI01000320_02619571,CI01000057_05683978…	57	CI01000000_03886416,CI01000069_02831326,CI01000026_10354175,CI01000306_07799364,CI01000028_02398925,CI01000301_00204784,CI01000166_00153609,CI01000140_01158789,CI01000051_03432454,CI01000213_00260024,CI01000051_02960400,CI01000357_00168814,CI01000211_00253733,CI01000020_06253855,CI01148189_00003112,CI01000028_03280506,CI01000062_01443524,CI01000325_06922753,CI01000004_06314451,CI01000205_00782908…
GO:0006544	glycine metabolic process	biological_process	6.1425e-07	0.00014445	14	3957	21	23423	11	CI01000052_01042227,CI01000036_01426480,CI01000247_00239345,CI01000080_01413199,CI01000046_03965521,CI01000013_12100829,CI01000006_03607035,CI01000046_03963204,CI01000340_18719031,CI01000339_03433286,CI01000012_03316923	3	CI01000010_00544586,CI01000325_06922753,CI01000211_00253733
GO:0016616	oxidoreductase activity, acting on the CH-OH group of donors, NAD or NADP as acceptor	molecular_function	9.0606e-07	0.00020186	51	3957	152	23423	34	CI01000029_08002279,CI01000000_06024866,CI01000054_07030820,CI01000006_07795187,CI01000340_11206585,CI01000072_04927684,CI01000330_03704847,CI01000110_03777682,CI01000337_01307915,CI01000051_01942055,CI01000009_13976026,CI01000330_01051071,CI01000001_05229184,CI01000080_00211154,CI01000066_01995697,CI01000009_09769444,CI01000000_13377035,CI01000110_03192965,CI01000092_04899153,CI01083627_00003713…	17	CI01000062_01443524,CI01000009_03234223,CI01000301_00193996,CI01000030_09175576,CI01000020_02120765,CI01000013_00869073,CI01000127_01690815,CI01000010_11076878,CI01000166_00211356,CI01000340_09797190,CI01000301_00204784,CI01000358_00662699,CI01000026_15456567,CI01000027_07029894,CI01000013_00871425,CI01000304_16137222,CI01000049_09491174
GO:0003774	motor activity	molecular_function	1.2519e-06	0.00026496	86	3957	322	23423	66	CI01000325_10139309,CI01100532_00000926,CI01105408_00000861,CI01105457_00000794,CI01000184_00497652,CI01070386_00001759,CI01000205_00868691,CI01000394_00082774,CI01000152_00059739,CI01000047_07058426,CI01000277_00228923,CI01147482_00003621,CI01000080_04867728,CI01000122_00909030,CI01000140_01122273,CI01105489_00001489,CI01000040_04995685,CI01105431_00000857,CI01100558_00002332,CI01000030_03646877…	20	CI01000140_01158789,CI01000004_06390103,CI01000129_01683213,CI01024084_00000442,CI01000010_06716191,CI01076596_00000784,CI01000026_07431870,CI01000010_09973579,CI01000037_01747048,CI01000140_01239179,CI01000001_06195286,CI01076537_00000623,CI01000158_01770168,CI01000004_12381495,CI01000096_00087046,CI01000304_17882808,CI01000261_00135104,CI01000158_01791901,CI01000147_00471016,CI01148189_00003112
GO:0016614	oxidoreductase activity, acting on CH-OH group of donors	molecular_function	1.3327e-06	0.00026864	54	3957	166	23423	37	CI01000052_01921839,CI01000039_08344467,CI01000300_08973598,CI01048939_00004376,CI01000009_05855489,CI01000139_00859685,CI01000027_05866629,CI01000353_00648017,CI01000115_00603635,CI01000029_06849277,CI01000027_09913586,CI01000016_01191853,CI01000001_09038149,CI01000306_01763570,CI01000009_15736168,CI01000029_08002279,CI01000000_06024866,CI01000054_07030820,CI01000006_07795187,CI01000340_11206585…	17	CI01000127_01690815,CI01000010_11076878,CI01000166_00211356,CI01000340_09797190,CI01000301_00204784,CI01000358_00662699,CI01000026_15456567,CI01000027_07029894,CI01000013_00871425,CI01000304_16137222,CI01000049_09491174,CI01000062_01443524,CI01000009_03234223,CI01000301_00193996,CI01000030_09175576,CI01000020_02120765,CI01000013_00869073
GO:0016459	myosin complex	cellular_component	1.5665e-06	0.00030142	68	3957	245	23423	52	CI01105482_00000540,CI01105455_00000775,CI01000046_03647935,CI01000304_00342330,CI01000394_00015009,CI01002880_00000616,CI01105495_00000358,CI01105437_00001201,CI01035034_00000950,CI01000394_00103095,CI01000047_07069169,CI01000339_06974513,CI01105471_00000597,CI01000062_01731490,CI01105456_00000678,CI01000001_05384192,CI01105425_00000798,CI01105464_00000517,CI01000024_04783105,CI01000009_15643935…	16	CI01076537_00000623,CI01000001_06195286,CI01000261_00135104,CI01000096_00087046,CI01000304_17882808,CI01000158_01770168,CI01000004_12381495,CI01148189_00003112,CI01000158_01791901,CI01000140_01158789,CI01000010_09973579,CI01000026_07431870,CI01076596_00000784,CI01024084_00000442,CI01000140_01239179,CI01000037_01747048
GO:0050662	coenzyme binding	molecular_function	2.8968e-06	0.00053314	84	3957	301	23423	53	CI01000180_01064217,CI01000092_04899153,CI01000110_03192965,CI01000000_13377035,CI01000047_01688086,CI01000004_15944692,CI01000325_07634972,CI01000066_01995697,CI01000009_13976026,CI01000071_03387786,CI01000013_08076570,CI01000051_03207872,CI01000029_07926151,CI01000161_00841232,CI01000054_07030820,CI01000029_08002279,CI01000009_15736168,CI01000304_15465511,CI01000016_01191853,CI01000027_02954214…	31	CI01000090_01157524,CI01180000_01828383,CI01000113_02354574,CI01000339_07080607,CI01000030_09175576,CI01000009_03234223,CI01000105_01826218,CI01000043_05299427,CI01000049_09491174,CI01000026_15456567,CI01000043_06445256,CI01000016_01234682,CI01000166_00211356,CI01000020_06887829,CI01000375_00092079,CI01000304_16901389,CI01000006_12235389,CI01000012_07928491,CI01000330_04094656,CI01000315_00934915…
GO:0006520	cellular amino acid metabolic process	biological_process	5.9375e-06	0.0010472	136	3957	553	23423	96	CI01076509_00000625,CI01000319_06115305,CI01000340_04386594,CI01000306_02080261,CI01000046_03963204,CI01000158_00535779,CI01000047_00545479,CI01000310_00524767,CI01000072_04830986,CI01000113_02131244,CI01000040_05286787,CI01000299_04651938,CI01000040_03884618,CI01000300_01973641,CI01000000_14814888,CI01000040_03166478,CI01000057_01546030,CI01000039_03425459,CI01000340_19113865,CI01000299_06154533…	40	CI01000319_02972206,CI01180000_11429434,CI01000030_08166884,CI01000057_05007535,CI01000010_00544586,CI01000181_00251367,CI01000196_00278912,CI01000029_09170965,CI01000057_01092073,CI01000052_01225229,CI01000026_13028307,CI01000026_03969190,CI01000340_09043792,CI01000030_09175576,CI01076596_00000784,CI01000092_04603991,CI01000016_03055313,CI01000001_03525499,CI01000098_00267336,CI01000043_07421953…
GO:0051186	cofactor metabolic process	biological_process	7.1425e-06	0.0012094	85	3957	312	23423	60	CI01000161_00841232,CI01000145_00897632,CI01000004_17323478,CI01000029_08002279,CI01000059_07423995,CI01000307_00164528,CI01000071_04849044,CI01000306_01632656,CI01000003_01973134,CI01000110_03192965,CI01000043_02000632,CI01000034_04238150,CI01000010_03537374,CI01000339_03461354,CI01000306_00330881,CI01000066_01995697,CI01048939_00004376,CI01000304_02262580,CI01000325_10086696,CI01000009_04741396…	25	CI01000046_05727984,CI01000043_05299427,CI01000010_11786680,CI01000054_05953807,CI01000069_02831326,CI01000027_03856447,CI01000049_09491174,CI01000029_01814632,CI01000023_00367202,CI01000181_00618734,CI01000304_06582069,CI01000021_01154032,CI01000340_03709888,CI01000020_03559211,CI01000013_08258878,CI01000340_09797190,CI01000030_06717267,CI01000166_00521697,CI01000054_07216395,CI01000304_16137222…
GO:0015672	monovalent inorganic cation transport	biological_process	9.4351e-06	0.001529	162	3957	683	23423	89	CI01000013_00391434,CI01000340_03560264,CI01000304_07211715,CI01000005_05163163,CI01000004_04579456,CI01000010_07003520,CI01000027_05866629,CI01000152_01451054,CI01000009_02200058,CI01000030_06212507,CI01000006_07460310,CI01000339_06974513,CI01000013_07147025,CI01000304_07902088,CI01000161_02975776,CI01000032_02599978,CI01000009_15643935,CI01000308_01177873,CI01000024_04783105,CI01000030_08130625…	73	CI01000054_06869404,CI01000310_01882341,CI01000001_04419845,CI01000027_07029894,CI01000051_04167331,CI01000138_00009740,CI01000308_01028971,CI01000306_00553895,CI01000119_01554127,CI01000063_02597121,CI01000010_11076878,CI01000339_01913912,CI01000319_06083546,CI01000006_09181709,CI01000030_03994541,CI01000186_00185420,CI01000047_06181771,CI01000063_02654466,CI01000211_00325989,CI01000203_00233430…
GO:0008026	ATP-dependent helicase activity	molecular_function	1.0114e-05	0.001529	43	3957	127	23423	34	CI01000222_00286079,CI01000004_14280382,CI01000319_05921638,CI01000319_04580168,CI01000004_17323478,CI01000347_01299437,CI01000009_05506275,CI01000013_11919859,CI01000340_15357378,CI01000013_00710200,CI01000305_00440799,CI01000119_02705579,CI01000339_02112628,CI01000034_00525323,CI01000057_04467173,CI01000122_00380200,CI01000057_02384095,CI01000306_01632656,CI01000006_04543506,CI01000027_06011555…	9	CI01000065_01167007,CI01000004_00301616,CI01000005_07348597,CI01000010_09973579,CI01000014_01162885,CI01000344_02009179,CI01000199_00244628,CI01000205_00575025,CI01000065_01277821
GO:0070035	purine NTP-dependent helicase activity	molecular_function	1.0114e-05	0.001529	43	3957	127	23423	34	CI01000222_00286079,CI01000004_14280382,CI01000319_05921638,CI01000319_04580168,CI01000004_17323478,CI01000347_01299437,CI01000009_05506275,CI01000340_15357378,CI01000013_00710200,CI01000013_11919859,CI01000305_00440799,CI01000119_02705579,CI01000339_02112628,CI01000034_00525323,CI01000057_04467173,CI01000122_00380200,CI01000057_02384095,CI01000306_01632656,CI01000006_04543506,CI01106460_00001450…	9	CI01000065_01167007,CI01000004_00301616,CI01000005_07348597,CI01000010_09973579,CI01000014_01162885,CI01000344_02009179,CI01000199_00244628,CI01000065_01277821,CI01000205_00575025
GO:0019725	cellular homeostasis	biological_process	1.1488e-05	0.0016367	40	3957	122	23423	28	CI01000340_06711160,CI01000049_06915976,CI01000327_01563483,CI01000059_06612481,CI01000006_12370703,CI01000057_04573644,CI01000003_01928830,CI01000049_06714364,CI01000087_01075021,CI01000018_02342822,CI01000118_00394726,CI01000004_15296777,CI01000340_04070533,CI01000321_01782120,CI01000130_00597240,CI01000319_01587557,CI01000016_08033689,CI01000071_03387786,CI01000055_04945021,CI01000051_05074568…	12	CI01180000_03812950,CI01000180_00900491,CI01000014_01142565,CI01000009_09505047,CI01000425_00032233,CI01000330_04094656,CI01000127_01588696,CI01000137_00450843,CI01000325_06922753,CI01000086_00632087,CI01000000_12189353,CI01000174_00281572
GO:0009069	serine family amino acid metabolic process	biological_process	1.16e-05	0.0016367	18	3957	38	23423	14	CI01000036_01426480,CI01000052_01042227,CI01000072_01387648,CI01000080_01413199,CI01000046_03963204,CI01000006_03607035,CI01000339_03433286,CI01000247_00239345,CI01000330_01622443,CI01000046_03965521,CI01000013_12100829,CI01000340_18719031,CI01000006_07902271,CI01000012_03316923	4	CI01000001_03525499,CI01000211_00253733,CI01000010_00544586,CI01000325_06922753

## Sheet: E-2-L vs E-1-L
GO_accession	Description	Term_type	Over_represented_pValue	Corrected_pValue	DEG_item	DEG_list	Bg_item	Bg_list	Up	Up_Gene_names	Down	Down_Gene_names
GO:0044710	single-organism metabolic process	biological_process	1.9264e-25	8.1545e-22	462	1992	3418	23423	344	CI01000013_11761860,CI01000340_16000051,CI01000006_08032131,CI01000000_10476010,CI01000197_00299823,CI01000016_07983149,CI01000003_01973134,CI01000037_01677266,CI01000054_09888100,CI01000307_00164528,CI01000009_09769444,CI01000034_05264059,CI01000325_07766606,CI01000027_02954214,CI01000050_02331115,CI01000195_00990148,CI01000006_04992332,CI01000004_05834517,CI01000093_00917953,CI01000046_06807060…	118	CI01000069_00051264,CI01000320_02512282,CI01000069_03626925,CI01000080_01413199,CI01000306_07799364,CI01042320_00000433,CI01000063_07374936,CI01000115_02312668,CI01000001_04971921,CI01000009_08879256,CI01000180_01440307,CI01000004_07673369,CI01000315_01367281,CI01000004_07699887,CI01000304_15784193,CI01000059_00442561,CI01000020_01665929,CI01000004_03589130,CI01143000_00003002,CI01000021_05825783…
GO:0003824	catalytic activity	molecular_function	3.0004e-22	6.3504e-19	1049	1992	9820	23423	729	CI01000321_03454448,CI01000027_08897266,CI01000002_01149966,CI01000113_01005290,CI01000046_04023514,CI01000325_04664756,CI01000004_15028433,CI01000304_18601935,CI01000082_02777589,CI01000047_04610846,CI01000050_06631765,CI01000306_03823373,CI01000068_00651464,CI01000026_08297151,CI01000051_04085798,CI01000010_11032415,CI01000072_05071797,CI01000000_00974051,CI01000000_13377035,CI01000106_02429168…	320	CI01000166_00632017,CI01000251_00133839,CI01000012_03709136,CI01058785_00000571,CI01000080_03250598,CI01000149_00072224,CI01000026_03969190,CI01000004_06654716,CI01000313_01103624,CI01000026_12546106,CI01000139_00824698,CI01000327_02967354,CI01000339_01665597,CI01000010_02161603,CI01000180_01440307,CI01000110_03816038,CI01000001_12952770,CI01000022_00023604,CI01000063_02750377,CI01000021_01607587…
GO:1901564	organonitrogen compound metabolic process	biological_process	3.8315e-15	5.4063e-12	227	1992	1580	23423	173	CI01000026_10774331,CI01000060_00184662,CI01000050_02283626,CI01000117_00235903,CI01000012_12664480,CI01000137_00469667,CI01081111_00001260,CI01000000_00974051,CI01000306_02080261,CI01000029_08002279,CI01000195_01003142,CI01000034_02026521,CI01000049_09659340,CI01000027_06675750,CI01000028_03106553,CI01000051_04085798,CI01000043_00664725,CI01000135_01491167,CI01000004_09488654,CI01000040_03166478…	54	CI01000158_00513447,CI01000023_00367202,CI01000153_00140595,CI01000026_03969190,CI01000343_00332374,CI01000010_11786680,CI01000441_00031618,CI01000026_15456567,CI01000315_01367281,CI01000009_11932618,CI01000306_09602026,CI01000028_02429674,CI01000059_00442561,CI01000062_04162768,CI01000046_04343632,CI01000000_03886416,CI01000306_07799364,CI01000030_03994541,CI01000080_01413199,CI01000013_08086491…
GO:0055114	oxidation-reduction process	biological_process	4.2118e-14	4.4572e-11	209	1992	1460	23423	153	CI01000013_08076570,CI01000004_15698103,CI01000113_02548587,CI01000014_00966472,CI01000112_00669456,CI01000008_00300614,CI01000016_05982233,CI01000049_09491174,CI01000024_03556930,CI01000306_00288513,CI01000027_09913586,CI01000304_06453808,CI01000009_06207701,CI01000003_00742538,CI01000053_02031204,CI01000131_00474451,CI01000066_00935641,CI01000466_00008836,CI01000325_04595363,CI01180000_09883947…	56	CI01000333_00176439,CI01110657_00000827,CI01000026_00519072,CI01180000_03831186,CI01000013_06925242,CI01000112_03204707,CI01000062_04144068,CI01000308_01177873,CI01000016_08261533,CI01000340_17326504,CI01000127_00505823,CI01000304_05357773,CI01000019_00759434,CI01000140_00795530,CI01000020_02153977,CI01000127_01690815,CI01000010_05887437,CI01000000_01112812,CI01180000_05558265,CI01000208_00693800…
GO:0016491	oxidoreductase activity	molecular_function	1.9402e-13	1.6426e-10	216	1992	1553	23423	161	CI01000300_07724293,CI01000152_00939265,CI01022454_00001980,CI01000039_08344467,CI01000046_03551574,CI01000092_04899153,CI01000051_06952962,CI01000012_07544112,CI01000026_02457377,CI01000000_05498163,CI01000087_01075021,CI01000018_02342822,CI01000068_00488030,CI01000003_01928830,CI01000339_02183024,CI01000330_01051071,CI01000312_00155969,CI01180000_09883947,CI01000325_04595363,CI01000046_03559710…	55	CI01000127_00505823,CI01000340_17326504,CI01000016_08261533,CI01000112_03204707,CI01000013_06925242,CI01180000_03831186,CI01000049_05660180,CI01000026_00519072,CI01110657_00000827,CI01000333_00176439,CI01000000_13855802,CI01000333_00130954,CI01000340_09681913,CI01000065_04006773,CI01000321_00505835,CI01000098_00267336,CI01000004_15538159,CI01000039_01173932,CI01000009_03159851,CI01000339_01398989…
GO:0008152	metabolic process	biological_process	3.4101e-13	2.4058e-10	1101	1992	11031	23423	744	CI01000046_05753388,CI01000046_03551574,CI01000161_02975776,CI01000080_01314713,CI01000152_00939265,CI01000066_00935641,CI01000466_00008836,CI01000130_01209456,CI01000332_00046461,CI01000063_01026650,CI01180000_09883947,CI01000062_04003736,CI01000300_06444297,CI01000006_07070484,CI01000013_10899628,CI01000080_00513791,CI01000051_07283654,CI01000051_05749675,CI01000016_00010117,CI01000009_14907785…	357	CI01000027_06877582,CI01000302_00959384,CI01000154_01466925,CI01000048_01392617,CI01047165_00006121,CI01053486_00001524,CI01000066_02680009,CI01000001_01212045,CI01000306_02392416,CI01000034_01847705,CI01000053_00113755,CI01000036_00984107,CI01000029_06831521,CI01000016_09661197,CI01000000_01112812,CI01000030_08166884,CI01000009_03159851,CI01000046_03591418,CI01000093_01166220,CI01000046_01283718…
GO:0044281	small molecule metabolic process	biological_process	5.1368e-13	3.1063e-10	208	1992	1484	23423	160	CI01081111_00001260,CI01000000_00974051,CI01000060_00184662,CI01000050_02283626,CI01000106_02429168,CI01000117_00235903,CI01000012_12664480,CI01000049_09659340,CI01000027_06675750,CI01000028_03106553,CI01000043_00664725,CI01000306_02080261,CI01000029_08002279,CI01000195_01003142,CI01000006_11740679,CI01000001_02557711,CI01000016_04198494,CI01000138_00613005,CI01000050_07238268,CI01000040_03166478…	48	CI01000158_00513447,CI01000301_00204784,CI01000095_02210428,CI01000343_00332374,CI01000026_03969190,CI01000441_00031618,CI01000026_15456567,CI01000315_01367281,CI01000009_11932618,CI01000059_00442561,CI01000062_04162768,CI01000000_03886416,CI01000362_00727195,CI01000306_07799364,CI01000030_03994541,CI01000080_01413199,CI01000013_08086491,CI01042320_00000433,CI01000115_02312668,CI01000069_00051264…
GO:0048037	cofactor binding	molecular_function	2.0581e-10	1.089e-07	72	1992	381	23423	61	CI01000010_02092555,CI01000310_00524767,CI01000325_07634972,CI01000013_08076570,CI01000027_02954214,CI01000069_01076129,CI01000016_08279026,CI01000004_15698103,CI01000027_09913586,CI01000016_07983149,CI01000049_09491174,CI01000051_01902190,CI01000340_08016645,CI01000057_05683978,CI01000021_01312008,CI01048267_00000691,CI01000026_04980270,CI01000090_00885111,CI01000026_13028307,CI01000026_02457377…	11	CI01000063_07374936,CI01000013_08086491,CI01000004_06403391,CI01000053_02319459,CI01000140_00795530,CI01000019_00759434,CI01000304_05357773,CI01000006_12235389,CI01000026_15456567,CI01000012_06368535,CI01180000_01828383
GO:0016616	oxidoreductase activity, acting on the CH-OH group of donors, NAD or NADP as acceptor	molecular_function	5.0501e-10	2.3752e-07	39	1992	152	23423	35	CI01000313_01911647,CI01000080_00211154,CI01000353_00648017,CI01048939_00004376,CI01000000_06024866,CI01000049_09491174,CI01000062_01443524,CI01000027_09913586,CI01000004_15698103,CI01000110_03777682,CI01000009_09769444,CI01000016_08279026,CI01000051_01942055,CI01000340_19298851,CI01000010_11076878,CI01000300_08973598,CI01000092_04899153,CI01000138_00613005,CI01000039_08344467,CI01000009_15736168…	4	CI01000127_01690815,CI01000026_15456567,CI01000304_05357773,CI01000301_00204784
GO:0016614	oxidoreductase activity, acting on CH-OH group of donors	molecular_function	7.8199e-09	3.3102e-06	39	1992	166	23423	35	CI01000029_08002279,CI01000021_01312008,CI01000330_03704847,CI01000330_01051071,CI01000001_09038149,CI01000000_13377035,CI01048267_00000691,CI01000117_00235903,CI01000340_11206585,CI01000337_01307915,CI01000001_11680279,CI01000009_05855489,CI01000072_04927684,CI01000009_15736168,CI01000039_08344467,CI01000092_04899153,CI01000138_00613005,CI01022454_00001980,CI01000006_07795187,CI01000340_19298851…	4	CI01000301_00204784,CI01000304_05357773,CI01000127_01690815,CI01000026_15456567
GO:0006082	organic acid metabolic process	biological_process	1.5321e-08	5.8957e-06	107	1992	725	23423	83	CI01000113_00115240,CI01000090_00813819,CI01000310_00524767,CI01000004_13233786,CI01000039_03425459,CI01000065_03136974,CI01000040_05286787,CI01000006_04992332,CI01000014_00966472,CI01000012_05754466,CI01000016_08279026,CI01000054_09888100,CI01000009_09769444,CI01000016_05982233,CI01000001_03461493,CI01000016_07983149,CI01000059_03070403,CI01000006_08032131,CI01000304_00310793,CI01000057_05683978…	24	CI01000000_13855802,CI01000013_08086491,CI01000036_00984107,CI01000080_01413199,CI01000306_07799364,CI01000004_04317415,CI01000013_06925242,CI01000315_01367281,CI01000009_11932618,CI01000059_04590484,CI01000362_00727195,CI01000051_02960400,CI01000000_03886416,CI01000039_04528060,CI01000304_05357773,CI01000441_00031618,CI01000012_06368535,CI01000030_08166884,CI01000095_02210428,CI01000158_00513447…
GO:0019752	carboxylic acid metabolic process	biological_process	1.9112e-08	6.3847e-06	106	1992	719	23423	82	CI01000016_05982233,CI01000001_03461493,CI01000016_07983149,CI01000304_00310793,CI01000059_03070403,CI01000006_08032131,CI01000065_03136974,CI01000040_05286787,CI01000039_03425459,CI01000310_00524767,CI01000004_13233786,CI01000113_00115240,CI01000090_00813819,CI01000016_08279026,CI01000054_09888100,CI01000009_09769444,CI01000014_00966472,CI01000012_05754466,CI01000006_04992332,CI01000000_05498163…	24	CI01000013_06925242,CI01000013_08086491,CI01000000_13855802,CI01000004_04317415,CI01000080_01413199,CI01000306_07799364,CI01000036_00984107,CI01000039_04528060,CI01000051_02960400,CI01000000_03886416,CI01000362_00727195,CI01000059_04590484,CI01000009_11932618,CI01000315_01367281,CI01000030_08166884,CI01000012_06368535,CI01000304_05357773,CI01000441_00031618,CI01000026_03969190,CI01000071_01177048…
GO:0043436	oxoacid metabolic process	biological_process	2.1908e-08	6.3847e-06	106	1992	721	23423	82	CI01000060_00094445,CI01000325_05958627,CI01000062_03507001,CI01000054_10815170,CI01048939_00004376,CI01000062_01443524,CI01000055_01874289,CI01000010_02625169,CI01000001_03525499,CI01000113_02328603,CI01057495_00001392,CI01000306_02663519,CI01000040_03884618,CI01000300_10992283,CI01000139_00876678,CI01000300_08973598,CI01000312_00123546,CI01000325_02183755,CI01000006_11740679,CI01000001_02101722…	24	CI01000012_06368535,CI01000030_08166884,CI01000441_00031618,CI01000304_05357773,CI01000026_03969190,CI01000071_01177048,CI01000158_00513447,CI01000301_00204784,CI01000098_00267336,CI01000095_02210428,CI01000013_06925242,CI01000004_04317415,CI01000036_00984107,CI01000306_07799364,CI01000080_01413199,CI01000013_08086491,CI01000000_13855802,CI01000051_02960400,CI01000000_03886416,CI01000039_04528060…
GO:0030117	membrane coat	cellular_component	2.2625e-08	6.3847e-06	37	1992	156	23423	32	CI01000130_01699524,CI01000130_00767675,CI01000000_01517631,CI01000004_16639382,CI01000043_01953436,CI01000006_04290722,CI01000004_15253901,CI01000004_16178772,CI01000034_00459788,CI01000014_01190266,CI01000008_01669661,CI01000020_02646586,CI01000050_02305843,CI01000240_00060298,CI01000300_02753382,CI01000339_02672148,CI01000119_01760617,CI01000339_05923087,CI01000187_00163308,CI01000026_03504607…	5	CI01000327_03177493,CI01000301_00904753,CI01000055_01654583,CI01000056_00610322,CI01000026_12546106
GO:0048475	coated membrane	cellular_component	2.2625e-08	6.3847e-06	37	1992	156	23423	32	CI01000020_02646586,CI01000240_00060298,CI01000050_02305843,CI01000008_01669661,CI01000004_16178772,CI01000004_15253901,CI01000014_01190266,CI01000034_00459788,CI01000130_01699524,CI01000004_16639382,CI01000000_01517631,CI01000006_04290722,CI01000043_01953436,CI01000130_00767675,CI01000053_01627092,CI01000008_01682201,CI01000152_01784486,CI01000075_01042574,CI01000300_07988695,CI01000012_12218599…	5	CI01000055_01654583,CI01000056_00610322,CI01000301_00904753,CI01000327_03177493,CI01000026_12546106
GO:0036094	small molecule binding	molecular_function	2.973e-08	7.8655e-06	374	1992	3382	23423	286	CI01000034_04446849,CI01000315_00120753,CI01000119_02203683,CI01000129_00230751,CI01000062_00015634,CI01000106_01269803,CI01000006_06199541,CI01000340_09889768,CI01000069_00043198,CI01000300_07012463,CI01000082_04618566,CI01000026_02457377,CI01000029_03308373,CI01000001_11736738,CI01000010_01795057,CI01000313_01055957,CI01000062_01303824,CI01000225_00189346,CI01000039_08344467,CI01000344_00429962…	88	CI01000319_03319332,CI01000152_01451054,CI01000424_00072633,CI01000039_04528060,CI01000063_04034428,CI01000026_00519072,CI01000278_00040348,CI01000325_06355066,CI01000037_03800920,CI01000072_04206013,CI01000030_07540249,CI01000436_00059692,CI01000053_04089730,CI01042319_00001186,CI01000071_01177048,CI01000302_00078600,CI01000026_04133370,CI01000019_00759434,CI01000255_00210331,CI01000039_04621885…
GO:0006778	porphyrin-containing compound metabolic process	biological_process	3.4803e-08	8.666e-06	37	1992	160	23423	33	CI01000340_09895948,CI01000030_10683103,CI01000010_02092555,CI01000122_00380200,CI01000080_04135541,CI01000307_00164528,CI01000008_00300614,CI01048939_00004376,CI01000020_03396967,CI01000003_01973134,CI01000049_09491174,CI01000010_03537374,CI01000060_00094445,CI01000063_03688065,CI01000013_11761860,CI01000340_16000051,CI01000082_00420043,CI01000051_04085798,CI01000027_03856447,CI01000057_05683978…	4	CI01000304_05357773,CI01000023_00367202,CI01000090_01042172,CI01000010_11786680
GO:0000166	nucleotide binding	molecular_function	6.0366e-08	1.3449e-05	367	1992	3332	23423	280	CI01048267_00000691,CI01000330_02054740,CI01000040_03149823,CI01000324_01694542,CI01000145_00897632,CI01000021_01312008,CI01000098_01905648,CI01000030_00484029,CI01000012_12678283,CI01000304_07309222,CI01000340_13772390,CI01000305_00185076,CI01000306_00711760,CI01000093_00917953,CI01000171_00659595,CI01000027_06817052,CI01000026_06100332,CI01000009_01988092,CI01000027_03005981,CI01000006_05926132…	87	CI01020056_00000832,CI01000059_00442561,CI01000110_03816038,CI01000020_05335741,CI01000319_05921638,CI01000049_03860363,CI01000063_07374936,CI01042320_00000433,CI01000024_03139565,CI01000030_07646747,CI01000029_09080368,CI01000026_12546106,CI01000190_01367853,CI01000308_01871423,CI01000322_00119522,CI01000187_00558971,CI01000051_07353841,CI01000016_04120918,CI01000021_05825783,CI01000004_00301616…
GO:1901265	nucleoside phosphate binding	molecular_function	6.0366e-08	1.3449e-05	367	1992	3332	23423	280	CI01000013_06840150,CI01000070_03815688,CI01000070_03115372,CI01000001_02569427,CI01000337_01307915,CI01000308_01683460,CI01000021_01528860,CI01000047_00455346,CI01000052_01339380,CI01000325_10086696,CI01000009_15736168,CI01000027_03856447,CI01000004_01821755,CI01000339_02112628,CI01000325_09100223,CI01000063_01020021,CI01000339_05377891,CI01000055_01680914,CI01000000_11866514,CI01000016_04412173…	87	CI01000053_04089730,CI01000071_01177048,CI01000302_00078600,CI01042319_00001186,CI01000026_04133370,CI01000436_00059692,CI01000039_04621885,CI01000030_04748299,CI01000019_00759434,CI01000255_00210331,CI01000152_01451054,CI01000319_03319332,CI01000039_04528060,CI01000424_00072633,CI01000063_04034428,CI01000072_04206013,CI01000325_06355066,CI01000037_03800920,CI01000030_07540249,CI01000026_00519072…
GO:0050662	coenzyme binding	molecular_function	7.0461e-08	1.4913e-05	55	1992	301	23423	48	CI01000313_01911647,CI01000006_00380820,CI01000306_07782809,CI01000080_00211154,CI01000353_00648017,CI01000306_03823373,CI01000051_01902190,CI01048939_00004376,CI01000062_03507001,CI01000000_06024866,CI01000016_07983149,CI01000049_09491174,CI01000000_08970678,CI01000027_09913586,CI01000004_15698103,CI01000016_08279026,CI01000110_03777682,CI01000051_01942055,CI01000027_02954214,CI01000013_08076570…	7	CI01000053_02319459,CI01180000_01828383,CI01000026_15456567,CI01000006_12235389,CI01000304_05357773,CI01000019_00759434,CI01000063_07374936
GO:0051186	cofactor metabolic process	biological_process	9.5056e-08	1.9161e-05	56	1992	312	23423	49	CI01000110_03777682,CI01000016_08279026,CI01000307_00164528,CI01000004_15308848,CI01000030_10683103,CI01000340_09895948,CI01000063_00744421,CI01000122_00380200,CI01000010_02092555,CI01000080_04135541,CI01000060_00094445,CI01000063_03688065,CI01000080_00211154,CI01000013_11761860,CI01000324_01724055,CI01000325_05958627,CI01000082_00420043,CI01000340_16000051,CI01000008_00300614,CI01048939_00004376…	7	CI01000304_05357773,CI01042320_00000433,CI01000005_06646729,CI01000090_01042172,CI01000023_00367202,CI01042319_00001186,CI01000010_11786680
GO:0006779	porphyrin-containing compound biosynthetic process	biological_process	4.3352e-07	8.3102e-05	32	1992	140	23423	29	CI01000340_16000051,CI01000063_03688065,CI01000060_00094445,CI01000013_11761860,CI01000049_09491174,CI01000003_01973134,CI01000010_03537374,CI01048939_00004376,CI01000020_03396967,CI01000307_00164528,CI01000122_00380200,CI01000080_04135541,CI01000340_09895948,CI01000030_10683103,CI01000034_04238150,CI01000004_09488654,CI01000310_03170431,CI01000047_00455346,CI01000325_10086696,CI01000030_02089359…	3	CI01000304_05357773,CI01000010_11786680,CI01000090_01042172
GO:0034660	ncRNA metabolic process	biological_process	4.5153e-07	8.3102e-05	77	1992	508	23423	66	CI01057495_00001392,CI01000113_02328603,CI01000340_09895948,CI01000300_10992283,CI01000325_09830304,CI01000312_00123546,CI01000122_00380200,CI01000006_00380820,CI01000060_00094445,CI01000299_03486009,CI01000059_01223818,CI01000149_00368354,CI01000054_10815170,CI01000071_03387786,CI01000000_00974051,CI01000072_02899254,CI01081111_00001260,CI01000060_00184662,CI01000006_06142925,CI01000027_06675750…	11	CI01000021_01607587,CI01000304_05357773,CI01000021_04803001,CI01000019_00759434,CI01000026_03490314,CI01000082_04470975,CI01000036_00984107,CI01000304_02202104,CI01000004_07699887,CI01000001_12519435,CI01000000_03886416
GO:1901575	organic substance catabolic process	biological_process	8.905e-07	0.00015706	106	1992	770	23423	86	CI01000029_09095666,CI01000008_00300614,CI01000195_00991972,CI01000168_01115503,CI01000110_00482461,CI01000027_01087880,CI01000082_00420043,CI01000010_02242950,CI01000041_00563881,CI01000213_00445017,CI01000321_03411704,CI01000004_05834517,CI01000004_16232426,CI01000050_02331115,CI01000059_07406822,CI01000195_00990148,CI01000037_01677266,CI01000008_01145824,CI01000016_08279026,CI01000034_05264059…	20	CI01113247_00000396,CI01000006_07250723,CI01000000_13855802,CI01000013_08086491,CI01000080_01413199,CI01000306_07799364,CI01000000_11961155,CI01000006_02022870,CI01000146_00858709,CI01000029_01293964,CI01000304_05357773,CI01000010_00497973,CI01000330_02031506,CI01000319_01006187,CI01000059_02098872,CI01113241_00000638,CI01000055_03575939,CI01000023_00367202,CI01000024_04375084,CI01000110_03118931
GO:0006399	tRNA metabolic process	biological_process	1.0666e-06	0.0001806	67	1992	428	23423	60	CI01000304_00310793,CI01000063_03688065,CI01000080_00513791,CI01000049_09491174,CI01000001_03461493,CI01000020_06973912,CI01000054_09888100,CI01000012_05754466,CI01000027_03678539,CI01000065_03136974,CI01000040_05286787,CI01000039_03425459,CI01000310_00524767,CI01000004_13233786,CI01000137_00459889,CI01000308_01748810,CI01000152_00939265,CI01000005_05997729,CI01000054_08096443,CI01000092_04899153…	7	CI01000036_00984107,CI01000082_04470975,CI01000000_03886416,CI01000021_01607587,CI01000019_00759434,CI01000304_05357773,CI01000021_04803001
GO:0033013	tetrapyrrole metabolic process	biological_process	1.4491e-06	0.00023592	42	1992	222	23423	35	CI01000026_04357534,CI01000307_00164528,CI01000080_04135541,CI01000122_00380200,CI01000010_02092555,CI01000340_09895948,CI01000030_10683103,CI01000340_16000051,CI01000082_00420043,CI01000059_00336542,CI01000060_00094445,CI01000063_03688065,CI01000013_11761860,CI01000003_01973134,CI01000049_09491174,CI01000010_03537374,CI01048939_00004376,CI01000008_00300614,CI01000020_03396967,CI01000026_10774331…	7	CI01000015_07691658,CI01000304_05357773,CI01000053_02319459,CI01000090_01042172,CI01000023_00367202,CI01000010_03974921,CI01000010_11786680
GO:0005975	carbohydrate metabolic process	biological_process	2.3244e-06	0.00036441	129	1992	998	23423	93	CI01000117_00235903,CI01000029_08002279,CI01000049_09659340,CI01000009_08206596,CI01000304_03974458,CI01000010_06108881,CI01000040_02861012,CI01000039_04612622,CI01000001_11680279,CI01000340_19298851,CI01000271_00084314,CI01000004_05116553,CI01000017_00042320,CI01000325_04664756,CI01000562_00009852,CI01048939_00004376,CI01000300_02737142,CI01000018_00038887,CI01000312_00407820,CI01000021_01312008…	36	CI01000344_01872108,CI01000306_07711329,CI01000310_02165132,CI01000304_16413911,CI01000051_07353841,CI01000315_00419742,CI01000251_00133839,CI01000313_01297815,CI01153302_00004982,CI01000004_03645686,CI01000039_03179241,CI01000004_03589130,CI01143000_00003002,CI01000028_03151778,CI01000029_03752660,CI01000069_00051264,CI01000029_09080368,CI01000039_06491979,CI01000028_00533862,CI01000110_03118931…
GO:0042440	pigment metabolic process	biological_process	2.481e-06	0.00037507	35	1992	173	23423	30	CI01000060_00094445,CI01000063_03688065,CI01000013_11761860,CI01000082_00420043,CI01000340_16000051,CI01048939_00004376,CI01000008_00300614,CI01000197_00299823,CI01000012_01604244,CI01000020_03396967,CI01000049_09491174,CI01000307_00164528,CI01000030_10683103,CI01000340_09895948,CI01000080_04135541,CI01000122_00380200,CI01000325_10086696,CI01000047_00455346,CI01000034_04238150,CI01000310_03170431…	5	CI01000009_04761749,CI01000304_05357773,CI01000019_00759434,CI01000090_01042172,CI01000023_00367202
GO:0051287	NAD binding	molecular_function	3.2636e-06	0.00047637	22	1992	86	23423	20	CI01000009_15736168,CI01000313_01911647,CI01000039_08344467,CI01000306_07782809,CI01000000_06024866,CI01000051_01902190,CI01000337_01307915,CI01048939_00004376,CI01000027_09913586,CI01000013_06840150,CI01000072_04927684,CI01000049_09491174,CI01000016_08279026,CI01000344_00977733,CI01000000_13377035,CI01000117_00235903,CI01000013_08076570,CI01000300_08973598,CI01000029_08002279,CI01000010_11076878	2	CI01180000_01828383,CI01000026_15456567
GO:0019637	organophosphate metabolic process	biological_process	4.1864e-06	0.0005907	102	1992	757	23423	81	CI01000299_06239858,CI01062884_00002624,CI01000127_01696404,CI01000066_01832316,CI01000110_03777682,CI01000051_07370738,CI01000039_07505779,CI01000010_11076878,CI01000055_04966156,CI01000063_00744421,CI01000139_00876678,CI01000008_02379429,CI01056267_00000604,CI01000004_05116553,CI01000324_01724055,CI01000012_01691893,CI01000080_00211154,CI01000339_02193758,CI01000053_02014352,CI01000050_05905972…	21	CI01000039_03179241,CI01000310_02165132,CI01042319_00001186,CI01113241_00000638,CI01000029_05447063,CI01000001_09791073,CI01000340_09681913,CI01000030_03994541,CI01000069_03939004,CI01000115_02312668,CI01042320_00000433,CI01180000_09063618,CI01000320_02512282,CI01000340_17121061,CI01113247_00000396,CI01000037_03800920,CI01000013_06925242,CI01000006_07250723,CI01000059_00442561,CI01000152_01451054…
